# Supplementary material for: Dynamic Impacts of the Inhibition of the Molecular Chaperone Hsp90 on the T-Cell Proteome Have Implications for Anti-Cancer Therapy
Source: PLoS One. 2013 Nov 27;8(11):e80425. doi: 10.1371/journal.pone.0080425 (PMC3842317; doi:10.1371/journal.pone.0080425)
Supplement: Table S1 — Summary of statistical parameters for stSILAC data at three stages during the filtering procedure (XLS). (XLSX) [file pone.0080425.s010.xlsx]

## Sheet: all stats
SUMMARY Statistics for stSILAC experiments ; H/L is treated / control (ratios inversed when necessary)
Raw data	5707 proteins, raw data set, all log2 values
	Ratio H/L Normalized stSILAC rep1 6h	Ratio H/L Normalized stSILAC rep2 6h	Ratio H/L Normalized stSILAC rep3 6h	Ratio H/L Normalized stSILAC rep1 20h	Ratio H/L Normalized stSILAC rep2 20h	Ratio H/L Normalized stSILAC rep3 20h	Parameter
	-0.0396561	-0.0554154	-0.01095	-0.0547466	-0.047366	-0.041844	Mean
	-0.0110354	-0.0392659	0.0182068	-0.00948798	-0.0281457	0.00460933	Median
	0.303891	0.356546	0.350565	0.490697	0.511086	0.51938	Standard deviation
	-7.66317	-6.43406	-32.0151	-8.96306	-10.7901	-12.4123	Coefficient of variation
	0.0860889	0.103486	0.0900166	0.183064	0.191516	0.190609	Median absolute deviation
	-4.20041	-3.61812	-6.08432	-5.53329	-4.38055	-5.37369	Minimum
	3.91772	7.18339	4.64103	5.90826	7.18448	3.81044	Maximum
	8.11813	10.8015	10.7253	11.4416	11.565	9.18413	Range
	4878	4411	4441	4782	5065	4385	Valid values
	5264	5264	5264	5426	5426	5426	Total proteins per time point (3 replicates together)
	3846 (73%)			3989 (73.5%)			Proteins quant in all replicates (per time point)
Quality-filtered dataset	4050 proteins, minimum evidence count =2, proteins found in at least 2 replicates per time point, all log2 values
	Ratio H/L Normalized stSILAC rep1 6h	Ratio H/L Normalized stSILAC rep2 6h	Ratio H/L Normalized stSILAC rep3 6h	Ratio H/L Normalized stSILAC rep1 20h	Ratio H/L Normalized stSILAC rep2 20h	Ratio H/L Normalized stSILAC rep3 20h	Parameter
	-0.0218285	-0.0567057	0.00500613	-0.0221213	-0.0493265	-0.0108352	Mean
	-0.00532615	-0.0356383	0.0214797	0.00173014	-0.0233871	0.0147124	Median
	0.168065	0.191159	0.190992	0.375268	0.370253	0.380688	Standard deviation
	-7.69936	-3.37108	38.1516	-16.9641	-7.50617	-35.1344	Coefficient of variation
	0.0695193	0.0890629	0.0758592	0.164315	0.167989	0.168488	Median absolute deviation
	-2.24838	-1.99937	-2.96117	-2.52841	-2.38602	-2.60858	Minimum
	1.12055	1.21704	1.45896	2.59531	2.6492	2.70911	Maximum
	3.36893	3.21641	4.42013	5.12372	5.03522	5.3177	Range
	3486	3324	3322	3624	3705	3260	Valid values ( number of quantified proteins)
	3581	3581	3581	3779	3779	3779	Total proteins per time point (3 replicates together)
	2970 (82.9%)			3031 (80.2%)			Proteins quant in all replicates (per time point)
	2694 (66.5%)						Proteins quant in all replicates (6h AND 20h)
Occurrence-filtered, clustered dataset	3333 proteins, minimum evidence count=2, proteins found in all three replicates at least at one time point, all log2 values
					Repl.1-3 Median t=6h (log2)	Repl.1-3 Median t=20h (log2)	Parameter
					-0.0121519	-0.018904	Mean
					0.0034	0.003	Median
					0.134857	0.351437	Standard deviation
					-11.0976	-18.5906	Coefficient of variation
					0.0524	0.15	Median absolute deviation
					-2.0756	-2.4474	Minimum
					1.1206	2.5953	Maximum
					3.1962	5.0427	Range
					2970	3031	Valid values ( number of quantified proteins)
					2694 (80.8%)		Proteins quantified at both time points
					0	565	t-test p<0.05 (BH corrected)
					1263		t-test <0.05 at least at one time point AND values present at both time points ( = proteins used for network analysis )
					565		t-test <0.05 at least at one time point AND values present at both time points ( = proteins used for network analysis ) AFTER Benjamini-Hochberg correction
