# Supplementary material for: Dynamic Impacts of the Inhibition of the Molecular Chaperone Hsp90 on the T-Cell Proteome Have Implications for Anti-Cancer Therapy
Source: PLoS One. 2013 Nov 27;8(11):e80425. doi: 10.1371/journal.pone.0080425 (PMC3842317; doi:10.1371/journal.pone.0080425)
Supplement: Table S2 — Main stSILAC quality-filtered dataset (4050 proteins) incl. data for 3 replicates (XLS). (XLSX) [file pone.0080425.s011.xlsx]

## Sheet: Legend to main dataset
Standard SILAC_A dataset : protein groups after quality filtering (detected in at least 2 replicates, min. evidence count = 2)
Column	Legend
id	MaxQuant ID
Protein Ids	ID based on IPI database
Peptide Counts (all)	Number of peptides associated with each protein within the groups.
Peptide Counts (razor+unique)	Number of unique and razor peptides associated with each protein within the groups.
Peptide Counts (unique)	Number of unique peptides associated with each protein within the groups.
Protein Names	Name(s) of protein(s) contained within the group.
Gene Names	Name(s) of the gene(s) associated to the protein(s) contained within the group.
Protein Descriptions	Description(s) of protein(s) contained within the group.
Uniprot	UniProt (http://www.uniprot.org) ID(s) of the protein(s) contained within the group. As multiple proteins can meet the quality criteria, this can contain multiple entries.
Uniprot Name	Uniprot AC
Proteins	Number of proteins contained within the group. This corresponds to the number of entries in the colum 'Protein IDs'.
Peptides (seq)	The total number of peptide sequences associated with the protein group (i.e. for all the proteins in the group).
Sequence Coverage [%]	Percentage of the sequence that is covered by the identified peptides of the best protein sequence contained within the group.
Unique + Razor Sequence Coverage [%]	Percentage of the sequence that is covered by the identified unique and razor peptides of the best protein sequence contained within the group.
Unique Sequence Coverage [%]	Percentage of the sequence that is covered by the identified unique peptides of the best protein sequence contained within the group.
Mol. Weight [kDa]	Molecular weight of the best protein sequence contained within the protein group.
Sequence Length	The total length of the best protein sequence contained within the group.
PEP	Posterior Error Probability of the identification. This value essentially operates as a p-value, where smaller is better.
Ratio H/L exp14 rep1 20h	Ratio H/L represents heavy versus light sample. The ratios are normalized by MaxQuant for pooling error. The ratios are also presented for each replicate. Count referes to number of times a ratio is obtained.
Ratio H/L Normalized exp14 rep1 20h	Ratio H/L normalized by MaxQuant
Ratio H/L Significance(A) exp14 rep1 20h	Significance based on peptide values (see Cox, J., & Mann, M. (2008). Nature biotechnology, 26(12), 1367–72.)
Ratio H/L Significance(B) exp14 rep1 20h	Significance based on peptide values (see Cox, J., & Mann, M. (2008). Nature biotechnology, 26(12), 1367–72.)
Ratio H/L Variability [%] exp14 rep1 20h	Variability of peptide (evidence) ratios
Ratio H/L Count exp14 rep1 20h	Number of evidences (instances of quantified peptides) for the protein group
same for other replicates	same for other replicates
Median of Log2( Ratio H/L norm) 1-2-3 20h	Median of the 3 replicates
same for other replicates	same for other replicates
Median of Log2( Ratio H/L norm) 1-2-3 t=6h
same for other replicates	same for other replicates

## Sheet: stSILAC_qual filtered_4050prots
id	Protein Ids	Peptide Counts (all)	Peptide Counts (razor+unique)	Peptide Counts (unique)	Protein Names	Gene Names	Protein Descriptions	Uniprot	Uniprot Name	Proteins	Peptides (seq)	Sequence Coverage [%]	Unique + Razor Sequence Coverage [%]	Unique Sequence Coverage [%]	Mol. Weight [kDa]	Sequence Length	PEP	Ratio H/L exp14 rep1 20h	Ratio H/L Normalized exp14 rep1 20h	Ratio H/L Significance(A) exp14 rep1 20h	Ratio H/L Significance(B) exp14 rep1 20h	Ratio H/L Variability [%] exp14 rep1 20h	Ratio H/L Count exp14 rep1 20h	Ratio H/L exp14 rep2 20h	Ratio H/L Normalized exp14 rep2 20h	Ratio H/L Significance(A) exp14 rep2 20h	Ratio H/L Significance(B) exp14 rep2 20h	Ratio H/L Variability [%] exp14 rep2 20h	Ratio H/L Count exp14 rep2 20h	Ratio H/L exp14 rep3 20h	Ratio H/L Normalized exp14 rep3 20h	Ratio H/L Significance(A) exp14 rep3 20h	Ratio H/L Significance(B) exp14 rep3 20h	Ratio H/L Variability [%] exp14 rep3 20h	Ratio H/L Count exp14 rep3 20h	Median of Log2( Ratio H/L norm) 1-2-3 20h	Ratio H/L exp14 rep1 6h	Ratio H/L Normalized exp14 rep1 6h	Ratio H/L Significance(A) exp14 rep1 6h	Ratio H/L Significance(B) exp14 rep1 6h	Ratio H/L Variability [%] exp14 rep1 6h	Ratio H/L Count exp14 rep1 6h	Ratio H/L exp14 rep2 6h	Ratio H/L Normalized exp14 rep2 6h	Ratio H/L Significance(A) exp14 rep2 6h	Ratio H/L Significance(B) exp14 rep2 6h	Ratio H/L Variability [%] exp14 rep2 6h	Ratio H/L Count exp14 rep2 6h	Ratio H/L exp14 rep3 6h
82	IPI:IPI00000001.2;IPI:IPI00218609.2	14;14	14;14	14;14	Double-stranded RNA-binding protein Staufen homolog 1	STAU1;STAU	Isoform Long of Double-stranded RNA-binding protein Staufen homolog 1;Isoform Short of Double-stranded RNA-binding protein Staufen homolog 1	O95793-1;O95793;O95793-2	STAU1_HUMAN	2	14	20.1	20.1	20.1	63.182	577	2.8215e-109	0.7718	1.0771	0.32263	0.337	73.659	12	1.5725	1.0053	0.45335	0.46705	72.578	12	0.73261	1.0383	0.42655	0.46005	10.491	7	0.0542233	0.66742	1.0466	0.25593	0.21779	13.797	7	1.0974	0.89341	0.25496	0.21942	12.558	7	0.89304
83	IPI:IPI00000005.1	6	6	2	GTPase NRas;Transforming protein N-Ras	NRAS;HRAS1	GTPase NRas	P01111	RASN_HUMAN	1	6	32.3	32.3	12.7	21.229	189	3.5903e-86	1.1758	1.5389	0.006834	0.0029044	11.669	6	1.9207	1.3464	0.048944	0.031719	77.318	7	1.1994	1.573	0.0095278	0.0045904	10.772	8	0.621899	0.67058	1.0621	0.20168	0.15866	18.977	5	1.2093	0.99827	0.40509	0.41575	17.823	4	0.89763
84	IPI:IPI00000006.1	5	2	1	GTPase HRas;Transforming protein p21;p21ras;H-Ras-1;c-H-ras;Ha-Ras;GTPase HRas, N-terminally processed	HRAS;HRAS1	GTPase HRas	P01112	RASH_HUMAN	1	5	29.6	16.4	8.5	21.298	189	6.5018e-79							1.3605	0.84579	0.26429	0.34692	2.3152	2	0.92879	1.2295	0.14372	0.21218	3.6016	2	0.0282216
85	IPI:IPI00000015.2	6	4	4	Splicing factor, arginine/serine-rich 4;Pre-mRNA-splicing factor SRP75;SRP001LB	SFRS4;SRP75	Splicing factor, arginine/serine-rich 4	Q08170	SFRS4_HUMAN	1	6	9.1	5.9	5.9	56.678	494	2.1229e-20	0.84672	1.1796	0.16574	0.14676	48.847	3	2.1801	1.3029	0.069095	0.091998	24.84	2	0.68652	1.103	0.3087	0.30578	1.8251	2	0.238298
86	IPI:IPI00000030.1;IPI:IPI00219543.1;IPI:IPI00219544.1	20;19;19	20;19;19	13;12;12	Serine/threonine-protein phosphatase 2A 56 kDa regulatory subunit delta isoform;PP2A, B subunit, B' delta isoform;PP2A, B subunit, B56 delta isoform;PP2A, B subunit, PR61 delta isoform;PP2A, B subunit, R5 delta isoform	PPP2R5D	Isoform Delta-1 of Serine/threonine-protein phosphatase 2A 56 kDa regulatory subunit delta isoform;Isoform Delta-2 of Serine/threonine-protein phosphatase 2A 56 kDa regulatory subunit delta isoform;Isoform Delta-3 of Serine/threonine-protein phosphatase 2A	Q14738-1;Q14738;Q14738-2;Q14738-3	2A5D_HUMAN	3	20	32.4	32.4	22.1	69.991	602	3.4362e-201	0.68993	0.94291	0.41985	0.33766	13.806	16	1.3548	0.93191	0.41133	0.34515	12.505	15	0.73114	0.95241	0.42297	0.34443	87.771	14	-0.084808	0.64657	0.96801	0.41678	0.31778	29.8	12	1.1254	0.93768	0.38482	0.31203	9.249	12	0.89343
87	IPI:IPI00000051.4	5	5	5	Prefoldin subunit 1	PFDN1;PFD1	Prefoldin subunit 1	O60925	PFD1_HUMAN	1	5	37.7	37.7	37.7	14.21	122	3.0328e-17	0.77169	1.0799	0.31752	0.34297	8.2142	6	1.726	1.092	0.2902	0.25443	7.4162	4	0.85954	1.1097	0.29768	0.29456	12.038	7	0.126973	0.69488	0.98874	0.48906	0.37465	6.4744	4	1.1952	0.97587	0.49509	0.45776	7.3904	4	0.91463
88	IPI:IPI00000057.1	3	3	3	Conserved oligomeric Golgi complex subunit 2;Component of oligomeric Golgi complex 2;Low density lipoprotein receptor defect C-complementing protein	COG2;LDLC	Conserved oligomeric Golgi complex subunit 2	Q14746	COG2_HUMAN	1	3	6	6	6	83.207	738	2.5178e-07																				0.63333	0.9719	0.4303	0.5	14.729	2	1.2044	0.95855	0.44978	0.49089	6.9187	2
91	IPI:IPI00000077.1	3	3	3	Ribonuclease H1;Ribonuclease H type II	RNASEH1;RNH1	Ribonuclease H1	O60930	RNH1_HUMAN	1	3	11.5	11.5	11.5	32.064	286	1.1214e-10	0.63491	0.89573	0.34272	0.44979	9.0975	2							0.68497	1.0002	0.49737	0.43998	4.6786	2	-0.0792878
96	IPI:IPI00220726.1;IPI:IPI00305242.3;IPI:IPI00000149.1;IPI:IPI00220721.1;IPI:IPI00220722.1;IPI:IPI00073318.1;IPI:IPI00793235.2;IPI:IPI00220723.1;IPI:IPI00220724.1	5;5;5;5;5;4;4;4;4	5;5;5;5;5;4;4;4;4	5;5;5;5;5;4;4;4;4	Caspase-8;ICE-like apoptotic protease 5;MORT1-associated CED-3 homolog;FADD-homologous ICE/CED-3-like protease;FADD-like ICE;Apoptotic cysteine protease;Apoptotic protease Mch-5;CAP4;Caspase-8 subunit p18;Caspase-8 subunit p10	CASP8;MCH5	Isoform 9 of Caspase-8;Isoform 4 of Caspase-8;Isoform 1 of Caspase-8;Isoform 2 of Caspase-8;Isoform 3 of Caspase-8;Isoform 7 of Caspase-8;Isoform 8 of Caspase-8;Isoform 5 of Caspase-8;Isoform 6 of Caspase-8	Q14790-9;Q14790;Q14790-4;Q14790-1;Q14790-2;Q14790-3;Q14790-7;Q14790-8;Q14790-5;Q14790-6	CASP8_HUMAN	9	5	11	11	11	61.863	538	2.3163e-141	0.84403	1.1339	0.22695	0.21962	8.075	3	1.6793	1.1445	0.21191	0.23958	9.7809	5	0.90829	1.207	0.16655	0.19042	32.097	2	0.194717
97	IPI:IPI00000155.7;IPI:IPI00647648.3;IPI:IPI00910934.2;IPI:IPI00644210.3;IPI:IPI00647134.3	10;10;10;9;8	10;10;10;9;8	10;10;10;9;8	Nuclear protein NP60;Nuclear protein of 60 kDa;3-hydroxyisobutyrate dehydrogenase-like protein;Cytokine-like nuclear factor N-PAC	NP60;HIBDL	Isoform 1 of Putative oxidoreductase GLYR1;Isoform 2 of Putative oxidoreductase GLYR1;Isoform 5 of Putative oxidoreductase GLYR1;Isoform 4 of Putative oxidoreductase GLYR1;Isoform 3 of Putative oxidoreductase GLYR1	Q49A26-1;Q49A26;Q49A26-2;Q49A26-5;Q49A26-4;Q49A26-3	NP60_HUMAN	5	10	22.1	22.1	22.1	60.556	553	3.5813e-145	0.90133	1.2058	0.13679	0.13458	11.091	5	1.7593	1.0969	0.28222	0.26615	5.4716	8	1.0677	1.43	0.032215	0.031774	6.7799	4	0.269991	0.67016	1.0488	0.24775	0.24992	8.0787	8	1.015	0.80413	0.072726	0.06046	17.195	5	0.9012
98	IPI:IPI00000162.5;IPI:IPI00410360.3	4;4	4;4	4;4	Neuroguidin;EIF4E-binding protein	NGDN;C14orf120	Isoform 1 of Neuroguidin;Isoform 2 of Neuroguidin	Q8NEJ9-1;Q8NEJ9;Q8NEJ9-2	NGDN_HUMAN	2	4	16.5	16.5	16.5	35.894	315	3.2887e-100	0.59435	0.80391	0.20264	0.2371	7.5931	3	1.1858	0.81094	0.21003	0.26201	8.2221	2							-0.308614	0.62217	0.91255	0.23608	0.28134	19.634	2	1.1055	0.94185	0.39773	0.4655	10.26	2
101	IPI:IPI00000190.1	3	3	3	CD81 antigen;26 kDa cell surface protein TAPA-1;Target of the antiproliferative antibody 1;Tetraspanin-28	CD81;TAPA1;TSPAN28	CD81 antigen	P60033	CD81_HUMAN	1	3	19.1	19.1	19.1	25.809	236	8.5601e-59							1.4288	0.90285	0.36063	0.36808	9.8085	2	0.79409	1.0581	0.38843	0.3992	23.213	7	-0.0329829	0.68034	1.0281	0.33076	0.32146	7.4339	3	1.0344	0.81413	0.086556	0.082061	5.0898	6	0.91945
103	IPI:IPI00000279.3	8	8	8	Zinc finger CCCH domain-containing protein 15;DRG family-regulatory protein 1;Likely ortholog of mouse immediate early response erythropoietin 4	ZC3H15;DFRP1;LEREPO4;HSPC303;HT010;MSTP012;PP730	Similar to Zinc finger CCCH domain-containing protein 15	Q8WU90	ZC3HF_HUMAN	1	8	22.7	22.7	22.7	49.143	431	2.2247e-140	0.65242	0.88678	0.32826	0.3075	17.943	3	1.3886	0.80438	0.20036	0.17552	13.962	4	0.68995	0.98443	0.47305	0.48125	20.641	6	-0.173352	0.66154	1.1005	0.10224	0.10307	12.208	6	1.2516	0.92655	0.35076	0.34035	14.01	4	0.98036
104	IPI:IPI00844425.1;IPI:IPI00000296.2	3;3	3;3	3;3	Probable protein BRICK1	C3orf10;HSPC300;MDS027	Isoform 2 of Probable protein BRICK1;Isoform 1 of Probable protein BRICK1	Q8WUW1-2;Q8WUW1;Q8WUW1-1	BRK1_HUMAN	2	3	26.4	26.4	26.4	12.046	106	1.0022e-10	0.82404	1.039	0.39826	0.39911	11.774	7	1.4719	1.0325	0.39829	0.39292	6.9508	11	0.78608	0.97849	0.46383	0.46849	7.132	7	0.0461418	0.64456	0.99029	0.49445	0.46753	11.546	7	1.0498	0.91519	0.31681	0.39011	19.657	4	0.86
105	IPI:IPI00000305.3	4	4	4	Mediator of RNA polymerase II transcription subunit 11;Mediator complex subunit 11	MED11;HSPC296	Mediator of RNA polymerase II transcription subunit 11	Q9P086	MED11_HUMAN	1	4	32.5	32.5	32.5	13.129	117	9.3095e-46	0.54984	0.67608	0.064724	0.16448	19.404	2	1.5183	1.0429	0.37814	0.37585	6.8464	3							-0.252067
107	IPI:IPI00000335.1	3	3	3	Histidine triad nucleotide-binding protein 2;HINT-3;HIT-17kDa;PKCI-1-related HIT protein	HINT2	Histidine triad nucleotide-binding protein 2, mitochondrial	Q9BX68	HINT2_HUMAN	1	3	31.3	31.3	31.3	17.162	163	2.3502e-129	0.7991	1.0699	0.33631	0.36081	3.9706	7	1.6734	1.1119	0.25852	0.21901	5.7697	8	0.83455	1.1119	0.29424	0.29954	1.6865	5	0.153027	0.66451	1.0124	0.40111	0.43306	19.269	6	1.4139	1.132	0.066456	0.036762	3.8193	2	0.97233
109	IPI:IPI00000425.2	8	8	7	V-type proton ATPase 116 kDa subunit a isoform 2;Vacuolar proton translocating ATPase 116 kDa subunit a isoform 2;Lysosomal H(+)-transporting ATPase V0 subunit a2;TJ6	ATP6V0A2	V-type proton ATPase 116 kDa subunit a isoform 2	Q9Y487	VPP2_HUMAN	1	8	12.1	12.1	11.4	98.081	856	1.5868e-105	0.66181	0.88323	0.32256	0.38286	21.319	2	1.5648	1.0668	0.33361	0.34018	4.6691	6	0.6913	0.88603	0.31876	0.42359	10.588	2	-0.174573	0.64796	0.9779	0.45126	0.47604	19.406	5	1.307	1.0538	0.21668	0.27702	23.757	4
110	IPI:IPI00000455.7;IPI:IPI00396343.1;IPI:IPI00414252.3;IPI:IPI00607613.2;IPI:IPI00654807.2	6;1;1;1;1	5;1;0;0;0	5;1;0;0;0	Kinesin-like protein KIF3A;Microtubule plus end-directed kinesin motor 3A	KIF3A;KIF3	Kinesin-like protein KIF3A	Q9Y496	KIF3A_HUMAN	5	6	10.8	9.3	9.3	80.394	702	5.6967e-26	0.79851	1.1791	0.16629	0.16781	8.9692	3	1.6795	1.0019	0.46047	0.44132	19.463	3	0.72224	1.0142	0.47483	0.40756	7.8432	3	0.0203422	0.53779	0.89524	0.18832	0.30409	16.64	3							0.66445
111	IPI:IPI00000494.6	14	14	14	60S ribosomal protein L5	RPL5;MSTP030	60S ribosomal protein L5	P46777	RL5_HUMAN	1	14	40.4	40.4	40.4	34.362	297	0	0.71476	0.92276	0.38682	0.23979	12.639	32	1.3783	0.91851	0.38791	0.25991	20.071	39	0.7177	0.91587	0.36535	0.192	12.352	44	-0.122633	0.69035	1.0057	0.43291	0.49714	48.792	34	1.2158	1.0077	0.36912	0.36308	10.99	37	0.8817
112	IPI:IPI00000606.5	12	12	12	Tetratricopeptide repeat protein 4	TTC4;My044	Tetratricopeptide repeat protein 4	O95801	TTC4_HUMAN	1	12	34.1	34.1	34.1	44.678	387	8.5354e-158	0.69694	0.90834	0.36324	0.26209	6.0679	5	1.4989	0.92485	0.39897	0.3427	10.008	8	0.69626	0.91776	0.36832	0.27015	13.315	10	-0.123811	0.63221	1.009	0.41725	0.45584	5.8964	5	1.0715	0.85404	0.15866	0.065587	156.41	6	0.9171
114	IPI:IPI00000634.1	4	4	4	Coiled-coil domain-containing protein 6;Protein H4;Papillary thyroid carcinoma-encoded protein	CCDC6;D10S170;TST1	Coiled-coil domain-containing protein 6	Q16204	CCDC6_HUMAN	1	4	7.7	7.7	7.7	65.916	585	6.5654e-11	0.9771	1.2465	0.10003	0.08134	15.159	3	1.5274	0.98693	0.49194	0.48064	11.032	3	0.97029	1.3035	0.085696	0.084101	13.81	3	0.317883	0.69142	1.097	0.10936	0.14606	5.4122	2	1.0805	0.88238	0.22574	0.30027	8.9227	2	1.0162
115	IPI:IPI00000643.1;IPI:IPI00300621.1;IPI:IPI00477078.2;IPI:IPI00515001.2	14;1;1;1	14;1;1;1	13;0;0;0	BAG family molecular chaperone regulator 2;Bcl-2-associated athanogene 2	BAG2	BAG family molecular chaperone regulator 2	O95816	BAG2_HUMAN	4	14	61.6	61.6	58.8	23.772	211	0	0.935	1.259	0.090538	0.055724	13.088	13	1.8126	1.1829	0.16511	0.10349	14.035	15	0.96901	1.2579	0.1185	0.071516	9.9776	15	0.331017	0.74326	1.1042	0.095042	0.031782	16.044	17	1.2487	1.0119	0.35344	0.32928	13.304	17	1.0265
118	IPI:IPI00000684.4;IPI:IPI00607787.1;IPI:IPI00217816.3	14;14;14	14;14;14	13;13;13	UDP-N-acetylhexosamine pyrophosphorylase;Antigen X;Sperm-associated antigen 2;UDP-N-acetylgalactosamine pyrophosphorylase;AGX-1;UDP-N-acetylglucosamine pyrophosphorylase;AGX-2	UAP1;SPAG2	Isoform AGX2 of UDP-N-acetylhexosamine pyrophosphorylase;Isoform 3 of UDP-N-acetylhexosamine pyrophosphorylase;Isoform AGX1 of UDP-N-acetylhexosamine pyrophosphorylase	Q16222-1;Q16222;Q16222-3;Q16222-2	UAP1_HUMAN	3	14	28.7	28.7	26.2	58.768	522	1.7239e-135	0.67869	0.87002	0.3015	0.18712	12.649	10	1.1719	0.81301	0.2131	0.12352	7.7371	9	0.6223	0.83509	0.24257	0.12462	16.752	8	-0.259996	0.66056	0.95968	0.38793	0.27719	9.8123	9	1.1621	0.97573	0.49566	0.47763	13.337	11	0.88038
119	IPI:IPI00000685.1	7	7	7	Cell division protein kinase 7;CDK-activating kinase;CAK1;TFIIH basal transcription factor complex kinase subunit;39 kDa protein kinase;P39 Mo15;STK1	CDK7;MO15	Cell division protein kinase 7	P50613	CDK7_HUMAN	1	7	22.5	22.5	22.5	39.038	346	3.5198e-87	0.37791	0.52895	0.0064645	0.0032653	8.7066	3	0.86547	0.55917	0.0090662	0.0033724	24.713	6	0.42512	0.57796	0.017498	0.0083	34.137	5	-0.838641	0.4599	0.76794	0.013661	0.0056798	25.392	2							0.61354
120	IPI:IPI00000686.2	9	9	9	Probable RNA-binding protein 19;RNA-binding motif protein 19	RBM19;KIAA0682	Probable RNA-binding protein 19	Q9Y4C8	RBM19_HUMAN	1	9	10	10	10	107.34	960	1.329e-146	0.6763	0.94487	0.42306	0.41882	15.485	8	1.5174	0.93597	0.41842	0.42376	15.092	5	0.7676	1.0413	0.42066	0.42774	7.0024	3	-0.0818122	0.64357	1.0474	0.2531	0.25525	15.155	7	1.1186	0.8924	0.25224	0.25426	67.079	7	0.85193
121	IPI:IPI00000690.1;IPI:IPI00157908.4;IPI:IPI00300018.1	19;19;10	19;19;10	19;19;10	Apoptosis-inducing factor 1, mitochondrial;Programmed cell death protein 8	AIFM1;AIF;PDCD8	Isoform 1 of Apoptosis-inducing factor 1, mitochondrial;Isoform 3 of Apoptosis-inducing factor 1, mitochondrial;Isoform 2 of Apoptosis-inducing factor 1, mitochondrial	O95831-1;O95831;O95831-3;O95831-2	AIFM1_HUMAN	3	19	39.5	39.5	39.5	66.9	613	0	0.77346	1.0753	0.32605	0.35508	10.98	24	1.5488	0.98941	0.48668	0.47563	12.472	26	0.7378	1.0147	0.47387	0.46252	20.062	21	0.0210533	0.67345	1.1039	0.095659	0.032207	13.78	19	1.2948	1.0468	0.23682	0.16169	13.487	21	0.91298
122	IPI:IPI00000728.3;IPI:IPI00219505.2;IPI:IPI00219504.1	10;10;10	9;9;9	9;9;9	Ubiquitin carboxyl-terminal hydrolase 15;Ubiquitin thioesterase 15;Ubiquitin-specific-processing protease 15;Deubiquitinating enzyme 15;Unph-2;Unph4	USP15;KIAA0529	Isoform 1 of Ubiquitin carboxyl-terminal hydrolase 15;Isoform 3 of Ubiquitin carboxyl-terminal hydrolase 15;Isoform 2 of Ubiquitin carboxyl-terminal hydrolase 15	Q9Y4E8-1;Q9Y4E8;Q9Y4E8-3;Q9Y4E8-2	UBP15_HUMAN	3	10	10.8	9.9	9.9	112.42	981	7.0127e-31	0.7557	1.0399	0.39655	0.39598	16.344	7	1.651	1.0417	0.38041	0.37367	10.519	9	0.83807	1.0999	0.31395	0.3326	34.145	4	0.0589399	0.66228	0.96424	0.40369	0.41674	16.19	7	1.195	1.0707	0.1728	0.19037	8.1573	5	0.90725
123	IPI:IPI00000733.4	10	10	10	U3 small nucleolar RNA-associated protein 18 homolog;WD repeat-containing protein 50	UTP18;WDR50;CDABP0061;CGI-48	U3 small nucleolar RNA-associated protein 18 homolog	Q9Y5J1	UTP18_HUMAN	1	10	22.5	22.5	22.5	64.063	573	1.792e-141	0.66135	0.78895	0.18235	0.072212	86.017	9	0.82455	0.58571	0.01505	0.0010634	13.742	5	0.50184	0.63325	0.039347	0.0031241	20.047	9	-0.659153	0.70085	1.0379	0.28988	0.27773	14.614	7	0.95505	0.78872	0.05455	0.0087113	6.8779	7	0.95418
125	IPI:IPI00000769.2	5	5	5	Kinesin-like protein KIF22;Kinesin-like DNA-binding protein;Kinesin-like protein 4	KIF22;KID;KNSL4	Kinesin-like protein KIF22	Q14807	KIF22_HUMAN	1	5	9.2	9.2	9.2	73.261	665	6.0254e-26	0.60404	0.76355	0.15017	0.21758	41.676	2	1.359	0.85908	0.28607	0.3598	15.181	3	0.60838	0.76596	0.15169	0.27966	11.156	4	-0.384659	0.49143	0.70863	0.0018657	0.022942	25.215	4							0.81246
126	IPI:IPI00000783.1;IPI:IPI00215824.1	8;8	8;8	8;8	Proteasome subunit beta type-8;Proteasome subunit beta-5i;Proteasome component C13;Macropain subunit C13;Multicatalytic endopeptidase complex subunit C13	PSMB8;LMP7;RING10;Y2	Isoform 1 of Proteasome subunit beta type-8;Isoform 2 of Proteasome subunit beta type-8	P28062-1;P28062;P28062-2	PSB8_HUMAN	2	8	34.8	34.8	34.8	30.354	276	3.4174e-145	0.95672	1.2211	0.12195	0.11156	6.7487	9	1.7491	1.2056	0.14149	0.09312	14.801	11	0.94038	1.2145	0.15866	0.14157	8.8044	10	0.280362	0.68214	0.98506	0.47625	0.40631	9.9496	9	1.1878	1.0436	0.24624	0.21912	4.6339	8	0.98205
128	IPI:IPI00000787.1;IPI:IPI00170899.1	5;5	5;5	5;5	Proteasome subunit beta type-9;Proteasome subunit beta-1i;Proteasome chain 7;Macropain chain 7;Multicatalytic endopeptidase complex chain 7;RING12 protein;Low molecular mass protein 2	PSMB9;LMP2;RING12	Isoform LMP2.L of Proteasome subunit beta type-9;Isoform LMP2.S of Proteasome subunit beta type-9	P28065-1;P28065;P28065-2	PSB9_HUMAN	2	5	30.6	30.6	30.6	23.264	219	3.9566e-55	1.1434	1.4092	0.024372	0.01522	5.024	3	1.7962	1.2694	0.089288	0.11347	12.014	5							0.419512	0.80839	1.1565	0.030347	0.059879	0.42098	2	1.271	1.1079	0.099199	0.14774	12.51	4	1.0134
129	IPI:IPI00000792.1	17	17	17	Quinone oxidoreductase;NADPH:quinone reductase;Zeta-crystallin	CRYZ	Quinone oxidoreductase	Q08257	QOR_HUMAN	1	17	63.2	63.2	63.2	35.206	329	1.6309e-165	1.0338	1.3753	0.033322	0.023057	18.191	13	1.9553	1.3392	0.051848	0.021077	15.94	11	1.0162	1.3174	0.077377	0.057292	13.88	12	0.421371	0.65775	0.99398	0.48973	0.45433	15.257	12	1.1598	1.0149	0.34243	0.33483	38.798	14	0.90463
130	IPI:IPI00000811.2	8	8	8	Proteasome subunit beta type-6;Proteasome delta chain;Macropain delta chain;Multicatalytic endopeptidase complex delta chain;Proteasome subunit Y	PSMB6;LMPY	Proteasome subunit beta type-6	P28072	PSB6_HUMAN	1	8	39.3	39.3	39.3	25.357	239	1.615e-198	0.85956	1.1247	0.24097	0.21021	12.13	19	1.5937	1.0643	0.3381	0.29216	17.923	19	0.85522	1.1003	0.3132	0.26672	16.224	11	0.137897	0.76504	1.129	0.056887	0.0062094	19.088	18	1.2506	1.0099	0.36071	0.3457	20.477	16	0.94344
131	IPI:IPI00000816.1	24	24	22	14-3-3 protein epsilon	YWHAE	14-3-3 protein epsilon	P62258	1433E_HUMAN	1	24	70.2	70.2	67.1	29.174	255	0	0.82124	1.0639	0.34805	0.32813	14.105	50	1.6299	1.0319	0.39954	0.36898	22.227	57	0.83733	1.1075	0.3013	0.25307	24.901	120	0.0893626	0.67274	0.99596	0.48006	0.41485	11.047	37	1.2604	1.0055	0.37718	0.37988	15.587	60	0.98515
132	IPI:IPI00000821.2	8	8	8	39S ribosomal protein L16, mitochondrial	MRPL16;PNAS-111	39S ribosomal protein L16, mitochondrial	Q9NX20	RM16_HUMAN	1	8	30.7	30.7	30.7	28.449	251	4.963e-25	0.78367	1.0503	0.37507	0.37699	1.2528	4	1.7363	1.147	0.20853	0.19531	12.674	8	0.74758	0.98164	0.46874	0.47136	19.539	7	0.0708015	0.68595	1.0025	0.44814	0.42063	14.255	5	1.3258	1.055	0.2134	0.23465	8.0965	8
133	IPI:IPI00455210.1;IPI:IPI00000846.1;IPI:IPI00514825.1	48;48;1	48;48;1	38;38;1	Chromodomain-helicase-DNA-binding protein 4;ATP-dependent helicase CHD4;Mi-2 autoantigen 218 kDa protein;Mi2-beta	CHD4	Isoform 2 of Chromodomain-helicase-DNA-binding protein 4;Isoform 1 of Chromodomain-helicase-DNA-binding protein 4	Q14839-2;Q14839;Q14839-1	CHD4_HUMAN	3	48	29.6	29.6	24.5	220.83	1940	0	0.71274	0.96434	0.45482	0.38824	23.721	57	1.4022	0.92907	0.40635	0.29638	14.599	60	0.71223	0.92818	0.38474	0.23052	45.522	40	-0.106141	0.66109	0.99999	0.46043	0.45117	20.95	62	1.1145	0.91206	0.30765	0.05276	33.382	43	0.91138
135	IPI:IPI00000861.1;IPI:IPI00386803.4	7;6	7;6	7;6	LIM and SH3 domain protein 1;MLN 50	LASP1;MLN50	Isoform 1 of LIM and SH3 domain protein 1;Isoform 2 of LIM and SH3 domain protein 1	Q14847-1;Q14847;Q14847-2	LASP1_HUMAN	2	7	32.6	32.6	32.6	29.717	261	1.3623e-96	0.93482	1.3228	0.053117	0.040882	9.4778	5	1.9499	1.2229	0.1253	0.078046	9.07	6	1.0389	1.302	0.086626	0.066161	6.0198	10	0.380729	0.71783	1.051	0.23978	0.21116	9.2014	3	1.2664	1.0313	0.28528	0.26527	7.5776	4	1.1031
136	IPI:IPI00000873.3	36	36	36	Valyl-tRNA synthetase;Valine--tRNA ligase;Protein G7a	VARS;G7A;VARS2	Valyl-tRNA synthetase	P26640	SYVC_HUMAN	1	36	36.4	36.4	36.4	140.47	1264	0	0.68098	0.85674	0.28067	0.14531	32.415	41	1.2275	0.85396	0.27763	0.090527	13.538	41	0.69688	0.86697	0.28963	0.15866	16.935	40	-0.223071	0.65986	0.95387	0.36802	0.16082	18.413	53	1.1465	0.9888	0.44254	0.47172	12.471	42	0.88005
138	IPI:IPI00000877.1;IPI:IPI00010369.1	39;1	39;1	39;1	Hypoxia up-regulated protein 1;150 kDa oxygen-regulated protein;Orp150	HYOU1;ORP150	Hypoxia up-regulated protein 1	Q9Y4L1	HYOU1_HUMAN	2	39	45.8	45.8	45.8	111.33	999	0	1.1754	1.5512	0.0060284	0.0019223	11.315	66	2.3509	1.5568	0.0077703	0.00080051	13.455	67	1.1615	1.4863	0.020196	0.0051589	14.67	72	0.633385	0.7753	1.1864	0.014357	0.00017889	9.7946	59	1.4804	1.1935	0.021018	4.8679e-05	12.007	47	1.0613
140	IPI:IPI00000897.3	4	4	4	Probable helicase with zinc finger domain;Down-regulated in human cancers protein	HELZ;DRHC;KIAA0054	HELZ protein	P42694	HELZ_HUMAN	1	4	2.6	2.6	2.6	219.11	1943	1.524e-22	0.56364	0.70385	0.087345	0.25497	38.262	3	1.0234	0.72282	0.098865	0.23425	48.364	4							-0.487476	0.63237	0.88831	0.17077	0.42162	22.435	3	0.72952	0.64932	0.0010549	0.063226	3.3354	2
141	IPI:IPI00000948.3	7	7	7	Transducin beta-like protein 2;WS beta-transducin repeats protein;Williams-Beuren syndrome chromosomal region 13 protein	TBL2;WBSCR13;UNQ563/PRO1125	Transducin beta-like protein 2	Q9Y4P3	TBL2_HUMAN	1	7	17	17	17	49.797	447	8.5268e-70							0.91011	0.64272	0.037554	0.10812	22.144	2	0.43573	0.56472	0.014002	0.11402	4.5029	2	-0.731065	0.54089	0.80591	0.036678	0.15866	17.739	2							0.85045
143	IPI:IPI00001091.4;IPI:IPI00074962.3;IPI:IPI00007834.2;IPI:IPI00305279.4;IPI:IPI00895856.1	16;1;1;1;1	16;1;1;1;1	16;1;1;1;1	AFG3-like protein 2;Paraplegin-like protein	AFG3L2	AFG3-like protein 2	Q9Y4W6	AFG32_HUMAN	5	16	22.6	22.6	22.6	88.583	797	2.2805e-145	0.67429	0.86596	0.29509	0.22912	30.791	8	1.385	0.88881	0.33635	0.32213	28.727	15	0.64759	0.92498	0.37969	0.34012	32.339	13	-0.170053	0.59858	0.95938	0.38691	0.35125	7.5147	13	1.0721	0.84805	0.14609	0.11265	33.4	5	0.91909
145	IPI:IPI00001134.4	3	3	3	RNA-binding protein 7;RNA-binding motif protein 7	RBM7	RNA-binding protein 7	Q9Y580	RBM7_HUMAN	1	3	14.3	14.3	14.3	30.503	266	9.715e-28							1.213	0.84737	0.26686	0.3133	0.87135	2	0.91648	1.1532	0.23238	0.2297	10.839	3	-0.0166467	0.66675	1.0124	0.40144	0.38554	12.096	4							0.91681
147	IPI:IPI00001146.1	5	5	5	U6 snRNA-associated Sm-like protein LSm6	LSM6	U6 snRNA-associated Sm-like protein LSm6	P62312	LSM6_HUMAN	1	5	67.5	67.5	67.5	9.1275	80	2.195e-24	0.8854	1.1311	0.23106	0.22269	3.6662	10	1.5427	1.0642	0.3383	0.32036	12.269	7	0.8893	1.1109	0.29577	0.29187	5.5139	10	0.151729	0.67012	0.98514	0.47653	0.3491	9.8647	10	1.2554	1.0032	0.38609	0.38085	7.0131	8	0.9751
148	IPI:IPI00001159.10	66	66	66	Translational activator GCN1;GCN1-like protein 1	GCN1L1;KIAA0219	Translational activator GCN1	Q92616	GCN1L_HUMAN	1	66	30.8	30.8	30.8	292.74	2671	0	0.67544	0.89542	0.34222	0.21291	54.354	50	1.4443	0.93465	0.41611	0.35125	36.076	48	0.6868	0.91828	0.36914	0.25179	17.916	40	-0.122994	0.63177	0.9698	0.42298	0.24782	19.187	54	1.2087	0.96499	0.46989	0.40448	14.555	47	0.88494
150	IPI:IPI00001364.2;IPI:IPI00069267.2	4;3	4;3	4;3	GC-rich sequence DNA-binding factor homolog	GCFC;C21orf66	Isoform A of GC-rich sequence DNA-binding factor homolog;Isoform B of GC-rich sequence DNA-binding factor homolog	Q9Y5B6-1;Q9Y5B6;Q9Y5B6-2	GCFC_HUMAN	2	4	4.8	4.8	4.8	104.8	917	6.5087e-28							1.1723	0.74997	0.12847	0.2207	2.7124	3	0.58569	0.78158	0.1706	0.29819	3.0359	2	-0.385315	0.58038	0.83509	0.068919	0.17001	24.332	2	1.259	0.95814	0.44848	0.49011	10.259	3	0.97241
151	IPI:IPI00001427.6	1	1	1	Programmed cell death protein 2;Zinc finger protein Rp-8;Zinc finger MYND domain-containing protein 7	PDCD2;RP8;ZMYND7	Programmed cell death protein 2	Q16342	PDCD2_HUMAN	1	1	2.3	2.3	2.3	38.592	344	0.0054822																				0.71773	1.0124	0.40125	0.32028	18.023	2	1.0485	0.9402	0.39261	0.44336	8.0194	2
152	IPI:IPI00001453.2	3	1	1	Alpha-internexin;66 kDa neurofilament protein;Neurofilament-66	INA;NEF5	Alpha-internexin	Q16352	AINX_HUMAN	1	3	4.4	2	2	55.39	499	6.1814e-17	0.96715	1.2225	0.12056	0.18229	12.822	2	0.94264	0.63897	0.035592	0.11107	55.516	2							-0.178173
153	IPI:IPI00001458.1	8	8	8	Kinetochore-associated protein 1;Rough deal homolog	KNTC1;KIAA0166	Kinetochore-associated protein 1	P50748	KNTC1_HUMAN	1	8	3.8	3.8	3.8	250.75	2209	9.1475e-24	0.43102	0.55441	0.010724	0.032823	18.37	3	1.1271	0.79102	0.18128	0.27138	26.321	4							-0.594594	0.58484	0.87226	0.13385	0.24896	14.854	6	1.0465	0.93295	0.37027	0.44211	2.6267	2	0.81114
154	IPI:IPI00001538.3	4	4	4	Mitochondrial import inner membrane translocase subunit Tim9 B;TIMM10B;Fracture callus protein 1;FxC1	FXC1;TIM9B;TIMM9B	Mitochondrial import inner membrane translocase subunit Tim9 B	Q9Y5J6	TIM9B_HUMAN	1	4	40.8	40.8	40.8	11.586	103	6.0645e-153																				0.64885	0.97611	0.44501	0.48186	5.3518	2	1.0294	0.87771	0.21386	0.28803	20.131	3
155	IPI:IPI00001539.8	5	5	5	3-ketoacyl-CoA thiolase, mitochondrial;Beta-ketothiolase;Acetyl-CoA acyltransferase;Mitochondrial 3-oxoacyl-CoA thiolase;T1	ACAA2	3-ketoacyl-CoA thiolase, mitochondrial	P42765	THIM_HUMAN	1	5	17.9	17.9	17.9	41.924	397	1.2257e-54	0.78641	1.0012	0.48036	0.49044	7.2957	4	1.7612	1.1501	0.20446	0.19143	10.029	5	0.88835	1.1529	0.23279	0.22551	14.788	2	0.201759	0.69718	0.99679	0.47599	0.47966	14.562	5	1.6391	1.3313	0.00087271	0.0020842	12.017	3	0.76105
156	IPI:IPI00001541.1	4	4	4	Mitochondrial import inner membrane translocase subunit Tim9	TIMM9;TIM9;TIM9A;TIMM9A	Mitochondrial import inner membrane translocase subunit Tim9	Q9Y5J7	TIM9_HUMAN	1	4	52.8	52.8	52.8	10.378	89	3.7374e-94	0.62353	0.86057	0.28664	0.17047	3.8093	3	1.5563	0.94859	0.44043	0.39854	12.187	5	0.7107	1.025	0.45302	0.49161	7.1825	7	-0.0761434	0.64234	0.95993	0.38881	0.27839	4.4232	3	1.281	1.0233	0.31237	0.29801	4.8733	2	0.95183
158	IPI:IPI00001546.2	2	2	2	Mitochondrial import inner membrane translocase subunit Tim8 B;Deafness dystonia protein 2;DDP-like protein	TIMM8B;DDP2;DDPL;TIM8B	translocase of inner mitochondrial membrane 8 homolog B	Q9Y5J9	TIM8B_HUMAN	1	2	22.4	22.4	22.4	11.155	98	6.2513e-44	0.6507	0.79583	0.19156	0.15186	27.392	4	1.0124	0.72298	0.099029	0.072991	8.645	4	0.67653	0.83317	0.23982	0.24662	8.1553	3	-0.329468							0.93856	0.83364	0.1184	0.10363	5.6796	2	1.0345
159	IPI:IPI00001564.1	2	2	2	Cyclin-dependent kinase 4 inhibitor C;p18-INK4c;Cyclin-dependent kinase 6 inhibitor;p18-INK6	CDKN2C;CDKN6	Cyclin-dependent kinase 4 inhibitor C	P42773	CDN2C_HUMAN	1	2	7.7	7.7	7.7	18.127	168	2.879e-11	2.573	3.083	9.3255e-11	7.8382e-13	6.3675	2	4.5791	3.0109	1.9073e-09	1.0619e-07	6.7398	3	2.481	2.9992	6.0237e-09	5.3525e-09	5.0352	3	1.59019	1.196	1.6362	4.8657e-10	6.1026e-07	5.9882	2							1.4542
160	IPI:IPI00001568.1	7	7	7	V-type proton ATPase subunit D;Vacuolar proton pump subunit D;V-ATPase 28 kDa accessory protein	ATP6V1D;ATP6M;VATD	V-type proton ATPase subunit D	Q9Y5K8	VATD_HUMAN	1	7	32.8	32.8	32.8	28.262	247	3.9903e-98	0.9395	1.2427	0.10313	0.091319	21.278	8	1.9214	1.3394	0.051802	0.021049	34.486	9	1.0643	1.3697	0.052056	0.034433	19.061	6	0.421587	0.74084	1.0546	0.22714	0.19497	8.1331	7	1.1354	0.98076	0.47508	0.5	10.81	6	1.0513
163	IPI:IPI00001589.1	4	4	4	Mitochondrial import inner membrane translocase subunit Tim13	TIMM13;TIM13B;TIMM13A;TIMM13B	Mitochondrial import inner membrane translocase subunit Tim13	Q9Y5L4	TIM13_HUMAN	1	4	45.3	45.3	45.3	10.5	95	3.131e-75	0.68829	0.82907	0.23869	0.17071	10.25	9	1.096	0.75	0.12851	0.11947	10.468	10	0.66738	0.82242	0.22463	0.18359	3.2072	7	-0.282053	0.68656	0.97185	0.43015	0.40482	15.613	6	1.0023	0.89717	0.26528	0.23002	12.762	7	0.95396
165	IPI:IPI00001636.1	20	20	20	Ataxin-10;Spinocerebellar ataxia type 10 protein;Brain protein E46 homolog	ATXN10;SCA10	Ataxin-10	Q9UBB4	ATX10_HUMAN	1	20	55.6	55.6	55.6	53.488	475	0	0.83171	1.069	0.33814	0.37228	23.076	21	1.4341	0.95788	0.45658	0.40376	23.789	26	0.87784	1.091	0.32899	0.33918	56.595	20	0.0962619	0.73099	1.071	0.17436	0.10601	23.662	21	1.0737	0.87484	0.20671	0.076465	9.5312	21	0.95077
166	IPI:IPI00001639.2	32	32	32	Importin subunit beta-1;Karyopherin subunit beta-1;Nuclear factor P97;Importin-90	KPNB1;NTF97	Importin subunit beta-1	Q14974	IMB1_HUMAN	1	32	46.5	46.5	46.5	97.169	876	0	0.7286	0.96141	0.45005	0.37707	19.525	51	1.4485	0.99164	0.48196	0.47537	65.542	57	0.75392	0.95097	0.42071	0.31047	9.9521	50	-0.0567763	0.67836	0.99253	0.49684	0.38443	12.933	56	1.2272	1.0099	0.36066	0.34558	12.454	66	0.99796
169	IPI:IPI00001655.1	6	6	6	UPF0468 protein C16orf80;Transcription factor IIB	C16orf80	UPF0468 protein C16orf80	Q9Y6A4	CP080_HUMAN	1	6	24.4	24.4	24.4	22.774	193	3.5628e-17							1.1448	0.7907	0.18083	0.15472	2.6801	2	0.63335	0.83201	0.23817	0.21512	9.4562	2	-0.302062	0.66251	0.97483	0.44053	0.42908	67.976	3	0.78388	0.62195	0.00033657	0.00014918	58.048	2	0.90484
171	IPI:IPI00001676.9;IPI:IPI00290543.5	15;15	15;15	15;15	Nuclear protein localization protein 4 homolog	NPLOC4;KIAA1499;NPL4	Isoform 2 of Nuclear protein localization protein 4 homolog;Isoform 1 of Nuclear protein localization protein 4 homolog	Q8TAT6-2;Q8TAT6;Q8TAT6-1	NPL4_HUMAN	2	15	28.2	28.2	28.2	69.46	617	2.4405e-195	0.80627	1.0365	0.40357	0.43305	13.303	14	1.4809	1.0178	0.42767	0.43732	11.253	21	0.85419	1.1295	0.26663	0.27151	12.851	10	0.0517201	0.65376	0.95561	0.37396	0.33541	29.094	11	1.0965	0.9105	0.30311	0.26939	15.064	9	0.94543
173	IPI:IPI00001710.3;IPI:IPI00607717.1	9;9	9;9	9;9	Protein fat-free homolog;Another new gene 2 protein	FFR;ANG2;C11orf2;PP5382	Isoform 1 of Protein fat-free homolog;Isoform 2 of Protein fat-free homolog	Q9UID3-1;Q9UID3;Q9UID3-2	FFR_HUMAN	2	9	14.5	14.5	14.5	86.041	782	1.4039e-43	0.7479	0.93329	0.40409	0.41268	5.5248	2	1.1377	0.81095	0.21004	0.26203	6.9348	6	0.62054	0.75495	0.13903	0.1592	15.892	3	-0.302315	0.60705	0.8663	0.1215	0.16101	4.1536	2	0.94289	0.79536	0.06192	0.11137	8.7403	4	0.79852
174	IPI:IPI00619930.2;IPI:IPI00001716.5	16;16	16;16	16;16	tRNA pseudouridine synthase A;tRNA-uridine isomerase I;tRNA pseudouridylate synthase I	PUS1;PP8985	Isoform 1 of tRNA pseudouridine synthase A;Isoform 2 of tRNA pseudouridine synthase A	Q9Y606-1;Q9Y606;Q9Y606-2	TRUA_HUMAN	2	16	46.4	46.4	46.4	47.47	427	1.5847e-115	0.76439	1.0001	0.48276	0.48079	25.754	12	1.4585	0.92209	0.39416	0.37951	11.007	14	0.61811	0.81776	0.21817	0.17738	21.781	6	-0.117021	0.71852	1.0481	0.25042	0.21163	21.03	13	1.1368	0.93267	0.36942	0.34008	13.482	10	0.86115
176	IPI:IPI00001730.3	5	5	5	FH1/FH2 domain-containing protein 1;Formin homolog overexpressed in spleen 1;Formin homology 2 domain-containing protein 1	FHOD1;FHOS;FHOS1	FH1/FH2 domain-containing protein 1	Q9Y613	FHOD1_HUMAN	1	5	6.4	6.4	6.4	126.55	1164	1.0651e-19																				0.65017	0.93354	0.30055	0.41489	1.4098	2	0.96048	0.8504	0.15095	0.28575	16.105	4	0.82542
177	IPI:IPI00001735.6;IPI:IPI00923596.1;IPI:IPI00923436.1;IPI:IPI00923531.1;IPI:IPI00878336.2	17;17;17;17;4	17;17;17;17;4	17;17;17;17;4	Nuclear receptor corepressor 2;Silencing mediator of retinoic acid and thyroid hormone receptor;Thyroid-, retinoic-acid-receptor-associated corepressor;T3 receptor-associating factor;CTG repeat protein 26;SMAP270	NCOR2;CTG26	Isoform 1 of Nuclear receptor corepressor 2;Isoform 3 of Nuclear receptor corepressor 2;Isoform 4 of Nuclear receptor corepressor 2;Isoform 5 of Nuclear receptor corepressor 2	Q9Y618-1;Q9Y618;Q9Y618-3;Q9Y618-4;Q9Y618-5	NCOR2_HUMAN	5	17	9.5	9.5	9.5	274.8	2525	3.3947e-45	0.83598	1.026	0.42587	0.467	15.615	16	1.4473	0.99565	0.4735	0.48821	19.112	18	0.85885	1.0533	0.39753	0.42462	7.5596	16	0.0370307	0.70905	1.0555	0.22392	0.19089	9.465	17	1.1387	1.0194	0.32621	0.3149	11.153	17	1.016
178	IPI:IPI00001738.4	6	6	6	Nuclear pore complex protein Nup88;Nucleoporin Nup88;88 kDa nuclear pore complex protein	NUP88	Nuclear pore complex protein Nup88	Q99567	NUP88_HUMAN	1	6	11.2	11.2	11.2	83.541	741	6.3408e-43	0.53435	0.71916	0.10163	0.064952	25.565	3	1.2816	0.85476	0.27894	0.29107	27.882	3	0.43128	0.56161	0.013266	0.015377	37.628	2	-0.475615	0.55389	0.85521	0.10051	0.068858	26.288	3							0.72511
179	IPI:IPI00001757.1;IPI:IPI00216659.1	3;3	3;3	3;3	RNA-binding protein 8A;RNA-binding motif protein 8A;Ribonucleoprotein RBM8A;RNA-binding protein Y14;Binder of OVCA1-1	RBM8A;RBM8;HSPC114;MDS014	Isoform 1 of RNA-binding protein 8A;Isoform 2 of RNA-binding protein 8A	Q9Y5S9-1;Q9Y5S9;Q9Y5S9-2	RBM8A_HUMAN	2	3	21.8	21.8	21.8	19.889	174	9.4655e-66	0.79594	1.0447	0.38659	0.42059	11.255	4	1.4916	0.97904	0.49299	0.47103	1.2276	2	0.82289	1.0619	0.38126	0.40488	7.9274	4	0.0630887	0.68786	1.0658	0.19016	0.14944	4.366	3	1.1286	0.91573	0.31841	0.22707	7.5584	2	0.91269
180	IPI:IPI00001786.5;IPI:IPI00843790.1	10;10	10;10	10;10	Ubiquitin carboxyl-terminal hydrolase 36;Ubiquitin thioesterase 36;Ubiquitin-specific-processing protease 36;Deubiquitinating enzyme 36	USP36;KIAA1453	Isoform 2 of Ubiquitin carboxyl-terminal hydrolase 36;Isoform 1 of Ubiquitin carboxyl-terminal hydrolase 36	Q9P275-2;Q9P275;Q9P275-1	UBP36_HUMAN	2	10	13.8	13.8	13.8	122.91	1123	2.0463e-60	0.59312	0.7459	0.12964	0.090228	8.1172	5	1.2359	0.74358	0.12112	0.093993	12.432	5	0.56187	0.75525	0.13937	0.11206	6.7706	3	-0.422946	0.62333	1.0037	0.44234	0.44586	7.512	9	1.027	0.85731	0.16574	0.15009	8.7565	7	0.80625
184	IPI:IPI00001891.1;IPI:IPI00215815.3;IPI:IPI00917463.1	3;3;3	3;3;3	3;3;3	Ancient ubiquitous protein 1	AUP1	Isoform Long of Ancient ubiquitous protein 1;Isoform Short of Ancient ubiquitous protein 1;Isoform 3 of Ancient ubiquitous protein 1	Q9Y679-1;Q9Y679;Q9Y679-2;Q9Y679-3	AUP1_HUMAN	3	3	7.1	7.1	7.1	53.028	476	2.003e-13																				0.33724	0.49621	1.1647e-09	1.0299e-05	30.237	2							0.58001
186	IPI:IPI00001952.5	3	3	3	Endonuclease domain-containing 1 protein	ENDOD1;KIAA0830	Endonuclease domain-containing 1 protein	O94919	ENDD1_HUMAN	1	3	5.8	5.8	5.8	55.016	500	4.2563e-09	1.0186	1.2144	0.12832	0.10891	89.765	3							1.1138	1.3894	0.044632	0.043604	6.149	2	0.377353
187	IPI:IPI00001960.4	8	7	7	Chloride intracellular channel protein 4;Intracellular chloride ion channel protein p64H1	CLIC4	Chloride intracellular channel protein 4	Q9Y696	CLIC4_HUMAN	1	8	36.8	34.4	34.4	28.772	253	1.2538e-95	0.69712	0.94645	0.42564	0.42195	6.2373	3	1.6716	1.0656	0.33579	0.32581	12.953	5	0.77667	1.0197	0.46359	0.46562	28.338	3	0.0281448	0.67063	1.0279	0.3317	0.32225	10.179	3	1.3071	0.97964	0.47964	0.46418	26.283	3	1.0617
188	IPI:IPI00001985.2;IPI:IPI00333553.3	8;5	8;5	8;5	Vacuolar protein sorting-associated protein 18 homolog	VPS18;KIAA1475	Isoform 1 of Vacuolar protein sorting-associated protein 18 homolog;Isoform 2 of Vacuolar protein sorting-associated protein 18 homolog	Q9P253-1;Q9P253;Q9P253-2	VPS18_HUMAN	2	8	12.3	12.3	12.3	110.18	973	4.1743e-13	0.52515	0.73399	0.1167	0.15446	7.1681	4	0.98553	0.67268	0.056025	0.10064	25.152	6							-0.509088	0.65288	0.96741	0.41469	0.4534	6.2584	4	1.057	0.9116	0.30631	0.38006	3.4084	2	0.79957
189	IPI:IPI00002134.4	23	23	23	26S proteasome non-ATPase regulatory subunit 5;26S proteasome subunit S5B;26S protease subunit S5 basic	PSMD5;KIAA0072	26S proteasome non-ATPase regulatory subunit 5	Q16401	PSMD5_HUMAN	1	23	53.8	53.8	53.8	56.195	504	0	0.80378	1.0317	0.41368	0.47953	7.7396	25	1.6908	1.0983	0.27986	0.24069	14.241	26	0.86592	1.063	0.37916	0.41173	18.539	30	0.0881416	0.67127	0.94398	0.33471	0.11783	10.612	22	1.2091	1.0524	0.22046	0.14138	11.014	43	0.9085
190	IPI:IPI00002135.1	14	14	14	Transforming acidic coiled-coil-containing protein 3;ERIC-1	TACC3;ERIC1	Transforming acidic coiled-coil-containing protein 3	Q9Y6A5	TACC3_HUMAN	1	14	24.5	24.5	24.5	90.359	838	7.8121e-154	0.97402	1.2946	0.067576	0.052015	21.78	10	1.7601	1.1094	0.26239	0.22355	17.889	10	0.94821	1.2599	0.11684	0.10257	14.327	14	0.333309	0.64751	0.96153	0.39432	0.36036	18.087	9	0.99432	0.73399	0.01591	0.0075927	22.076	4	0.97791
191	IPI:IPI00002149.1	6	4	4	GTP-binding protein SAR1b	SAR1B;SARA2;SARB	GTP-binding protein SAR1b	Q9Y6B6	SAR1B_HUMAN	1	6	40.9	29.8	29.8	22.41	198	3.3717e-51							1.7167	1.102	0.27396	0.28883	2.6299	3	0.89014	1.177	0.20124	0.1987	11.16	3	0.187619	0.59771	0.95527	0.3728	0.41411	20.548	3	1.4929	1.1161	0.086911	0.13617	10.955	3	0.89998
192	IPI:IPI00002150.4	4	4	4	AP-4 complex subunit beta-1;Adapter-related protein complex 4 subunit beta-1;AP-4 adapter complex subunit beta;Beta subunit of AP-4;Beta4-adaptin	AP4B1	AP-4 complex subunit beta-1	Q9Y6B7	AP4B1_HUMAN	1	4	6	6	6	83.259	739	6.2278e-21																				0.54519	0.81529	0.045434	0.13426	17.101	4							0.82486
193	IPI:IPI00002186.5	15	15	6	Brefeldin A-inhibited guanine nucleotide-exchange protein 2	ARFGEF2;ARFGEP2;BIG2	Brefeldin A-inhibited guanine nucleotide-exchange protein 2	Q9Y6D5	BIG2_HUMAN	1	15	10.8	10.8	4.5	202.04	1785	3.4236e-157	0.85992	1.0854	0.30745	0.31681	7.7083	7	1.8522	1.1727	0.17673	0.15947	19.166	8	0.87319	1.177	0.20131	0.22872	26.182	7	0.229834	0.7125	1.1208	0.06775	0.085765	22.671	7	1.257	1.0196	0.32556	0.32866	36.211	5	0.83175
194	IPI:IPI00002188.2	15	6	6	Brefeldin A-inhibited guanine nucleotide-exchange protein 1;p200 ARF-GEP1;p200 ARF guanine nucleotide exchange factor	ARFGEF1;ARFGEP1;BIG1	Brefeldin A-inhibited guanine nucleotide-exchange protein 1	Q9Y6D6	BIG1_HUMAN	1	15	9.7	3.7	3.7	208.76	1849	1.0592e-133	1.0205	1.2749	0.079592	0.090035	37.666	2	1.4868	0.96339	0.46612	0.48139	3.8027	3							0.148288
195	IPI:IPI00002203.6;IPI:IPI00786906.1	9;7	9;7	2;0	BRCA2 and CDKN1A-interacting protein;Protein TOK-1;P21- and CDK-associated protein 1	BCCIP;TOK1	Isoform 1 of BRCA2 and CDKN1A-interacting protein;Isoform 3 of BRCA2 and CDKN1A-interacting protein	Q9P287-1;Q9P287;Q9P287-3	BCCIP_HUMAN	2	9	37.3	37.3	6.7	35.979	314	4.2358e-303	0.77501	1.0417	0.39273	0.42786	15.851	5	1.4404	0.95226	0.44682	0.40728	8.007	6	0.79052	1.0222	0.45854	0.49823	4.4795	4	0.0316775	0.69052	1.0955	0.11247	0.066089	7.171	5	1.2594	0.98165	0.47145	0.49548	8.9624	6	0.93688
196	IPI:IPI00909904.1;IPI:IPI00002212.1	18;18	18;18	9;9	Serine/threonine-protein kinase 24;STE20-like kinase MST3;Mammalian STE20-like protein kinase 3	STK24;MST3;STK3	cDNA FLJ61383, highly similar to Serine/threonine-protein kinase 24;Isoform B of Serine/threonine-protein kinase 24	Q9Y6E0-2;Q9Y6E0;Q9Y6E0-1	STK24_HUMAN	2	18	36.7	36.7	21.6	49.997	450	0	0.83826	1.0991	0.28313	0.29751	18.094	10	1.788	1.1842	0.16363	0.11484	17.616	15	0.84364	1.0734	0.3601	0.37921	13.732	8	0.136323	0.69209	1.0144	0.39189	0.42004	26.259	7	1.1904	0.9528	0.43182	0.37619	9.6641	8	0.96664
197	IPI:IPI00002214.1;IPI:IPI00873236.2	20;3	20;3	20;3	Importin subunit alpha-2;Karyopherin subunit alpha-2;SRP1-alpha;RAG cohort protein 1	KPNA2;RCH1;SRP1	Importin subunit alpha-2	P52292	IMA2_HUMAN	2	20	48.8	48.8	48.8	57.861	529	0	1.0823	1.3607	0.03801	0.01416	13.259	30	1.9504	1.3278	0.056813	0.016532	21.363	35	1.1406	1.4181	0.035478	0.0094106	16.592	29	0.444349	0.61026	0.88979	0.17443	0.010965	12.339	28	0.89989	0.76961	0.036896	0.0014368	9.1539	24	0.89281
200	IPI:IPI00002236.3	7	7	7	Lactadherin;Milk fat globule-EGF factor 8;HMFG;Breast epithelial antigen BA46;MFGM;Lactadherin short form;Medin	MFGE8	Lactadherin	Q08431	MFGM_HUMAN	1	7	25.8	25.8	25.8	43.122	387	9.4049e-133	0.70896	0.94143	0.41743	0.40271	36.418	5	1.5913	1.0488	0.36673	0.34825	15.344	6	0.81169	1.0032	0.49733	0.48314	4.4181	2	0.00460925	0.55713	0.80635	0.037057	0.020183	53.054	6	1.2331	1.0658	0.18486	0.20684	70.978	5	0.38277
201	IPI:IPI00002240.1	4	4	4	Protein FAM118B	FAM118B	Protein FAM118B	Q9BPY3	F118B_HUMAN	1	4	9.1	9.1	9.1	39.499	351	6.401e-09	0.91994	1.1445	0.21142	0.217	11.424	3	1.6887	1.0996	0.27786	0.30987	3.0954	5							0.165848
202	IPI:IPI00002255.5;IPI:IPI00328195.5	29;4	29;4	1;0	Lipopolysaccharide-responsive and beige-like anchor protein;CDC4-like protein;Beige-like protein	LRBA;BGL;CDC4L;LBA	Isoform 1 of Lipopolysaccharide-responsive and beige-like anchor protein	P50851-1;P50851	LRBA_HUMAN	2	29	12.6	12.6	0.6	319.1	2863	0	0.52896	0.68066	0.068164	0.010136	31.478	17	0.97025	0.65486	0.044426	0.0077513	12.537	29	0.50481	0.66738	0.059724	0.0074626	12.005	18	-0.58342	0.62023	0.91204	0.2346	0.099932	20.756	35	1.0693	0.90639	0.29125	0.19478	11.163	19	0.77166
203	IPI:IPI00002270.3	11	11	11	UPF0364 protein C6orf211	C6orf211	UPF0364 protein C6orf211	Q9H993	CF211_HUMAN	1	11	22.7	22.7	22.7	51.172	441	1.7565e-124	0.69221	0.99382	0.49691	0.46868	9.3744	6	1.7451	1.0221	0.41897	0.42725	13.029	4	0.6771	1.0652	0.37517	0.39951	44.697	7	0.0315364	0.54749	0.90306	0.20924	0.14854	9.3951	7	1.4426	1.0907	0.12944	0.11403	5.4946	5	0.86457
204	IPI:IPI00002288.5	2	2	2	Mitochondrial inner membrane protease ATP23 homolog;XRCC6-binding protein 1;Ku70-binding protein 3	XRCC6BP1;KUB3	Mitochondrial inner membrane protease ATP23 homolog	Q9Y6H3	ATP23_HUMAN	1	2	7.7	7.7	7.7	28.08	246	1.4269e-05																				0.71704	1.0171	0.37951	0.31081	4.5626	2	1.2442	1.1074	0.099973	0.17931	2.1793	2
205	IPI:IPI00002324.6;IPI:IPI00181717.5;IPI:IPI00845510.1;IPI:IPI00845294.1;IPI:IPI00845444.1	12;11;10;7;2	12;11;10;7;2	12;11;10;7;2	Methionine adenosyltransferase 2 subunit beta;Methionine adenosyltransferase II beta;Methionine adenosyltransferase 2 beta subunit;DTDP-4-keto-6-deoxy-D-glucose 4-reductase	MAT2B;TGR;MSTP045;Nbla02999;UNQ2435/PRO4995	Isoform 1 of Methionine adenosyltransferase 2 subunit beta;Isoform 2 of Methionine adenosyltransferase 2 subunit beta;Isoform 4 of Methionine adenosyltransferase 2 subunit beta;Isoform 3 of Methionine adenosyltransferase 2 subunit beta	Q9NZL9-1;Q9NZL9;Q9NZL9-2;Q9NZL9-4;Q9NZL9-3	MAT2B_HUMAN	5	12	43.7	43.7	43.7	37.551	334	1.2201e-255	0.75575	0.94099	0.4167	0.30725	13.224	12	1.441	0.93107	0.40985	0.34326	16.715	13	0.77922	0.99544	0.49005	0.4191	13.582	10	-0.0877487	0.64436	1.018	0.3756	0.40539	8.5879	10	1.1493	1.0151	0.34149	0.31075	8.2204	10	0.96785
207	IPI:IPI00002330.2	5	5	5	Ubiquitin carboxyl-terminal hydrolase 3;Ubiquitin thioesterase 3;Ubiquitin-specific-processing protease 3;Deubiquitinating enzyme 3	USP3	Ubiquitin carboxyl-terminal hydrolase 3	Q9Y6I4	UBP3_HUMAN	1	5	11	11	11	58.896	520	3.9048e-58	0.5613	0.7323	0.11492	0.15264	21.149	2	1.0085	0.64797	0.04043	0.079834	20.893	3							-0.537747	0.66676	1.0072	0.42559	0.40411	11.24	2							0.91286
208	IPI:IPI00002335.1	14	14	14	Huntingtin;Huntington disease protein	HTT;HD;IT15	Huntingtin	P42858	HD_HUMAN	1	14	5.3	5.3	5.3	347.86	3144	8.1543e-200	0.5159	0.68589	0.072228	0.12803	13.928	2	0.96644	0.66653	0.051818	0.095201	22.409	6	0.36377	0.51971	0.0059437	0.052018	42.537	3	-0.585258	0.56487	0.85288	0.096442	0.20602	16.316	8	0.78682	0.66495	0.0019002	0.0077797	15.022	3	0.73497
210	IPI:IPI00002349.2	14	14	14	Nuclear fragile X mental retardation-interacting protein 2;FMRP-interacting protein 2;82 kDa FMRP-interacting protein;Cell proliferation-inducing gene 1 protein	NUFIP2;KIAA1321;PIG1	Nuclear fragile X mental retardation-interacting protein 2	Q7Z417	NUFP2_HUMAN	1	14	24.9	24.9	24.9	76.12	695	1.1714e-138	0.9017	1.191	0.15268	0.14033	19.864	11	1.8002	1.1544	0.19895	0.17818	12.949	14	0.93955	1.2837	0.098893	0.083863	22.47	8	0.252173	0.62524	0.94971	0.35393	0.31115	14.676	6	1.308	1.0521	0.22147	0.21147	32.005	4	0.93707
211	IPI:IPI00002355.1	4	4	4	Calcineurin-binding protein cabin-1;Calcineurin inhibitor	CABIN1;KIAA0330	Calcineurin-binding protein cabin-1	Q9Y6J0	CABIN_HUMAN	1	4	2.3	2.3	2.3	246.35	2220	9.0901e-05	0.85148	1.0548	0.366	0.33589	12.052	4	1.4129	0.99899	0.46649	0.44611	14.766	3	0.63469	0.81015	0.20775	0.33244	17.595	4	-0.00145786	0.65569	0.97644	0.44617	0.48078	9.9247	2							0.66847
212	IPI:IPI00002372.1;IPI:IPI00185503.4;IPI:IPI00884932.1;IPI:IPI00295818.4	18;16;2;1	18;16;2;1	18;16;2;1	ATP-binding cassette sub-family D member 3;70 kDa peroxisomal membrane protein;PMP70	ABCD3;PMP70;PXMP1	Isoform 1 of ATP-binding cassette sub-family D member 3;Isoform 2 of ATP-binding cassette sub-family D member 3	P28288-1;P28288;P28288-2	ABCD3_HUMAN	4	18	29.1	29.1	29.1	75.475	659	4.5135e-203	0.755	0.95915	0.44638	0.34794	8.7618	16	1.3468	0.89979	0.35531	0.27554	11.172	15	0.72007	0.9616	0.43742	0.34332	9.9674	19	-0.0601716	0.63529	0.95228	0.36264	0.15336	7.2617	14	1.1387	0.94167	0.39716	0.2953	16.063	16	0.91873
215	IPI:IPI00002408.4;IPI:IPI00448515.1	7;6	7;6	7;6	RNA polymerase II-associated protein 3	RPAP3	Isoform 1 of RNA polymerase II-associated protein 3;Isoform 2 of RNA polymerase II-associated protein 3	Q9H6T3-1;Q9H6T3;Q9H6T3-2	RPAP3_HUMAN	2	7	12.9	12.9	12.9	75.718	665	6.3344e-52	0.67345	0.92374	0.38843	0.37155	12.248	5	1.1147	0.75266	0.13165	0.12248	5.5464	9	0.65962	0.86475	0.28627	0.26808	1.879	3	-0.209645	0.63334	0.94573	0.34054	0.31646	8.0356	6	1.0198	0.78103	0.046825	0.028375	25.955	2	0.89689
216	IPI:IPI00002411.3	9	9	9	NF-kappa-B essential modulator;NF-kappa-B essential modifier;Inhibitor of nuclear factor kappa-B kinase subunit gamma;IkB kinase-associated protein 1;FIP-3	IKBKG;FIP3;NEMO	NF-kappa-B essential modulator	Q9Y6K9	NEMO_HUMAN	1	9	27.7	27.7	27.7	48.197	419	7.8505e-87	0.52181	0.66887	0.059541	0.043367	10.844	5	0.95739	0.64104	0.036664	0.020595	12.397	8	0.48604	0.66483	0.058002	0.037707	18.93	3	-0.588943	0.68576	1.05	0.24348	0.24562	28.117	6	1.0134	0.89669	0.26397	0.24988	21.088	3	0.90755
217	IPI:IPI00002412.1	7	7	7	Palmitoyl-protein thioesterase 1;Palmitoyl-protein hydrolase 1	PPT1;PPT	Palmitoyl-protein thioesterase 1	P50897	PPT1_HUMAN	1	7	37.6	37.6	37.6	34.193	306	0	0.87355	1.0913	0.29677	0.31374	3.9824	10	1.543	1.0261	0.41095	0.42374	10.672	9	0.89484	1.1994	0.17484	0.15963	16.051	7	0.126048	0.67995	1.0449	0.26223	0.24057	5.626	10	1.1523	0.96713	0.47655	0.43931	12.7	9	1.0285
219	IPI:IPI00002460.4;IPI:IPI00021771.1	12;12	12;12	12;12	Annexin A7;Annexin-7;Annexin VII;Synexin	ANXA7;ANX7;SNX;OK/SW-cl.95	Isoform 1 of Annexin A7;Isoform 2 of Annexin A7	P20073-1;P20073;P20073-2	ANXA7_HUMAN	2	12	32.4	32.4	32.4	52.739	488	1.398e-118	0.99007	1.2653	0.086043	0.051512	19.637	18	1.7793	1.1933	0.15387	0.092076	17.057	20	0.98334	1.2822	0.099922	0.054163	12.646	18	0.339479	0.74572	1.1091	0.086275	0.02603	13.598	17	1.265	1.062	0.19455	0.11135	8.4213	13	1.0053
220	IPI:IPI00002478.1;IPI:IPI00216762.1;IPI:IPI00216758.1;IPI:IPI00216760.1	5;5;5;5	5;5;5;5	5;5;5;5	Endothelin-converting enzyme 1	ECE1	Isoform B of Endothelin-converting enzyme 1;Isoform D of Endothelin-converting enzyme 1;Isoform A of Endothelin-converting enzyme 1;Isoform C of Endothelin-converting enzyme 1	P42892-1;P42892;P42892-4;P42892-2;P42892-3	ECE1_HUMAN	4	5	9.7	9.7	9.7	87.163	770	5.3029e-75	0.80955	1.1127	0.26013	0.24752	1.2011	2	1.7645	1.1066	0.26681	0.2824	3.3072	3	0.75958	0.95805	0.43185	0.43888	7.6167	3	0.146134	0.52679	0.83113	0.063635	0.093726	0.70483	2	1.1465	0.90604	0.29026	0.36456	14.68	2	1.0045
224	IPI:IPI00002496.2;IPI:IPI00030920.2	8;8	8;8	8;8	Mannose-1-phosphate guanyltransferase beta;GTP-mannose-1-phosphate guanylyltransferase beta;GDP-mannose pyrophosphorylase B	GMPPB	Isoform 2 of Mannose-1-phosphate guanyltransferase beta;Isoform 1 of Mannose-1-phosphate guanyltransferase beta	Q9Y5P6-2;Q9Y5P6;Q9Y5P6-1	GMPPB_HUMAN	2	8	27.4	27.4	27.4	42.621	387	1.543e-128	0.78742	0.98819	0.49321	0.48469	8.0574	5	1.2725	0.88739	0.33392	0.31972	10.581	5	0.7249	0.94243	0.40723	0.40544	8.9013	5	-0.0855426	0.67654	0.99166	0.4992	0.49606	47.368	6	0.69242	0.6074	0.0001721	7.0291e-05	165.95	4	0.90938
225	IPI:IPI00002506.1	5	5	5	Dolichyl-phosphate beta-glucosyltransferase;Asparagine-linked glycosylation protein 5	ALG5;HSPC149	Dolichyl-phosphate beta-glucosyltransferase	Q9Y673	ALG5_HUMAN	1	5	17.6	17.6	17.6	36.946	324	1.7495e-11	0.75394	1.0954	0.2895	0.26976	7.256	2	2.0302	1.21	0.13725	0.19372	23.099	2							0.203232
227	IPI:IPI00002519.1;IPI:IPI00220668.1;IPI:IPI00220669.1	14;14;12	13;13;11	13;13;11	Serine hydroxymethyltransferase, cytosolic;Glycine hydroxymethyltransferase	SHMT1	Isoform 1 of Serine hydroxymethyltransferase, cytosolic;Isoform 2 of Serine hydroxymethyltransferase, cytosolic;Isoform 3 of Serine hydroxymethyltransferase, cytosolic	P34896-1;P34896;P34896-2;P34896-3	GLYC_HUMAN	3	14	39.3	36.4	36.4	53.082	483	0	0.70114	0.89517	0.34181	0.23509	14.721	11	1.2648	0.82386	0.2296	0.14004	24.654	11	0.66499	0.85448	0.2709	0.15364	10.592	8	-0.226881	0.62617	0.95801	0.3822	0.26935	8.8338	10	1.2443	0.99243	0.42807	0.44133	13.001	10	0.82559
228	IPI:IPI00002520.1	26	26	25	Serine hydroxymethyltransferase, mitochondrial;Glycine hydroxymethyltransferase	SHMT2	Serine hydroxymethyltransferase, mitochondrial	P34897	GLYM_HUMAN	1	26	56.7	56.7	56.7	55.992	504	0	0.78497	1.0135	0.45294	0.44793	6.2161	32	1.4286	0.94557	0.43518	0.35675	9.3364	43	0.78421	1.0204	0.46216	0.44597	11.079	45	0.0193461	0.71578	1.0478	0.25157	0.18656	12.846	41	1.2564	1.038	0.26378	0.16567	10.515	51	0.96223
229	IPI:IPI00002521.1	7	7	7	ATP synthase-coupling factor 6, mitochondrial	ATP5J;ATP5A;ATPM	ATP synthase-coupling factor 6, mitochondrial	P18859	ATP5J_HUMAN	1	7	49.1	49.1	49.1	12.587	108	1.0046e-137	0.66496	0.92705	0.39386	0.30227	8.8782	5	1.6801	1.0639	0.33886	0.31651	7.9704	9	0.78916	0.99377	0.48747	0.43749	8.2843	5	-0.0090161	0.57419	0.93332	0.29983	0.16626	9.605	6	1.4796	1.1209	0.080298	0.047882	5.8963	4	0.82725
230	IPI:IPI00002525.3	3	3	3	Neudesin;Neuron-derived neurotrophic factor;Secreted protein of unknown function;Cell immortalization-related protein 2	NENF;CIR2;SPUF	Neudesin	Q9UMX5	NENF_HUMAN	1	3	20.3	20.3	20.3	18.856	172	4.5393e-47	0.63938	0.84097	0.25648	0.22249	7.7676	2	1.9057	1.2169	0.13074	0.12138	16.884	3							0.0166684	0.58179	0.88443	0.16137	0.12975	6.8944	2							0.88431
231	IPI:IPI00002535.2	2	2	2	FK506-binding protein 2;Peptidyl-prolyl cis-trans isomerase;13 kDa FKBP;FKBP-13	FKBP2;FKBP13	FK506-binding protein 2	P26885	FKBP2_HUMAN	1	2	18.3	18.3	18.3	15.649	142	6.0754e-25	0.72181	0.89466	0.34098	0.27936	30.201	2							0.93901	1.1533	0.23226	0.23147	12.253	2	0.0225896	0.64497	0.89334	0.18342	0.12284	2.1882	2	1.5292	1.3366	0.00076105	0.00024596	23.293	2	0.91682
232	IPI:IPI00002538.1;IPI:IPI00216647.1;IPI:IPI00216646.4;IPI:IPI00749509.4	8;8;8;6	8;8;8;6	8;8;8;6	3-phosphoinositide-dependent protein kinase 1;Putative 3-phosphoinositide-dependent protein kinase 2	PDPK1;PDK1;PDPK2	Isoform 1 of 3-phosphoinositide-dependent protein kinase 1;Isoform 3 of 3-phosphoinositide-dependent protein kinase 1;Isoform 2 of 3-phosphoinositide-dependent protein kinase 1;Putative 3-phosphoinositide-dependent protein kinase 2	O15530-1;O15530;O15530-3;O15530-2;Q6A1A2	PDPK1_HUMAN;PDPK2_HUMAN	4	8	20.9	20.9	20.9	63.151	556	9.0854e-25	0.35461	0.48102	0.0021123	0.010409	9.4171	3	0.89283	0.60263	0.020207	0.076157	26.698	3	0.34484	0.46796	0.0017647	0.028239	27.75	3	-1.05583
233	IPI:IPI00002549.1;IPI:IPI00375832.1	8;8	8;8	8;8	Anaphase-promoting complex subunit 2;Cyclosome subunit 2	ANAPC2;APC2;KIAA1406	Isoform 1 of Anaphase-promoting complex subunit 2;Isoform 2 of Anaphase-promoting complex subunit 2	Q9UJX6-1;Q9UJX6;Q9UJX6-2	ANC2_HUMAN	2	8	10.2	10.2	10.2	93.827	822	4.4291e-10	1.0438	1.3088	0.059904	0.04482	50.393	7	1.5955	1.1193	0.24743	0.23128	41.709	14	1.0584	1.4162	0.036021	0.024287	51.601	10	0.388245	0.67528	1.0585	0.21366	0.17139	21.556	10	1.2669	0.97146	0.49005	0.47236	15.178	4	0.94744
234	IPI:IPI00002551.4;IPI:IPI00419201.4	8;5	8;5	8;5	Anaphase-promoting complex subunit 4;Cyclosome subunit 4	ANAPC4;APC4	Isoform 1 of Anaphase-promoting complex subunit 4;Isoform 2 of Anaphase-promoting complex subunit 4	Q9UJX5-1;Q9UJX5;Q9UJX5-2	APC4_HUMAN	2	8	11.3	11.3	11.3	92.115	808	7.7323e-137	0.65501	0.88863	0.33125	0.44029	35.392	2	1.4874	0.96971	0.47701	0.49589	28.284	6							-0.10736							1.0115	0.86715	0.18816	0.31655	5.1236	2	0.82176
235	IPI:IPI00002557.1	18	14	14	Coatomer subunit gamma-2;Gamma-2-coat protein	COPG2	Coatomer subunit gamma-2	Q9UBF2	COPG2_HUMAN	1	18	24.1	20.4	20.4	97.621	871	0	0.78578	0.99692	0.48993	0.47465	18.913	13	1.3377	0.85784	0.28403	0.27052	84.304	12	0.74499	1.0351	0.43272	0.4673	10.493	8	-0.00445036	0.64084	1.001	0.45557	0.45533	12.28	11	1.1494	0.91379	0.31269	0.27949	15.449	6	0.80779
237	IPI:IPI00002564.3	10	10	10	DNA repair protein XRCC1;X-ray repair cross-complementing protein 1	XRCC1	DNA repair protein XRCC1	P18887	XRCC1_HUMAN	1	10	19	19	19	69.525	633	2.7999e-164	0.71681	0.93291	0.40346	0.3508	7.7733	10	1.2997	0.87304	0.30947	0.22917	20.227	12	0.75238	0.95748	0.43095	0.39425	11.346	12	-0.10019	0.68224	1.0389	0.28587	0.25183	14.418	11	1.1936	0.97628	0.4934	0.48893	11.505	8	0.95286
239	IPI:IPI00002614.3	3	3	3	UV radiation resistance-associated gene protein;p63	UVRAG	UV radiation resistance-associated gene protein	Q9P2Y5	UVRAG_HUMAN	1	3	5	5	5	78.15	699	1.6722e-17	0.82685	0.99515	0.49391	0.40351	22.867	3	1.4063	0.98426	0.49763	0.47212	28.586	2	0.80528	0.9786	0.464	0.46716	6.5574	2	-0.0228886	0.51246	0.73447	0.0047824	0.067364	30.626	3	0.9303	0.83358	0.11829	0.25577	0.8397	2	1.0519
240	IPI:IPI00002624.1;IPI:IPI00382756.1	16;15	16;15	16;15	Pleiotropic regulator 1	PLRG1	Isoform 1 of Pleiotropic regulator 1;Isoform 2 of Pleiotropic regulator 1	O43660-1;O43660;O43660-2	PLRG1_HUMAN	2	16	51.9	51.9	51.9	57.193	514	0	0.80015	1.0907	0.29786	0.31503	8.837	18	1.5361	0.99685	0.47097	0.48496	7.3388	18	0.74227	1.0946	0.32288	0.3341	11.842	9	0.125254	0.66866	1.0292	0.32596	0.3274	9.8869	16	1.1239	0.96004	0.45443	0.4079	15.102	13	0.97083
241	IPI:IPI00221207.1;IPI:IPI00220774.1;IPI:IPI00002644.1;IPI:IPI00009415.1	3;3;3;3	3;3;3;3	3;3;3;3	Rab-like protein 2A;Rab-like protein 2B	RABL2A;RABL2B	Isoform 2 of Rab-like protein 2A;Isoform 2 of Rab-like protein 2B;Isoform 1 of Rab-like protein 2A;Isoform 1 of Rab-like protein 2B	Q9UBK7-2;Q9UBK7;Q9UNT1-2;Q9UNT1;Q9UBK7-1;Q9UNT1-1	RBL2A_HUMAN;RBL2B_HUMAN	4	3	15.3	15.3	15.3	26.186	229	3.8122e-07	0.64482	0.82186	0.22814	0.34966	8.6148	3	1.1897	0.83402	0.24546	0.33178	2.8469	2							-0.272441
245	IPI:IPI00002790.3;IPI:IPI00555723.1	5;1	5;1	5;1	Protein sel-1 homolog 1;Suppressor of lin-12-like protein 1	SEL1L;TSA305;UNQ128/PRO1063	Isoform 1 of Protein sel-1 homolog 1	Q9UBV2-1;Q9UBV2	SE1L1_HUMAN	2	5	11.1	11.1	11.1	88.754	794	1.0815e-52	1.1159	1.5078	0.0093557	0.004824	10.717	3	1.9913	1.3434	0.050152	0.038314	19.184	3	0.99803	1.2721	0.10733	0.13591	17.128	4	0.425889	0.9309	1.3488	8.7019e-05	0.00047609	13.514	9	1.6395	1.301	0.0018683	0.0046389	20.458	3	1.1411
246	IPI:IPI00412672.1;IPI:IPI00002803.6;IPI:IPI00413780.3	11;11;1	11;11;1	10;10;0	Serine/threonine-protein kinase N1;Protein kinase C-like 1;Protein-kinase C-related kinase 1;Protein kinase C-like PKN;Serine-threonine protein kinase N;Protein kinase PKN-alpha	PKN1;PKN;PRK1;PRKCL1	Isoform 2 of Serine/threonine-protein kinase N1;Isoform 1 of Serine/threonine-protein kinase N1	Q16512-2;Q16512;Q16512-1	PKN1_HUMAN	3	11	13.9	13.9	13.1	104.67	948	1.9392e-100	0.54482	0.72347	0.10589	0.08438	13.764	7	1.0908	0.76338	0.14471	0.11738	20.584	5	0.5376	0.66637	0.059032	0.038548	22.866	6	-0.466995	0.61551	0.99082	0.4963	0.49273	30.926	9	0.95232	0.838	0.1264	0.11138	10.738	8	0.89357
248	IPI:IPI00002828.3;IPI:IPI00783686.1	4;1	4;1	4;1	Centromere protein U;CENP-U(50);Interphase centromere complex protein 24;MLF1-interacting protein;KSHV latent nuclear antigen-interacting protein 1;Polo-box-interacting protein 1	MLF1IP;CENPU;ICEN24;KLIP1;PBIP1	Isoform 1 of Centromere protein U	Q71F23-1;Q71F23	CENPU_HUMAN	2	4	9.8	9.8	9.8	47.521	418	8.1488e-20	0.45543	0.61007	0.027295	0.099107	7.6468	3	0.99064	0.59948	0.019159	0.079412	15.352	4	0.41765	0.55743	0.01232	0.10835	31.342	2	-0.738216	0.66439	1.0882	0.1288	0.20804	1.6787	2	1.1759	1.044	0.24517	0.29801	31.605	2	0.92873
250	IPI:IPI00002853.1;IPI:IPI00014980.1;IPI:IPI00219690.1	10;2;2	8;1;1	8;1;1	Serine/threonine-protein phosphatase 2A 56 kDa regulatory subunit epsilon isoform;PP2A, B subunit, B' epsilon isoform;PP2A, B subunit, B56 epsilon isoform;PP2A, B subunit, PR61 epsilon isoform;PP2A, B subunit, R5 epsilon isoform	PPP2R5E	Serine/threonine-protein phosphatase 2A 56 kDa regulatory subunit epsilon isoform	Q16537	2A5E_HUMAN	3	10	21.6	17.1	17.1	54.699	467	1.026e-168	0.79716	1.0648	0.34626	0.35127	26.349	9	1.5252	0.99268	0.47975	0.4594	27.907	7	0.71017	0.9639	0.44103	0.44435	34.913	8	-0.0105994	0.59895	0.94943	0.35296	0.33028	20.513	8	1.1675	0.95475	0.43788	0.43234	22.51	6	0.9248
251	IPI:IPI00002857.2;IPI:IPI00221142.3;IPI:IPI00221143.3;IPI:IPI00296283.3;IPI:IPI00005741.1;IPI:IPI00019473.2	17;15;14;1;1;1	17;15;14;1;1;1	3;3;3;0;0;0	Mitogen-activated protein kinase 14;Mitogen-activated protein kinase p38 alpha;Cytokine suppressive anti-inflammatory drug-binding protein;MAX-interacting protein 2;MAP kinase MXI2;SAPK2A	MAPK14;CSBP;CSBP1;CSBP2;CSPB1;MXI2	Isoform CSBP2 of Mitogen-activated protein kinase 14;Isoform Mxi2 of Mitogen-activated protein kinase 14;Isoform Exip of Mitogen-activated protein kinase 14	Q16539-1;Q16539;Q16539-3;Q16539-4	MK14_HUMAN	6	17	55.3	55.3	6.9	41.293	360	0	0.98686	1.2505	0.096949	0.084788	37.405	20	1.6476	1.1338	0.22646	0.18213	16.349	33	0.98842	1.2091	0.1643	0.14783	18.986	15	0.273934	0.7405	1.1104	0.08403	0.041404	11.393	23	1.1153	0.92243	0.33834	0.25173	17.309	29	1.0073
252	IPI:IPI00002879.5	8	8	8	Nucleolar protein 66	NO66;C14orf169	Nucleolar protein 66	Q9H6W3	NO66_HUMAN	1	8	17.5	17.5	17.5	71.085	641	1.8056e-15	0.65411	0.80686	0.20675	0.1819	27.106	7	1.002	0.69778	0.075549	0.069184	21.072	8	0.59922	0.76721	0.15317	0.12583	21.257	8	-0.382307	0.57904	0.83726	0.071936	0.046574	12.139	8	0.99266	0.88653	0.23655	0.22168	3.028	3	0.90012
253	IPI:IPI00002894.2	34	34	34	DNA polymerase delta catalytic subunit;DNA polymerase subunit delta p125	POLD1;POLD	DNA polymerase delta catalytic subunit	P28340	DPOD1_HUMAN	1	34	38.3	38.3	38.3	123.63	1107	0	0.42788	0.54554	0.0090459	0.00010027	13.465	32	0.72868	0.50391	0.0025658	5.5996e-05	15.517	34	0.43885	0.56513	0.014102	0.00026555	13.266	24	-0.874243	0.61116	0.88746	0.16868	0.009627	10.525	38	0.911	0.78861	0.054434	0.0036194	11.856	32	0.84157
255	IPI:IPI00002902.5	4	4	4	Nucleolar protein 9	NOL9	Nucleolar protein 9	Q5SY16	NOL9_HUMAN	1	4	7.4	7.4	7.4	79.322	702	1.3844e-34																				0.44893	0.69045	0.00089156	0.0001715	1.6181	2	0.7515	0.62746	0.00042877	0.00019573	22.467	2
256	IPI:IPI00002922.5;IPI:IPI00640917.1;IPI:IPI00218132.2;IPI:IPI00020873.1	13;6;6;4	13;6;6;4	13;6;6;4	F-box-like/WD repeat-containing protein TBL1XR1;Transducin beta-like 1X-related protein 1;Nuclear receptor corepressor/HDAC3 complex subunit TBLR1;TBL1-related protein 1	TBL1XR1;IRA1;TBLR1	F-box-like/WD repeat-containing protein TBL1XR1	Q9BZK7	TBL1R_HUMAN	4	13	29.6	29.6	29.6	55.594	514	0	0.77012	1.0928	0.29415	0.31062	12.342	10	1.509	0.96766	0.47348	0.44396	4.7406	7	0.79972	1.0509	0.40213	0.43019	6.5412	10	0.0716254	0.66427	1.0547	0.22672	0.19443	11.643	9	1.2725	0.99449	0.41992	0.43115	10.34	9	0.88376
257	IPI:IPI00002926.4	4	4	4	Vacuolar protein sorting-associated protein 37B;ESCRT-I complex subunit VPS37B	VPS37B	Vacuolar protein sorting-associated protein 37B	Q9H9H4	VP37B_HUMAN	1	4	20.7	20.7	20.7	31.307	285	6.6958e-107							1.5356	1.0047	0.45463	0.45376	15.315	3	0.93193	1.2324	0.14097	0.17013	4.7548	2	0.154118							1.2781	1.0022	0.38972	0.38521	12.845	2	0.93869
258	IPI:IPI00002938.1	4	4	4	Activator of basal transcription 1;Basal transcriptional activator	ABT1	Activator of basal transcription 1	Q9ULW3	ABT1_HUMAN	1	4	13.6	13.6	13.6	31.079	272	2.3663e-22	0.77255	1.0435	0.389	0.38879	11.282	3	1.3949	0.93916	0.42398	0.44671	20.536	4	0.65727	0.83685	0.24511	0.26339	19.894	2	-0.0905571
260	IPI:IPI00002966.2	48	48	44	Heat shock 70 kDa protein 4;Heat shock 70-related protein APG-2;HSP70RY	HSPA4;APG2	Heat shock 70 kDa protein 4	P34932	HSP74_HUMAN	1	48	59.4	59.4	56.4	94.33	840	0	1.1047	1.4468	0.017041	0.007361	10.051	72	1.9501	1.294	0.074032	0.029536	16.871	87	1.099	1.4523	0.02684	0.0078568	11.287	75	0.532866	0.72287	1.0965	0.11025	0.030652	11.962	83	1.2616	0.99794	0.40637	0.4415	14.383	67	0.92158
261	IPI:IPI00002968.1	3	3	3	Molybdenum cofactor synthesis protein 2A;Molybdenum cofactor synthesis protein 2 small subunit;Molybdopterin-synthase small subunit;MOCO1-A	MOCS2;MOCO1	Molybdenum cofactor synthesis protein 2A	O96033	MOC2A_HUMAN	1	3	37.5	37.5	37.5	9.7552	88	9.9043e-23	0.97505	1.319	0.054915	0.074164	8.9222	3	1.7714	1.1428	0.21417	0.19776	5.1257	5	1.0114	1.2822	0.099916	0.12816	3.9885	2	0.358621	0.74327	1.0357	0.29889	0.29441	6.063	3	1.268	0.99399	0.42189	0.41346	13.645	3	1.0302
263	IPI:IPI00003004.1;IPI:IPI00027826.6	10;3	10;3	10;3	Mitochondrial glutamate carrier 1;Glutamate/H(+) symporter 1;Solute carrier family 25 member 22	SLC25A22;GC1	Mitochondrial glutamate carrier 1	Q9H936	GHC1_HUMAN	2	10	37.5	37.5	37.5	34.47	323	1.294e-74	0.60965	0.77657	0.16629	0.14179	11.442	6	1.6261	1.0997	0.27767	0.26175	6.6672	9	0.67494	0.85686	0.27445	0.25494	18.125	5	-0.222869	0.59917	0.8431	0.080517	0.053645	9.0369	5	1.2382	0.91924	0.32882	0.31733	18.113	3	0.9002
265	IPI:IPI00003027.1	2	2	2	Gem-associated protein 7;SIP3	GEMIN7	Gem-associated protein 7	Q9H840	GEMI7_HUMAN	1	2	18.3	18.3	18.3	14.536	131	2.789e-08	0.81388	1.034	0.40884	0.34767	15.446	3	1.5324	1.0678	0.33186	0.33876	9.9824	3							0.0714388	0.69513	0.98626	0.48041	0.45798	11.318	8	1.0622	0.92412	0.34343	0.42514	8.4922	5	0.96142
266	IPI:IPI00003031.3;IPI:IPI00551022.3	4;4	4;4	4;4	Isochorismatase domain-containing protein 2, mitochondrial	ISOC2	Isoform 2 of Isochorismatase domain-containing protein 2, mitochondrial;Isoform 1 of Isochorismatase domain-containing protein 2, mitochondrial	Q96AB3-2;Q96AB3;Q96AB3-1	ISOC2_HUMAN	2	4	33.5	33.5	33.5	24.097	221	3.6964e-93	0.67993	0.93454	0.40614	0.45586	0.34512	2	1.7061	1.0621	0.34218	0.34949	5.2717	3							-0.00537604
269	IPI:IPI00477494.2;IPI:IPI00003084.1	6;6	6;6	6;6	Dr1-associated corepressor;Dr1-associated protein 1;Negative co-factor 2-alpha	DRAP1	Putative uncharacterized protein DRAP1;Isoform 1 of Dr1-associated corepressor	Q14919-2;Q14919;Q14919-1	NC2A_HUMAN	2	6	16	16	16	23.205	212	2.2551e-35																										1.2914	0.98986	0.4383	0.44536	10.946	5	0.98505
271	IPI:IPI00003168.1	9	8	8	Phosphoribosyl pyrophosphate synthetase-associated protein 2;41 kDa phosphoribosypyrophosphate synthetase-associated protein	PRPSAP2	Phosphoribosyl pyrophosphate synthetase-associated protein 2	O60256	KPRB_HUMAN	1	9	37.1	33.3	33.3	40.925	369	5.0094e-208	0.84373	1.0282	0.42106	0.45374	8.1407	6	1.3261	0.94435	0.43306	0.41832	11.818	8	0.7358	0.94757	0.41535	0.37768	15.065	10	-0.0776956	0.62854	0.95655	0.37719	0.33935	10.861	8	1.218	1.0289	0.29327	0.29051	8.4231	8	0.86505
272	IPI:IPI00003217.3	9	9	9	Proteasome subunit beta type-7;Proteasome subunit Z;Macropain chain Z;Multicatalytic endopeptidase complex chain Z	PSMB7	Proteasome subunit beta type-7	Q99436	PSB7_HUMAN	1	9	27.8	27.8	27.8	29.965	277	5.6137e-294	0.8234	1.0924	0.29475	0.31075	8.9162	9	1.6502	1.0666	0.33395	0.31429	16.34	8	0.84694	1.093	0.32552	0.3342	9.6727	9	0.127501	0.58665	0.9263	0.27759	0.061829	19.279	8	1.2267	0.95686	0.44451	0.36536	8.2618	6	0.87916
273	IPI:IPI00003269.1	14	2	2	Beta-actin-like protein 2;Kappa-actin	ACTBL2	Beta-actin-like protein 2	Q562R1	ACTBL_HUMAN	1	14	24.2	7.4	7.4	42.003	376	3.8796e-292	0.7492	1.0101	0.4605	0.45664	20.179	11	1.8089	1.1302	0.23149	0.16872	61.495	14	0.80628	1.0405	0.42213	0.39668	11.258	15	0.057277	0.58819	0.87888	0.14844	0.001055	40.43	4	1.3533	1.0741	0.16477	0.045696	14.323	4	0.82718
274	IPI:IPI00003293.1	3	3	3	Diacylglycerol kinase epsilon;Diglyceride kinase epsilon	DGKE;DAGK5	Diacylglycerol kinase epsilon	P52429	DGKE_HUMAN	1	3	10.4	10.4	10.4	63.926	567	5.8946e-43																				0.58087	0.95041	0.3563	0.4525	8.2174	2	0.95063	0.7457	0.021343	0.18237	29.424	2	0.84657
275	IPI:IPI00003309.4	6	6	6	DNA-directed RNA polymerases I, II, and III subunit RPABC3;DNA-directed RNA polymerase II subunit H;DNA-directed RNA polymerases I, II, and III 17.1 kDa polypeptide;RPB17;hRPB8	POLR2H	DNA-directed RNA polymerases I, II, and III subunit RPABC3	P52434	RPAB3_HUMAN	1	6	41.3	41.3	41.3	17.143	150	4.6041e-164	0.6656	0.84098	0.25649	0.13858	9.0403	5	1.2086	0.8071	0.20434	0.11505	7.0219	7	0.66232	0.84387	0.25528	0.13733	6.6692	5	-0.249857	0.67429	0.99478	0.48583	0.45863	4.3735	8	1.0577	0.86548	0.18424	0.08623	8.2981	4	0.97295
276	IPI:IPI00003311.1	4	4	4	DNA-directed RNA polymerases I, II, and III subunit RPABC5;DNA-directed RNA polymerase III subunit L;RPB10;DNA-directed RNA polymerase II 7.6 kDa polypeptide;RPB7.6	POLR2L	DNA-directed RNA polymerases I, II, and III subunit RPABC5	P62875	RPAB5_HUMAN	1	4	40.3	40.3	40.3	7.645	67	1.3038e-17	0.62833	0.83855	0.25284	0.22879	25.248	5	1.1986	0.81234	0.21211	0.18822	9.3051	4	0.53194	0.70622	0.090065	0.065314	3.9143	2	-0.299844	0.43915	0.6903	0.00088606	0.00017014	14.688	3	0.97861	0.83885	0.128	0.11294	11.495	3	0.77743
277	IPI:IPI00003318.1	3	3	3	Zinc finger HIT domain-containing protein 2	ZNHIT2;C11orf5	Zinc finger HIT domain-containing protein 2	Q9UHR6	ZNHI2_HUMAN	1	3	10.2	10.2	10.2	42.883	403	4.9614e-08																				0.49021	0.68293	0.00064422	0.012843	6.1237	2	0.82176	0.72862	0.013825	0.1026	4.1685	2	0.79091
279	IPI:IPI00003326.4	5	5	5	ADP-ribosylation factor-like protein 2	ARL2	ADP-ribosylation factor-like protein 2	P36404	ARL2_HUMAN	1	5	30.4	30.4	30.4	20.878	184	7.7917e-46	0.55859	0.74421	0.12775	0.10474	40.074	5	0.97783	0.62417	0.028556	0.014932	10.056	5	0.51484	0.66193	0.056081	0.036149	25.862	2	-0.595249	0.60495	0.94266	0.33034	0.30516	11.965	5	1.0876	0.87188	0.19945	0.18392	12.675	3	0.86005
280	IPI:IPI00003327.1	6	6	6	ADP-ribosylation factor-like protein 3	ARL3;ARFL3	ADP-ribosylation factor-like protein 3	P36405	ARL3_HUMAN	1	6	41.8	41.8	41.8	20.455	182	4.3236e-56	0.83578	1.1041	0.27451	0.2801	2.5141	10	1.5517	1.0456	0.37293	0.37402	6.4783	10	0.84565	1.0863	0.33722	0.35465	9.1785	10	0.119423	0.69941	1.035	0.30153	0.26995	9.8341	9	1.2096	0.96528	0.47081	0.45104	13.276	7	0.89381
281	IPI:IPI00003348.3;IPI:IPI00012451.3	12;4	7;2	7;2	Guanine nucleotide-binding protein G(I)/G(S)/G(T) subunit beta-2;Transducin beta chain 2;G protein subunit beta-2	GNB2	Guanine nucleotide-binding protein G(I)/G(S)/G(T) subunit beta-2	P62879	GBB2_HUMAN	2	12	48.5	30.3	30.3	37.331	340	7.1462e-303	0.86478	1.1018	0.27849	0.28792	3.4003	8	1.4915	0.99921	0.46603	0.49777	16.564	10	0.9041	1.1107	0.29618	0.29244	15.144	8	0.139862	0.70008	1.0245	0.34647	0.35718	14.323	8	1.0455	0.89182	0.25066	0.11574	6.091	5	1.0605
282	IPI:IPI00003362.2	42	40	40	78 kDa glucose-regulated protein;GRP 78;Heat shock 70 kDa protein 5;Immunoglobulin heavy chain-binding protein;Endoplasmic reticulum lumenal Ca(2+)-binding protein grp78	HSPA5;GRP78	HSPA5 protein	P11021	GRP78_HUMAN	1	42	53	53	53	72.421	655	0	1.3559	1.7659	0.00059909	9.5197e-05	35.014	68	2.6781	1.7345	0.0014017	4.8665e-05	26.165	72	1.3793	1.8016	0.0011448	7.0085e-05	10.941	81	0.820404	0.98926	1.4956	2.6394e-07	5.5785e-18	15.046	90	1.7445	1.3714	0.00030337	4.8732e-12	15.346	76	1.4129
284	IPI:IPI00003377.1;IPI:IPI00744364.4;IPI:IPI00939530.1	8;8;8	8;8;8	7;7;7	Splicing factor, arginine/serine-rich 7;Splicing factor 9G8	SFRS7	Isoform 1 of Splicing factor, arginine/serine-rich 7;Putative uncharacterized protein SFRS7;cDNA FLJ34106 fis, clone FCBBF3008073, highly similar to SPLICING FACTOR, ARGININE/SERINE-RICH 7	Q16629-1;Q16629;Q16629-3;Q16629-2	SFRS7_HUMAN	3	8	30.7	30.7	30.7	27.366	238	2.1923e-93	0.74802	0.9644	0.45491	0.38846	11.429	15	1.4259	0.94635	0.43654	0.35968	31.156	17	0.73002	0.95229	0.42278	0.31536	8.7174	14	-0.0705271	0.6973	1.018	0.37557	0.3941	14.107	17	1.2549	1.0525	0.22039	0.10349	9.3009	14	0.92294
285	IPI:IPI00003386.3	3	3	3	RING-box protein 1;Regulator of cullins 1;RING finger protein 75;Protein ZYP	RBX1;RNF75;ROC1	RING-box protein 1	P62877	RBX1_HUMAN	1	3	32.4	32.4	32.4	12.274	108	7.052e-58	0.45957	0.67718	0.065537	0.0093555	11.406	3	1.1502	0.69979	0.077278	0.021025	19.525	4	0.54621	0.75235	0.13613	0.040157	22.859	4	-0.515006	0.56328	0.91947	0.25661	0.12063	6.6135	4	1.1608	0.81815	0.092585	0.023964	9.4091	4	0.80567
286	IPI:IPI00003394.1;IPI:IPI00009597.1;IPI:IPI00219360.1;IPI:IPI00009598.1	3;3;3;3	3;3;3;3	3;3;3;3	Survival motor neuron protein;Component of gems 1;Gemin-1	SMN1;SMN;SMNT;SMN2;SMNC	Isoform SMN of Survival motor neuron protein;Isoform SMN-delta7 of Survival motor neuron protein;Isoform SMN-delta5 of Survival motor neuron protein;Isoform SMN-delta57 of Survival motor neuron protein	Q16637-1;Q16637;Q16637-3;Q16637-2;Q16637-4	SMN_HUMAN	4	3	17.3	17.3	17.3	31.848	294	1.6296e-57	0.78985	1.0156	0.44843	0.44177	14.482	4	1.6599	1.1587	0.19357	0.1766	9.8271	2	0.85701	1.1024	0.30968	0.32875	22.281	4	0.140648							1.3156	1.0019	0.39103	0.38636	10.595	5	0.95476
287	IPI:IPI00003406.4;IPI:IPI00295624.5	20;18	20;18	20;18	Drebrin;Developmentally-regulated brain protein	DBN1;D0S117E	Isoform 1 of Drebrin;Isoform 2 of Drebrin	Q16643-1;Q16643;Q16643-2	DREB_HUMAN	2	20	33.3	33.3	33.3	71.428	649	0	0.73945	1.0222	0.43404	0.42618	14.993	20	1.4934	0.99301	0.47906	0.47158	10.616	21	0.75146	1.0037	0.49641	0.48843	7.2986	20	0.00532812	0.67427	1.0442	0.26495	0.2068	14.723	18	1.2611	1.0375	0.26517	0.16789	11.289	17	0.90361
288	IPI:IPI00003419.1	3	3	3	Small acidic protein	SMAP;C11orf58	Small acidic protein	O00193	SMAP_HUMAN	1	3	12.6	12.6	12.6	20.332	183	2.1632e-133	0.69057	1.0283	0.4209	0.41748	7.8954	2	1.8844	1.0782	0.31363	0.29656	7.0459	5							0.074443
289	IPI:IPI00003420.1;IPI:IPI00552652.1;IPI:IPI00017597.3;IPI:IPI00553216.1	14;6;1;1	12;6;1;1	12;6;1;1	Microtubule-associated protein RP/EB family member 2;APC-binding protein EB2;End-binding protein 2	MAPRE2;RP1	Isoform 1 of Microtubule-associated protein RP/EB family member 2	Q15555-1;Q15555	MARE2_HUMAN	4	14	33	31.2	31.2	37.031	327	6.1228e-247	1.0402	1.405	0.025335	0.0073326	5.8443	9	1.9106	1.2329	0.11671	0.05782	17.474	13	1.0537	1.3929	0.043414	0.013328	8.3334	9	0.478092	0.66765	1.086	0.13416	0.063704	61.513	9	1.1246	0.88414	0.23029	0.096576	8.6809	8	0.97654
290	IPI:IPI00003428.1;IPI:IPI00219917.1	2;1	2;1	2;1	Nuclear respiratory factor 1;Alpha palindromic-binding protein	NRF1	Isoform Long of Nuclear respiratory factor 1;Isoform Short of Nuclear respiratory factor 1	Q16656-1;Q16656;Q16656-2	NRF1_HUMAN	2	2	3.4	3.4	3.4	53.54	503	0.0019736	0.92419	1.159	0.19157	0.18956	23.624	2	1.4199	1.0177	0.42794	0.41548	2.3999	2							0.119096	0.76548	1.098	0.10725	0.16311	19.627	2	1.2451	1.0826	0.14583	0.2207	14.092	2
291	IPI:IPI00003438.2	10	10	10	DnaJ homolog subfamily C member 8;Splicing protein spf31	DNAJC8;SPF31;HSPC315;HSPC331	DnaJ homolog subfamily C member 8	O75937	DNJC8_HUMAN	1	10	36	36	36	29.841	253	1.0796e-66	0.80802	1.1296	0.23334	0.22576	7.0412	7	1.6658	1.0359	0.39164	0.396	7.038	9	0.84257	1.1027	0.30929	0.31101	14.394	10	0.14104	0.65476	1.0577	0.21634	0.15866	11.013	12	1.272	0.93952	0.39051	0.28582	7.5156	9	0.91391
292	IPI:IPI00003443.3;IPI:IPI00217475.2;IPI:IPI00217474.6;IPI:IPI00384836.2;IPI:IPI00398847.1;IPI:IPI00397542.1;IPI:IPI00412281.1;IPI:IPI00397544.1;IPI:IPI00103253.1;IPI:IPI00893471.1;IPI:IPI00175151.7;IPI:IPI00654641.3;IPI:IPI00026533.7	36;36;31;21;3;3;3;3;3;3;1;1;1	36;36;31;21;3;3;3;3;3;3;1;1;1	36;36;31;21;3;3;3;3;3;3;1;1;1	Gamma-interferon-inducible protein Ifi-16;Interferon-inducible myeloid differentiation transcriptional activator;IFI 16	IFI16;IFNGIP1	Isoform 1 of Gamma-interferon-inducible protein Ifi-16;Isoform 3 of Gamma-interferon-inducible protein Ifi-16;Gamma-interferon-inducible protein Ifi-16;Isoform 4 of Gamma-interferon-inducible protein Ifi-16	Q16666-1;Q16666;Q16666-3;Q16666-2;Q16666-5	IF16_HUMAN	13	36	43.9	43.9	43.9	88.255	785	0	0.60653	0.82017	0.22567	0.033019	13.301	52	1.1445	0.74624	0.12415	0.0043787	16.012	47	0.59555	0.80169	0.19642	0.013831	14.724	34	-0.318884	0.63533	0.9713	0.42822	0.21525	12.818	44	1.0863	0.83614	0.12295	0.00045913	59.424	48	0.87158
293	IPI:IPI00003479.3;IPI:IPI00021396.1;IPI:IPI00337568.3;IPI:IPI00015902.3;IPI:IPI00003431.1;IPI:IPI00010156.2;IPI:IPI00936281.2	17;1;1;1;1;1;1	11;0;0;0;0;0;0	11;0;0;0;0;0;0	Mitogen-activated protein kinase 1;Extracellular signal-regulated kinase 2;Mitogen-activated protein kinase 2;p42-MAPK;ERT1	MAPK1;ERK2;PRKM1;PRKM2	Mitogen-activated protein kinase 1	P28482	MK01_HUMAN	7	17	46.1	34.2	34.2	41.389	360	4.245e-262	0.77796	1.0263	0.42521	0.49573	9.957	19	1.5785	1.0203	0.42266	0.4406	13.013	23	0.72527	0.96903	0.44908	0.35977	13.452	19	0.0289934	0.65597	1.0258	0.34052	0.34741	6.3543	11	1.2186	0.98902	0.44168	0.47034	11.543	19	0.90748
294	IPI:IPI00003482.1	9	9	9	2,4-dienoyl-CoA reductase, mitochondrial;2,4-dienoyl-CoA reductase [NADPH]	DECR1;DECR	2,4-dienoyl-CoA reductase, mitochondrial	Q16698	DECR_HUMAN	1	9	33.4	33.4	33.4	36.067	335	2.3173e-70	0.90682	1.2072	0.13537	0.12144	8.9951	5	1.7758	1.1472	0.2083	0.18829	16.384	6	0.88193	1.0813	0.34604	0.36508	7.9211	3	0.198117	0.7034	0.97679	0.44736	0.42638	7.7023	5	1.2236	1.0614	0.19603	0.18397	1.4897	2	0.87091
296	IPI:IPI00003505.3;IPI:IPI00847729.2	18;5	18;5	18;5	Thyroid receptor-interacting protein 13;Thyroid hormone receptor interactor 13;Human papillomavirus type 16 E1 protein-binding protein	TRIP13	Isoform 1 of Thyroid receptor-interacting protein 13	Q15645-1;Q15645	TRP13_HUMAN	2	18	46.8	46.8	46.8	48.55	432	7.1681e-184	0.6202	0.79137	0.18557	0.063658	9.3649	24	1.1381	0.79632	0.18875	0.099489	7.0306	18	0.59736	0.78579	0.17587	0.058654	9.7259	18	-0.337576	0.65337	0.95689	0.37836	0.17569	8.0191	23	1.1193	0.95575	0.44103	0.36008	9.6338	17	0.88945
297	IPI:IPI00003515.1	14	14	14	Thyroid receptor-interacting protein 11;Golgi-associated microtubule-binding protein 210;GMAP-210;Trip230;Clonal evolution-related gene on chromosome 14	TRIP11;CEV14	Thyroid receptor-interacting protein 11	Q15643	TRIPB_HUMAN	1	14	8.9	8.9	8.9	227.64	1979	1.6773e-27	0.74402	1.0795	0.31816	0.32207	40.609	7	1.9893	1.1931	0.15412	0.13084	28.797	8	1.0709	1.3507	0.060259	0.05897	24.757	5	0.254715	0.63743	1.0246	0.3459	0.34884	44.903	7	1.2627	0.95903	0.45127	0.44653	16.437	3	0.90063
298	IPI:IPI00003519.1	40	39	38	116 kDa U5 small nuclear ribonucleoprotein component;U5 snRNP-specific protein, 116 kDa;Elongation factor Tu GTP-binding domain-containing protein 2	EFTUD2;KIAA0031;SNRP116	116 kDa U5 small nuclear ribonucleoprotein component	Q15029	U5S1_HUMAN	1	40	47.9	46.9	46.3	109.43	972	0	0.65544	0.86685	0.29649	0.095626	12.013	44	1.2767	0.85678	0.28228	0.095765	10.357	54	0.65378	0.85382	0.26992	0.057967	11.826	40	-0.223003	0.61844	0.94527	0.33902	0.079371	10.58	44	1.1161	0.91859	0.32688	0.069496	12.951	42	0.8258
299	IPI:IPI00003527.5	18	18	17	Na(+)/H(+) exchange regulatory cofactor NHE-RF1;Ezrin-radixin-moesin-binding phosphoprotein 50;Regulatory cofactor of Na(+)/H(+) exchanger;Sodium-hydrogen exchanger regulatory factor 1;Solute carrier family 9 isoform A3 regulatory factor 1	SLC9A3R1;NHERF;NHERF1	Na(+)/H(+) exchange regulatory cofactor NHE-RF1	O14745	NHRF1_HUMAN	1	18	48.3	48.3	48.3	38.868	358	0	0.68991	0.97973	0.47968	0.44751	63.078	18	1.4295	0.88674	0.3328	0.16383	21.449	24	0.76337	1.0008	0.49828	0.49578	43.315	18	-0.0295439	0.62489	0.96074	0.39159	0.14957	36.443	14	1.0906	0.88281	0.22685	0.012077	25.31	12	0.9268
300	IPI:IPI00003565.1	6	6	6	26S proteasome non-ATPase regulatory subunit 10;26S proteasome regulatory subunit p28;Gankyrin	PSMD10	26S proteasome non-ATPase regulatory subunit 10	O75832	PSD10_HUMAN	1	6	41.2	41.2	41.2	24.428	226	1.6213e-36	0.90897	1.2724	0.081242	0.065244	16.227	4	2.2656	1.3594	0.044026	0.027782	10.404	6	0.97382	1.3496	0.06076	0.046304	8.414	4	0.432532	0.56809	0.9639	0.40252	0.37048	13.577	4	1.4437	1.0876	0.1356	0.12034	18.277	4	0.82863
301	IPI:IPI00003588.1	11	11	11	Eukaryotic translation elongation factor 1 epsilon-1;Multisynthetase complex auxiliary component p18;Elongation factor p18	EEF1E1;AIMP3;P18	Eukaryotic translation elongation factor 1 epsilon-1	O43324	MCA3_HUMAN	1	11	64.9	64.9	64.9	19.81	174	1.6961e-72	0.78068	1.0419	0.3924	0.44947	53.267	15	1.6146	1.0692	0.32932	0.30784	12.391	11	0.76817	1.0209	0.46128	0.47647	17.275	16	0.0592168	0.70848	1.0071	0.42634	0.48973	48.256	19	1.4247	1.1197	0.081794	0.019152	7.8316	13	0.96589
303	IPI:IPI00003627.1;IPI:IPI00216622.1;IPI:IPI00007776.1	13;12;2	13;12;2	13;12;2	Actin-like protein 6A;53 kDa BRG1-associated factor A;Actin-related protein Baf53a;ArpNbeta;INO80 complex subunit K	ACTL6A;BAF53;BAF53A;INO80K	Isoform 1 of Actin-like protein 6A;Isoform 2 of Actin-like protein 6A	O96019-1;O96019;O96019-2	ACL6A_HUMAN	3	13	36.4	36.4	36.4	47.46	429	1.97e-205	0.75256	0.95952	0.44697	0.37564	9.9915	9	1.479	1.0149	0.43361	0.43692	16.55	10	0.69981	0.84824	0.26169	0.14393	9.5459	4	-0.0596152	0.66239	1.0023	0.44927	0.49931	68.727	9	1.457	1.2075	0.015768	0.0047411	15.403	7	0.85527
304	IPI:IPI00003647.1;IPI:IPI00107483.1	3;2	3;2	3;2	Cell cycle checkpoint protein RAD1;DNA repair exonuclease rad1 homolog;Rad1-like DNA damage checkpoint protein	RAD1;REC1	Isoform 1 of Cell cycle checkpoint protein RAD1;Isoform 2 of Cell cycle checkpoint protein RAD1	O60671-1;O60671;O60671-2	RAD1_HUMAN	2	3	9.9	9.9	9.9	31.827	282	4.0875e-10																				0.58358	0.83341	0.066645	0.20587	23.422	2	0.9167	0.78728	0.053032	0.2538	9.3289	2
305	IPI:IPI00003704.4;IPI:IPI00556034.1;IPI:IPI00940890.1	15;8;8	15;8;8	3;1;1	RNA-binding protein 4;RNA-binding motif protein 4;RNA-binding motif protein 4a;Lark homolog	RBM4;RBM4A	Isoform 1 of RNA-binding protein 4;Isoform 2 of RNA-binding protein 4;Isoform 3 of RNA-binding protein 4	Q9BWF3-1;Q9BWF3;Q9BWF3-2;Q9BWF3-3	RBM4_HUMAN	3	15	46.7	46.7	15.7	40.313	364	1.9778e-245	0.81671	1.0279	0.42174	0.49086	15.752	13	1.2723	0.87248	0.30851	0.22071	11.719	15	0.77442	0.99627	0.49131	0.42096	14.003	14	-0.00539131	0.68175	1.005	0.4363	0.49418	15.252	11	1.0031	0.83091	0.11356	0.020036	9.3264	10	0.98271
306	IPI:IPI00003739.5	11	11	11	Probable ATP-dependent RNA helicase DDX49;DEAD box protein 49	DDX49	Probable ATP-dependent RNA helicase DDX49	Q9Y6V7	DDX49_HUMAN	1	11	27.5	27.5	27.5	54.226	483	2.8638e-111	0.63275	0.7821	0.17339	0.13308	17.807	3	0.96211	0.65855	0.046678	0.058609	26.03	5	0.43695	0.5865	0.020077	0.022853	14.726	4	-0.602635	0.67942	1.0671	0.18598	0.19672	11.871	5	0.94341	0.78197	0.047723	0.043453	15.759	5	0.83672
307	IPI:IPI00003765.1	7	7	7	Calpain-7;PalB homolog	CAPN7;PALBH	Calpain-7	Q9Y6W3	CAN7_HUMAN	1	7	9.1	9.1	9.1	92.651	813	5.9679e-50	0.43536	0.57069	0.014418	0.068338	2.0673	2	0.86801	0.59782	0.018623	0.078207	11.401	4							-0.775719
308	IPI:IPI00003766.4	8	8	8	Protein ETHE1, mitochondrial;Ethylmalonic encephalopathy protein 1;Hepatoma subtracted clone one protein	ETHE1;HSCO	Protein ETHE1, mitochondrial	O95571	ETHE1_HUMAN	1	8	48	48	48	27.873	254	7.097e-67	0.87563	1.1136	0.25858	0.2602	7.4638	4	1.5842	1.0913	0.29129	0.28052	7.451	6							0.140639	0.65399	0.90746	0.22147	0.16116	47.569	5	1.2463	1.0749	0.16296	0.1488	5.1415	4	1.0072
309	IPI:IPI00003768.1;IPI:IPI00554461.1	17;17	17;17	17;17	Pescadillo homolog	PES1	Isoform 1 of Pescadillo homolog;Isoform 2 of Pescadillo homolog	O00541-1;O00541;O00541-2	PESC_HUMAN	2	17	25.3	25.3	25.3	68.002	588	4.5916e-145	0.61039	0.79058	0.18452	0.062931	34.143	28	1.0969	0.74155	0.11882	0.045895	19.189	29	0.61636	0.78959	0.18069	0.061977	14.249	23	-0.340824	0.66316	0.95887	0.38516	0.18587	10.259	26	0.97982	0.81909	0.094042	0.012991	10.799	20	0.86527
310	IPI:IPI00003783.1	26	26	17	Dual specificity mitogen-activated protein kinase kinase 2;ERK activator kinase 2;MAPK/ERK kinase 2	MAP2K2;MEK2;MKK2;PRKMK2	Dual specificity mitogen-activated protein kinase kinase 2	P36507	MP2K2_HUMAN	1	26	66.2	66.2	48	44.424	400	0	0.59702	0.80005	0.19731	0.07208	9.8287	17	1.2186	0.78687	0.17554	0.088234	8.0842	24	0.56363	0.77392	0.1612	0.049083	15.178	12	-0.345803	0.60691	0.94026	0.32239	0.10386	13.995	18	1.1919	0.97781	0.48714	0.46731	10.778	13	0.79856
312	IPI:IPI00003802.2	7	7	7	Alpha-mannosidase 2;Alpha-mannosidase II;Mannosyl-oligosaccharide 1,3-1,6-alpha-mannosidase;Golgi alpha-mannosidase II;Mannosidase alpha class 2A member 1	MAN2A1;MANA2	Alpha-mannosidase 2	Q16706	MA2A1_HUMAN	1	7	8.2	8.2	8.2	131.14	1144	5.8338e-50	1.0281	1.3343	0.048079	0.084952	11.706	4	1.5843	1.0799	0.31056	0.33475	12.791	7							0.26349	0.78642	1.1539	0.032341	0.1085	13.178	4							1.0623
314	IPI:IPI00003814.1;IPI:IPI00219569.1	14;10	14;10	14;10	Dual specificity mitogen-activated protein kinase kinase 6;MAPK/ERK kinase 6;SAPKK3	MAP2K6;MEK6;MKK6;PRKMK6	Isoform 1 of Dual specificity mitogen-activated protein kinase kinase 6;Isoform 2 of Dual specificity mitogen-activated protein kinase kinase 6	P52564-1;P52564;P52564-2	MP2K6_HUMAN	2	14	49.1	49.1	49.1	37.492	334	8.7215e-120
315	IPI:IPI00003815.3	13	13	13	Rho GDP-dissociation inhibitor 1;Rho-GDI alpha	ARHGDIA;GDIA1	Rho GDP-dissociation inhibitor 1	P52565	GDIR1_HUMAN	1	13	81.9	81.9	81.9	23.207	204	9.8778e-246	0.76564	0.98482	0.48783	0.46721	11.203	15	1.567	0.96111	0.46217	0.41606	30.276	20	0.69416	0.9317	0.39029	0.24219	8.6451	12	-0.0572265	0.60123	0.89421	0.18564	0.0036903	32.314	20	1.3276	0.99575	0.41497	0.45979	12.271	16	0.86897
316	IPI:IPI00003817.3	23	23	23	Rho GDP-dissociation inhibitor 2;Rho-GDI beta;Ly-GDI	ARHGDIB;GDIA2;GDID4;RAP1GN1	Rho GDP-dissociation inhibitor 2	P52566	GDIR2_HUMAN	1	23	89.1	89.1	89.1	22.988	201	0	0.83706	1.1736	0.17295	0.13966	12.208	30	1.7452	1.1157	0.25274	0.19199	28.97	36	0.86002	1.1836	0.19325	0.13698	8.5107	37	0.230941	0.64139	1.0183	0.37392	0.39115	8.1505	35	1.3437	1.0195	0.32573	0.2757	12.719	32	0.91359
317	IPI:IPI00217324.1;IPI:IPI00003824.1	6;6	6;6	6;6	Peptidyl-prolyl cis-trans isomerase-like 2;Cyclophilin-60;Cyclophilin-like protein Cyp-60	PPIL2	Isoform 2 of Peptidyl-prolyl cis-trans isomerase-like 2;Isoform 1 of Peptidyl-prolyl cis-trans isomerase-like 2	Q13356-2;Q13356;Q13356-1	PPIL2_HUMAN	2	6	12.7	12.7	12.7	59.457	527	2.0231e-10																				0.62392	0.99775	0.47131	0.41294	17.987	4							0.91156
318	IPI:IPI00003827.1;IPI:IPI00937891.1	6;5	6;5	6;5	Phosphatidylserine decarboxylase proenzyme;Phosphatidylserine decarboxylase alpha chain;Phosphatidylserine decarboxylase beta chain	PISD	phosphatidylserine decarboxylase;Isoform 1 of Phosphatidylserine decarboxylase proenzyme	Q9UG56-2;Q9UG56;Q9UG56-3	PISD_HUMAN	2	6	19.2	19.2	19.2	43.046	375	2.174e-20	0.82871	1.0522	0.37127	0.39475	12.141	2	1.6199	1.1568	0.19596	0.17496	3.1021	4	0.97618	1.2495	0.12553	0.11179	8.84	2	0.210139	0.68592	0.95038	0.35617	0.31385	9.5841	3	1.1901	1.0616	0.19547	0.18337	4.5117	2
319	IPI:IPI00003833.3	11	11	11	Mitochondrial carrier homolog 2;Met-induced mitochondrial protein	MTCH2;MIMP;HSPC032	Mitochondrial carrier homolog 2	Q9Y6C9	MTCH2_HUMAN	1	11	44.6	44.6	44.6	33.331	303	3.9048e-231	0.58267	0.77167	0.16013	0.056057	11.714	11	1.1174	0.71288	0.089149	0.027126	13.026	9	0.56129	0.76161	0.14663	0.046586	10.478	5	-0.392876	0.58867	0.8994	0.1993	0.070613	20.046	15	1.1338	0.92568	0.34814	0.26414	27.001	11	0.83571
321	IPI:IPI00003848.1	4	3	3	DnaJ homolog subfamily B member 4;Heat shock 40 kDa protein 1 homolog;HSP40 homolog;Human liver DnaJ-like protein	DNAJB4;DNAJW;HLJ1	DnaJ homolog subfamily B member 4	Q9UDY4	DNJB4_HUMAN	1	4	14.2	10.7	10.7	37.806	337	5.9219e-38	3.0244	4.4897	1.0775e-17	5.3807e-14	18.461	4	6.426	4.1916	1.1395e-14	3.3951e-10	15.143	5	2.5526	3.4215	8.633e-11	1.1645e-06	3.4262	3	2.0675
322	IPI:IPI00003856.1;IPI:IPI00059139.1	7;3	7;3	7;3	V-type proton ATPase subunit E 1;Vacuolar proton pump subunit E 1;V-ATPase 31 kDa subunit	ATP6V1E1;ATP6E;ATP6E2	V-type proton ATPase subunit E 1	P36543	VATE1_HUMAN	2	7	28.8	28.8	28.8	26.145	226	6.8492e-56	1.0164	1.2935	0.068218	0.055453	6.3169	6	1.7453	1.1943	0.15292	0.10418	16.169	7	0.93914	1.2562	0.1199	0.099801	5.0237	5	0.329066	0.7162	1.0579	0.21559	0.18043	15.286	6	1.1977	0.99032	0.43648	0.45184	4.6593	4	1.0128
323	IPI:IPI00003865.1;IPI:IPI00939595.1	48;36	48;36	34;23	Heat shock cognate 71 kDa protein;Heat shock 70 kDa protein 8	HSPA8;HSC70;HSP73;HSPA10	Isoform 1 of Heat shock cognate 71 kDa protein;Isoform 2 of Heat shock cognate 71 kDa protein	P11142-1;P11142;P11142-2	HSP7C_HUMAN	2	48	68.6	68.6	57.1	70.897	646	0	1.8334	2.4312	2.3674e-07	3.2182e-09	41.568	334	3.3804	2.2175	9.2593e-06	1.1838e-08	41.726	382	1.7832	2.3522	4.5827e-06	1.5973e-08	29.99	594	1.23401	0.83454	1.2473	0.0025654	1.6734e-06	35.498	196	1.3596	1.0905	0.12978	0.022413	19.629	197	1.09
324	IPI:IPI00003870.1	8	8	8	Putative ATP-dependent Clp protease proteolytic subunit, mitochondrial;Endopeptidase Clp	CLPP	Putative ATP-dependent Clp protease proteolytic subunit, mitochondrial	Q16740	CLPP_HUMAN	1	8	40.4	40.4	40.4	30.18	277	1.9665e-166	0.86924	1.0823	0.31307	0.32566	16.796	4	1.6728	1.0465	0.37119	0.372	26.813	6	0.91589	1.1478	0.23991	0.24035	8.5429	4	0.1141	0.81479	1.1831	0.015641	0.0044496	22.335	4	1.2547	1.0659	0.18452	0.17165	7.8121	3	1.0381
325	IPI:IPI00003881.5	16	14	14	Heterogeneous nuclear ribonucleoprotein F;Nucleolin-like protein mcs94-1;Heterogeneous nuclear ribonucleoprotein F, N-terminally processed	HNRNPF;HNRPF	Heterogeneous nuclear ribonucleoprotein F	P52597	HNRPF_HUMAN	1	16	54	47.5	47.5	45.671	415	0	0.76814	0.98454	0.48739	0.46615	13.616	23	1.362	0.89334	0.34417	0.18189	14.744	24	0.75856	0.95812	0.43196	0.33738	11.34	27	-0.0617217	0.72438	1.0513	0.23881	0.16797	7.4552	20	1.1476	0.9456	0.40935	0.1803	21.276	23	0.96425
326	IPI:IPI00306380.11;IPI:IPI00003886.3	18;18	18;18	18;18	Guanine nucleotide-binding protein-like 3;Nucleolar GTP-binding protein 3;Nucleostemin;E2-induced gene 3 protein;Novel nucleolar protein 47	GNL3;E2IG3;NS	Isoform 1 of Guanine nucleotide-binding protein-like 3;Isoform 2 of Guanine nucleotide-binding protein-like 3	Q9BVP2-1;Q9BVP2;Q9BVP2-2	GNL3_HUMAN	2	18	36.6	36.6	36.6	61.992	549	1.8417e-202	0.58428	0.81867	0.22351	0.092619	10.886	24	1.0722	0.68242	0.063149	0.01561	80.763	26	0.58827	0.78471	0.17451	0.057734	10.512	18	-0.349769	0.67442	1.0656	0.19057	0.12541	11.866	26	1.1284	0.90156	0.27754	0.14345	12.393	24	0.89487
327	IPI:IPI00003918.6	28	28	28	60S ribosomal protein L4;L1	RPL4;RPL1	60S ribosomal protein L4	P36578	RL4_HUMAN	1	28	48.7	48.7	48.7	47.697	427	0	0.63232	0.88798	0.33019	0.14102	15.938	68	1.3701	0.87457	0.31204	0.1334	28.361	74	0.69107	0.97948	0.46538	0.42108	22.858	85	-0.171401	0.64692	1.0189	0.37138	0.3866	21.836	56	1.2987	1.0003	0.39726	0.42217	12.078	73	0.8873
328	IPI:IPI00003921.2;IPI:IPI00218697.2;IPI:IPI00218698.2;IPI:IPI00218699.1;IPI:IPI00218700.2;IPI:IPI00218701.3;IPI:IPI00553103.4	14;14;13;13;12;11;10	14;14;13;13;12;11;10	13;13;12;12;11;10;9	Protein 4.1;Band 4.1;P4.1;EPB4.1;4.1R	EPB41;E41P	Isoform 1 of Protein 4.1;Isoform 2 of Protein 4.1;Isoform 3 of Protein 4.1;Isoform 4 of Protein 4.1;Isoform 5 of Protein 4.1;Isoform 6 of Protein 4.1;erythrocyte membrane protein band 4.1 isoform 3	P11171-1;P11171;P11171-2;P11171-3;P11171-4;P11171-5;P11171-6;P11171-7	41_HUMAN	7	14	18.3	18.3	17.1	97.016	864	4.7153e-147	0.79725	1.0553	0.36501	0.38733	12.949	10	1.3996	0.9451	0.43436	0.39028	9.9979	11	0.78809	1.0268	0.44923	0.48705	47.526	8	0.0381552	0.70663	1.0836	0.14008	0.093389	14.621	10	1.1114	0.92671	0.35125	0.26811	8.0622	4	0.88132
329	IPI:IPI00003923.1;IPI:IPI00398067.3	21;15	21;15	21;15	Uridine 5'-monophosphate synthase;Orotate phosphoribosyltransferase;Orotidine 5'-phosphate decarboxylase;OMPdecase	UMPS;OK/SW-cl.21	Isoform 1 of Uridine 5'-monophosphate synthase;Isoform 2 of Uridine 5'-monophosphate synthase	P11172-1;P11172;P11172-2	PYR5_HUMAN	2	21	52.7	52.7	52.7	52.221	480	0	0.52632	0.69856	0.082707	0.015012	67.023	18	1.275	0.83419	0.24574	0.15688	9.1736	14	0.54737	0.73535	0.11792	0.030083	26.139	16	-0.443497	0.58931	0.89569	0.18949	0.063339	21.998	18	1.1604	0.92649	0.3506	0.26728	12.524	24	0.82449
330	IPI:IPI00003925.6;IPI:IPI00549885.4	11;11	11;11	11;11	Pyruvate dehydrogenase E1 component subunit beta, mitochondrial	PDHB;PHE1B	Isoform 1 of Pyruvate dehydrogenase E1 component subunit beta, mitochondrial;Isoform 2 of Pyruvate dehydrogenase E1 component subunit beta, mitochondrial	P11177-1;P11177;P11177-2	ODPB_HUMAN	2	11	39.3	39.3	39.3	39.233	359	0	0.7845	1.0575	0.36065	0.40435	12.774	23	1.5272	0.98473	0.49664	0.465	12.108	22	0.7742	1.0366	0.4298	0.48505	12.945	21	0.0518593	0.64131	1.0265	0.33743	0.34236	10.097	20	1.2696	1.015	0.342	0.31153	9.0037	20	0.91141
331	IPI:IPI00003927.5	21	21	21	40 kDa peptidyl-prolyl cis-trans isomerase;Cyclophilin-40;Cyclophilin-related protein	PPID;CYP40;CYPD	40 kDa peptidyl-prolyl cis-trans isomerase	Q08752	PPID_HUMAN	1	21	57	57	57	40.763	370	7.6961e-231	1.055	1.4406	0.018087	0.0042172	8.4595	23	2.0651	1.2817	0.081358	0.031064	42.854	26	1.0492	1.434	0.031201	0.0075309	9.4797	26	0.520045	0.66826	1.0267	0.33659	0.34098	62.859	21	1.2415	0.89088	0.24813	0.11327	11.61	27	0.92419
332	IPI:IPI00003933.2;IPI:IPI00745553.1	7;7	7;7	7;7	Hydroxyacylglutathione hydrolase;Glyoxalase II	HAGH;GLO2;HAGH1	Isoform 1 of Hydroxyacylglutathione hydrolase, mitochondrial;Isoform 2 of Hydroxyacylglutathione hydrolase, mitochondrial	Q16775-1;Q16775;Q16775-2	GLO2_HUMAN	2	7	34.1	34.1	34.1	33.805	308	1.4302e-189	0.82244	1.0697	0.33672	0.35373	19.291	14	1.5835	1.057	0.3515	0.33234	10.221	10	0.8543	1.133	0.26136	0.26535	7.9484	6	0.0972062	0.63481	0.92761	0.2817	0.22669	12.764	6	1.2552	1.0334	0.27845	0.27407	11.98	9	0.93091
333	IPI:IPI00152785.3;IPI:IPI00220403.3;IPI:IPI00515061.3;IPI:IPI00003935.6;IPI:IPI00454695.4;IPI:IPI00746251.3;IPI:IPI00465363.3	10;10;10;10;3;3;3	3;3;3;3;3;3;0	1;1;1;1;1;1;0	Histone H2B type 1-O;H2B.n;H2B/n;H2B.2;Histone H2B type 1-B;H2B.f;H2B/f;H2B.1;Histone H2B type 1-J;H2B.r;H2B/r;Histone H2B type 2-E;H2B.q;H2B/q;H2B-GL105	HIST1H2BO;H2BFH;H2BFN;HIST1H2BB;H2BFF;HIST1H2BJ;H2BFR;HIST2H2BE;H2BFQ	Histone H2B type 1-O;Histone H2B type 1-B;Histone H2B type 1-J;Histone H2B type 2-E	P23527;P33778;P06899;Q16778	H2B1O_HUMAN;H2B1B_HUMAN;H2B1J_HUMAN;H2B2E_HUMAN	7	10	55.6	9.5	9.5	13.906	126	7.6999e-188	0.67592	0.90052	0.3505	0.17333	6.9349	14	1.4296	0.95129	0.44513	0.37836	20.826	17	0.71853	0.94201	0.40657	0.27786	11.883	17	-0.0861857	0.67811	1.1044	0.094645	0.0214	15.971	7	1.3181	1.0353	0.27222	0.17933	5.6073	17	0.97114
334	IPI:IPI00003944.1	7	7	7	Lipoamide acyltransferase component of branched-chain alpha-keto acid dehydrogenase complex, mitochondrial;Dihydrolipoyllysine-residue (2-methylpropanoyl)transferase;Dihydrolipoamide branched chain transacylase;BCKAD E2 subunit	DBT;BCATE2	Lipoamide acyltransferase component of branched-chain alpha-keto acid dehydrogenase complex, mitochondrial	P11182	ODB2_HUMAN	1	7	17.6	17.6	17.6	53.486	482	5.0083e-55	0.97947	1.3247	0.052239	0.071164	8.4806	4	2.1419	1.3942	0.032957	0.023728	10.151	7	0.93461	1.217	0.15608	0.1851	13.567	6	0.405666	0.69452	1.0278	0.33195	0.32246	22.558	5	1.4947	1.1237	0.076543	0.096	10.23	5	0.76414
335	IPI:IPI00003949.1;IPI:IPI00376844.1	10;4	10;4	10;4	Ubiquitin-conjugating enzyme E2 N;Ubiquitin-protein ligase N;Ubiquitin carrier protein N;Ubc13;Bendless-like ubiquitin-conjugating enzyme	UBE2N;BLU	Ubiquitin-conjugating enzyme E2 N	P61088	UBE2N_HUMAN	2	10	65.8	65.8	65.8	17.138	152	7.7873e-160	0.74284	0.97525	0.47246	0.43015	8.8706	20	1.5815	1.0068	0.45014	0.43402	7.4554	21	0.78265	1.0486	0.40641	0.3775	6.6465	23	0.00977712	0.65521	0.99517	0.4839	0.40784	5.9408	10	1.2535	0.99774	0.40715	0.44316	25.997	18	0.90693
336	IPI:IPI00221012.7;IPI:IPI00003964.4;IPI:IPI00874074.2;IPI:IPI00744575.3	21;21;12;11	21;21;12;11	21;21;12;11	Probable ubiquitin carboxyl-terminal hydrolase FAF-X;Ubiquitin thioesterase FAF-X;Ubiquitin-specific-processing protease FAF-X;Deubiquitinating enzyme FAF-X;Ubiquitin-specific protease 9, X chromosome;Fat facets protein-related, X-linked;Fat facets in mammals;Probable ubiquitin carboxyl-terminal hydrolase FAF-Y;Ubiquitin thioesterase FAF-Y;Ubiquitin-specific-processing protease FAF-Y;Deubiquitina…	USP9X;DFFRX;FAM;USP9;USP9Y;DFFRY;USP10	ubiquitin specific protease 9, X-linked isoform 3;ubiquitin specific protease 9, X-linked isoform 4;Isoform Long of Probable ubiquitin carboxyl-terminal hydrolase FAF-Y;Isoform Short of Probable ubiquitin carboxyl-terminal hydrolase FAF-Y	Q93008-2;Q93008;Q93008-1;O00507-1;O00507;O00507-2	USP9X_HUMAN;USP9Y_HUMAN	4	21	9.2	9.2	9.2	292.28	2570	7.2501e-115	0.87444	1.1397	0.21836	0.21459	45.959	17	1.5748	1.0681	0.33126	0.32608	16.922	19	0.91685	1.1947	0.18025	0.172	17.493	12	0.188654	0.62858	0.97675	0.44723	0.42622	10.942	12	1.1353	0.96957	0.48415	0.46582	19.484	6	1.0362
337	IPI:IPI00003965.5	40	40	40	Ubiquitin carboxyl-terminal hydrolase 7;Ubiquitin thioesterase 7;Ubiquitin-specific-processing protease 7;Deubiquitinating enzyme 7;Herpesvirus-associated ubiquitin-specific protease	USP7;HAUSP	Ubiquitin carboxyl-terminal hydrolase 7	Q93009	UBP7_HUMAN	1	40	39.4	39.4	39.4	128.3	1102	0	0.77311	1.0448	0.38626	0.44077	17.178	38	1.4656	0.9407	0.42667	0.33856	34.01	42	0.75236	0.98253	0.47012	0.38998	14.276	35	-0.0254266	0.67007	1.0265	0.33771	0.34281	15.426	35	1.1422	0.92615	0.34956	0.22989	10.206	34	0.91633
338	IPI:IPI00003968.1	15	15	15	NADH dehydrogenase [ubiquinone] 1 alpha subcomplex subunit 9, mitochondrial;NADH-ubiquinone oxidoreductase 39 kDa subunit;Complex I-39kD	NDUFA9;NDUFS2L	NADH dehydrogenase [ubiquinone] 1 alpha subcomplex subunit 9, mitochondrial	Q16795	NDUA9_HUMAN	1	15	43.8	43.8	43.8	42.509	377	8.4897e-113	0.90025	1.1526	0.20019	0.19994	14.282	7	1.7026	1.0867	0.29907	0.26745	29.566	5	1.0353	1.4054	0.039311	0.023932	151.18	10	0.204892	0.65593	1.0488	0.24797	0.22179	16.666	5	1.1001	0.88603	0.23523	0.13386	14.313	8	0.95422
340	IPI:IPI00003985.1	8	8	8	Mitochondrial chaperone BCS1;BCS1-like protein;H-BCS1	BCS1L;BCS1	Mitochondrial chaperone BCS1	Q9Y276	BCS1_HUMAN	1	8	24.1	24.1	24.1	47.534	419	1.2908e-118	0.68972	0.90167	0.35238	0.36883	13.303	2	1.2578	0.8814	0.32367	0.33336	8.841	5	0.69788	0.90213	0.34379	0.3491	9.0628	6	-0.149329	0.70969	1.0541	0.22857	0.23406	14.242	5	1.1858	1.0012	0.39368	0.38869	8.1038	5	0.98241
341	IPI:IPI00384428.3;IPI:IPI00003990.1	5;5	5;5	5;5	Valacyclovir hydrolase;Biphenyl hydrolase-like protein;Biphenyl hydrolase-related protein;Breast epithelial mucin-associated antigen	BPHL;MCNAA	Isoform 1 of Valacyclovir hydrolase;Isoform 2 of Valacyclovir hydrolase	Q86WA6-1;Q86WA6;Q86WA6-2	BPHL_HUMAN	2	5	15.1	15.1	15.1	32.542	291	1.2319e-36	0.72601	0.97414	0.47067	0.46869	7.0311	4	1.5954	1.0392	0.38516	0.38728	21.091	5	0.65278	0.87984	0.30924	0.32439	14.654	3	-0.037799	0.57303	0.93261	0.29754	0.34204	8.4243	5	1.3309	1.058	0.2052	0.23474	17.544	3	0.92452
342	IPI:IPI00004068.2;IPI:IPI00913988.1;IPI:IPI00640149.1	7;7;7	7;7;7	7;7;7	Mediator of RNA polymerase II transcription subunit 12;Mediator complex subunit 12;Thyroid hormone receptor-associated protein complex 230 kDa component;Activator-recruited cofactor 240 kDa component;CAG repeat protein 45;OPA-containing protein;Trinucleotide repeat-containing gene 11 protein	MED12;ARC240;CAGH45;HOPA;KIAA0192;TNRC11;TRAP230	Mediator of RNA polymerase II transcription subunit 12;Isoform 2 of Mediator of RNA polymerase II transcription subunit 12;Isoform 1 of Mediator of RNA polymerase II transcription subunit 12	Q93074-3;Q93074;Q93074-2;Q93074-1	MED12_HUMAN	3	7	4	4	4	247.33	2212	8.3848e-16	0.38411	0.50199	0.0035476	0.011371	27.454	3	0.86871	0.61041	0.022977	0.053598	31.271	4	0.57268	0.75008	0.13362	0.1537	35.826	2	-0.712149
343	IPI:IPI00218442.4;IPI:IPI00303760.2;IPI:IPI00004092.2;IPI:IPI00218440.1;IPI:IPI00748794.1;IPI:IPI00478023.1	17;17;17;17;17;17	12;12;12;12;12;12	12;12;12;12;12;12	Sarcoplasmic/endoplasmic reticulum calcium ATPase 3;Calcium pump 3;SR Ca(2+)-ATPase 3	ATP2A3	Putative uncharacterized protein ATP2A3;ATPase, Ca++ transporting, ubiquitous isoform e;Isoform SERCA3B of Sarcoplasmic/endoplasmic reticulum calcium ATPase 3;Isoform SERCA3C of Sarcoplasmic/endoplasmic reticulum calcium ATPase 3;Isoform SERCA3A of Sarcopl	Q93084-6;Q93084;Q93084-5;Q93084-1;Q93084-3;Q93084-2;Q93084-4	AT2A3_HUMAN	6	17	21.7	15	15	114.87	1052	0	0.86892	1.1767	0.16919	0.15866	17.578	7	1.6992	1.167	0.18338	0.13517	11.319	12	0.85306	1.0548	0.39457	0.42241	27.376	6	0.222805	0.56809	0.904	0.21182	0.080458	17.121	10	1.1558	0.93837	0.38696	0.31489	12.402	5	0.86964
344	IPI:IPI00004233.2;IPI:IPI00413173.3	60;55	60;55	60;55	Antigen KI-67	MKI67	Isoform Long of Antigen KI-67;Isoform Short of Antigen KI-67	P46013-1;P46013;P46013-2	KI67_HUMAN	2	60	24.2	24.2	24.2	358.69	3256	0	0.65585	0.91665	0.37681	0.25521	52.086	41	1.3398	0.84578	0.26427	0.17234	19.672	55	0.64155	0.90458	0.34763	0.225	16.399	39	-0.14468	0.6249	1.009	0.41744	0.47498	17.235	43	1.0333	0.78814	0.053935	0.0035415	24.966	27	0.86294
346	IPI:IPI00218268.4;IPI:IPI00004267.3;IPI:IPI00376226.2;IPI:IPI00816436.1	2;2;2;1	2;2;2;1	2;2;2;1	Sigma 1-type opioid receptor;SR31747-binding protein;Aging-associated gene 8 protein	OPRS1;SIGMAR1;SRBP;AAG8	Isoform 1 of Sigma 1-type opioid receptor;Isoform 3 of Sigma 1-type opioid receptor;Isoform 4 of Sigma 1-type opioid receptor;Isoform 2 of Sigma 1-type opioid receptor	Q99720-1;Q99720;Q99720-3;Q99720-4;Q99720-2	OPRS1_HUMAN	4	2	8.5	8.5	8.5	25.127	223	0.0003072	0.74729	0.91367	0.37194	0.35392	11.302	4	1.3432	0.93438	0.41565	0.42051	2.5636	4	0.76671	0.94598	0.41283	0.41188	3.7145	2	-0.0979187
347	IPI:IPI00004273.6;IPI:IPI00925670.1;IPI:IPI00924634.1;IPI:IPI00926163.1	9;6;6;6	9;6;6;6	9;6;6;6	RNA-binding protein 25;RNA-binding motif protein 25;RNA-binding region-containing protein 7;Arg/Glu/Asp-rich protein of 120 kDa;Protein S164	RBM25;RNPC7	Isoform 1 of RNA-binding protein 25;Isoform 4 of RNA-binding protein 25;Isoform 3 of RNA-binding protein 25;Isoform 2 of RNA-binding protein 25	P49756-1;P49756;P49756-4;P49756-3;P49756-2	RBM25_HUMAN	4	9	13.2	13.2	13.2	100.18	843	2.4026e-87	0.87541	1.1133	0.25918	0.26109	23.004	12	1.6646	1.1337	0.22662	0.173	23.259	20	0.87993	1.1183	0.28404	0.27539	9.002	11	0.161307	0.65075	0.96632	0.41089	0.22706	11.817	10	1.2254	0.9779	0.48677	0.46775	9.5354	9	0.91474
348	IPI:IPI00004290.3	2	2	2	Digestive organ expansion factor homolog	DEF;C1orf107	Digestive organ expansion factor homolog	Q68CQ4	DEF_HUMAN	1	2	3	3	3	87.054	756	1.6057e-06	0.53109	0.71316	0.095881	0.20757	6.7692	2	0.84222	0.55041	0.0075688	0.044042	6.0855	2							-0.674562
350	IPI:IPI00004324.1	6	6	6	Trafficking protein particle complex subunit 3;BET3 homolog	TRAPPC3;BET3;CDABP0066	Trafficking protein particle complex subunit 3	O43617	TPPC3_HUMAN	1	6	37.8	37.8	37.8	20.274	180	4.4185e-69	0.78734	1.0257	0.42657	0.46024	5.4393	6	1.3895	0.96781	0.47375	0.44434	10.711	7	0.7838	1.0398	0.4235	0.45647	12.159	6	0.0366088	0.6671	0.99227	0.49815	0.49448	5.4818	7	1.1129	0.96625	0.47383	0.45438	13.858	4	1.0304
352	IPI:IPI00004337.2	7	7	7	Zinc finger and BTB domain-containing protein 11	ZBTB11	Zinc finger and BTB domain-containing protein 11	O95625	ZBT11_HUMAN	1	7	9.8	9.8	9.8	119.38	1053	2.7549e-66	0.72319	0.95453	0.43885	0.44197	74.235	3	1.4429	0.87745	0.31694	0.35683	58.488	3	0.72833	0.9392	0.40214	0.41129	33.411	3	-0.0904957	0.65897	1.0717	0.17231	0.20273	11.412	5	0.63828	0.57862	3.9585e-05	0.00040281	70.082	2	0.96881
356	IPI:IPI00004358.4;IPI:IPI00783313.2	29;3	29;3	24;0	Glycogen phosphorylase, brain form	PYGB	Glycogen phosphorylase, brain form	P11216	PYGB_HUMAN	2	29	34.9	34.9	29.2	96.695	843	5.9748e-291	0.73301	0.98906	0.49461	0.41691	13.829	18	1.5667	1.0301	0.40307	0.41241	11.123	21	0.77976	0.98476	0.47357	0.39499	16.072	24	-0.0158701	0.61477	0.93016	0.28973	0.071892	17.784	26	1.2956	1.0202	0.32324	0.2829	14.027	20	0.84143
357	IPI:IPI00004363.1	10	5	5	STE20/SPS1-related proline-alanine-rich protein kinase;Serine/threonine-protein kinase 39;DCHT	STK39;SPAK	STE20/SPS1-related proline-alanine-rich protein kinase	Q9UEW8	STK39_HUMAN	1	10	22.5	13.5	13.5	59.642	547	1.9494e-179	0.80743	1.0409	0.3943	0.40119	21.175	6	1.3751	0.93557	0.41772	0.42293	41.589	4	0.76939	1.0061	0.49133	0.47725	5.6897	8	0.00877371	0.6403	0.90086	0.20323	0.16929	19.826	5	1.2037	0.92123	0.33477	0.32357	18.736	7	0.86939
358	IPI:IPI00004389.3	6	6	6	Gamma-tubulin complex component 4;Hgrip76	TUBGCP4;76P;GCP4	Gamma-tubulin complex component 4	Q9UGJ1	GCP4_HUMAN	1	6	12	12	12	76.088	667	8.0545e-10																				0.69609	1.0066	0.42884	0.40048	18.864	3	1.3953	1.1	0.1123	0.18774	27.717	2	0.76918
359	IPI:IPI00004392.3;IPI:IPI00759578.2;IPI:IPI00759462.3;IPI:IPI00396056.6	5;5;5;5	5;5;5;5	5;5;5;5	7,8-dihydro-8-oxoguanine triphosphatase;8-oxo-dGTPase;Nucleoside diphosphate-linked moiety X motif 1	NUDT1;MTH1	Isoform p26 of 7,8-dihydro-8-oxoguanine triphosphatase;Isoform p22 of 7,8-dihydro-8-oxoguanine triphosphatase;Isoform p21 of 7,8-dihydro-8-oxoguanine triphosphatase;Isoform p18 of 7,8-dihydro-8-oxoguanine triphosphatase	P36639-1;P36639;P36639-2;P36639-3;P36639-4	8ODP_HUMAN	4	5	26.9	26.9	26.9	22.519	197	3.8568e-15
360	IPI:IPI00004407.1	3	3	3	Signaling threshold-regulating transmembrane adapter 1;Suppression-inducing transmembrane adapter 1;SHP2-interacting transmembrane adapter protein;gp30/40	SIT1;SIT	Signaling threshold-regulating transmembrane adapter 1	Q9Y3P8	SIT1_HUMAN	1	3	20.9	20.9	20.9	21.126	196	1.3984e-109	0.81254	1.0473	0.38109	0.38231	2.3952	2	1.5653	1.0383	0.38698	0.38074	0.065426	2							0.0604491	0.65495	0.96655	0.41171	0.42668	11.827	2	1.1664	0.89244	0.25234	0.25437	11.296	3
362	IPI:IPI00004436.1	5	5	5	U6 snRNA-associated Sm-like protein LSm1;Cancer-associated Sm-like;Small nuclear ribonuclear CaSm	LSM1;CASM	U6 snRNA-associated Sm-like protein LSm1	O15116	LSM1_HUMAN	1	5	48.9	48.9	48.9	15.179	133	3.4173e-34	0.94077	1.1673	0.18081	0.1717	11.022	4	1.7548	1.0451	0.37391	0.37514	16.195	3	0.87518	1.1404	0.25057	0.25274	77.14	6	0.18954	0.74014	1.056	0.22225	0.18065	8.0891	6	1.1352	0.95816	0.44856	0.42647	54.891	5	1.0421
364	IPI:IPI00004459.1	8	8	8	Probable dimethyladenosine transferase;S-adenosylmethionine-6-N',N'-adenosyl(rRNA) dimethyltransferase;18S rRNA dimethylase;DIM1 dimethyladenosine transferase 1-like	DIMT1L;DIMT1;HUSSY-05	Probable dimethyladenosine transferase	Q9UNQ2	DIMT1_HUMAN	1	8	27.2	27.2	27.2	35.236	313	2.8192e-48	0.5605	0.7332	0.11586	0.077555	23.783	8	0.89955	0.60146	0.019812	0.0093117	21.729	10	0.51456	0.67259	0.063343	0.068659	9.4916	2	-0.572201	0.63818	0.98631	0.48061	0.48819	19.021	8	1.0758	0.92094	0.3339	0.34064	27.206	11	0.99031
365	IPI:IPI00004472.1;IPI:IPI00397590.1;IPI:IPI00397592.1;IPI:IPI00398808.5;IPI:IPI00398811.1;IPI:IPI00398809.1;IPI:IPI00152474.8;IPI:IPI00387112.2;IPI:IPI00796716.2	16;16;9;3;3;3;3;3;3	16;16;9;3;3;3;3;3;3	13;13;8;2;2;2;2;2;2	Serine/threonine-protein kinase WNK1;Protein kinase with no lysine 1;Protein kinase, lysine-deficient 1;Erythrocyte 65 kDa protein;p65	WNK1;KDP;KIAA0344;PRKWNK1	Isoform 1 of Serine/threonine-protein kinase WNK1;Isoform 2 of Serine/threonine-protein kinase WNK1;Isoform 3 of Serine/threonine-protein kinase WNK1	Q9H4A3-1;Q9H4A3;Q9H4A3-2;Q9H4A3-4	WNK1_HUMAN	9	16	7.4	7.4	6.3	250.75	2382	6.4661e-219	0.8357	1.1598	0.19053	0.18271	14.302	13	1.6415	1.0657	0.33564	0.33109	20.916	21	0.82061	1.0954	0.32143	0.33599	14.693	8	0.131458	0.65801	1.04	0.28152	0.24684	14.733	14	1.0519	0.93685	0.38227	0.35398	13.267	9	0.88415
366	IPI:IPI00004488.2	5	5	5	V-type proton ATPase subunit F;Vacuolar proton pump subunit F;V-ATPase 14 kDa subunit	ATP6V1F;ATP6S14;VATF	V-type proton ATPase subunit F	Q16864	VATF_HUMAN	1	5	39.5	39.5	39.5	13.37	119	1.1954e-15	0.99096	1.3076	0.060554	0.057546	8.1484	4	1.6814	1.084	0.30368	0.29459	14.451	5	0.92944	1.2577	0.11866	0.10449	16.044	6	0.330788	0.62001	0.97019	0.42437	0.39761	10.838	3	1.109	0.87155	0.19866	0.16292	9.3551	3	0.93282
367	IPI:IPI00004489.1	3	3	3	Adenylyltransferase and sulfurtransferase MOCS3;Molybdenum cofactor synthesis protein 3;Molybdopterin synthase sulfurylase;Adenylyltransferase MOCS3;Sulfurtransferase MOCS3	MOCS3;UBA4	Adenylyltransferase and sulfurtransferase MOCS3	O95396	MOCS3_HUMAN	1	3	8.3	8.3	8.3	49.669	460	1.7879e-06							0.92805	0.61005	0.022846	0.081604	2.3195	2	0.46917	0.6212	0.033483	0.16208	14.141	2	-0.699935
368	IPI:IPI00004497.2;IPI:IPI00472302.2	13;12	13;12	12;11	Breakpoint cluster region protein;Renal carcinoma antigen NY-REN-26	BCR;BCR1;D22S11	Isoform 1 of Breakpoint cluster region protein;Isoform 2 of Breakpoint cluster region protein	P11274-1;P11274;P11274-2	BCR_HUMAN	2	13	14.1	14.1	13.3	142.82	1271	1.6104e-141							1.458	0.97974	0.49419	0.48675	23.261	8	0.75442	0.97349	0.45605	0.46165	7.1117	7	-0.0341455	0.65723	1.0105	0.4103	0.41364	2.376	5	1.1729	1.0332	0.27895	0.29727	9.1616	3	0.85774
369	IPI:IPI00004504.1	9	9	9	SAM and SH3 domain-containing protein 3;SH3 protein expressed in lymphocytes homolog	SASH3;CXorf9;SLY	SAM and SH3 domain-containing protein 3	O75995	SASH3_HUMAN	1	9	27.1	27.1	27.1	41.595	380	3.2201e-266	0.79985	1.0373	0.40198	0.43881	13.372	10	1.4788	0.99526	0.47432	0.48926	10.628	9	0.87658	1.1105	0.2964	0.30213	14.663	8	0.0528332	0.66603	0.97869	0.45399	0.37253	12.882	9	1.0888	0.9302	0.36185	0.28179	6.4301	7	0.95718
370	IPI:IPI00004506.3	4	4	4	BTB/POZ domain-containing protein KCTD5	KCTD5	BTB/POZ domain-containing protein KCTD5	Q9NXV2	KCTD5_HUMAN	1	4	22.6	22.6	22.6	26.092	234	2.5762e-16	0.98221	1.286	0.072578	0.055732	30.636	2	1.2015	0.83402	0.24546	0.25915	14.879	2	1.2025	1.5158	0.015694	0.015226	82.059	2	0.362891	0.68939	1.0053	0.4349	0.41126	46.243	2							0.96497
371	IPI:IPI00304660.3;IPI:IPI00004523.2	4;4	4;4	3;3	AN1-type zinc finger protein 6;Zinc finger A20 domain-containing protein 3;Associated with PRK1 protein	ZFAND6;AWP1;ZA20D3;HT032	Isoform 1 of AN1-type zinc finger protein 6;Isoform 2 of AN1-type zinc finger protein 6	Q6FIF0-1;Q6FIF0;Q6FIF0-2	ZFAN6_HUMAN	2	4	20.2	20.2	13	22.555	208	4.642e-137	0.70949	0.93476	0.40649	0.45616	16.73	2							0.70878	0.94066	0.40445	0.48724	15.9	2	-0.0927934							0.99391	0.74996	0.023644	0.12799	9.154	2	1.0703
372	IPI:IPI00004534.4	38	38	38	Phosphoribosylformylglycinamidine synthase;Formylglycinamide ribotide amidotransferase;Formylglycinamide ribotide synthetase	PFAS;KIAA0361	Phosphoribosylformylglycinamidine synthase	O15067	PUR4_HUMAN	1	38	40.4	40.4	40.4	144.72	1338	0	0.46967	0.61642	0.029972	2.336e-06	13.82	35	0.82041	0.57519	0.012395	1.6939e-07	14.936	39	0.43643	0.58742	0.020369	5.4315e-08	12.689	26	-0.767536	0.61997	0.87493	0.13962	0.00074303	21.893	49	0.95806	0.82664	0.10622	0.0002021	11.694	43	0.80341
374	IPI:IPI00004566.1	10	10	10	Tyrosine-protein kinase ITK/TSK;T-cell-specific kinase;Tyrosine-protein kinase Lyk;Kinase EMT	ITK;EMT;LYK	Tyrosine-protein kinase ITK/TSK	Q08881	ITK_HUMAN	1	10	16.1	16.1	16.1	71.83	620	4.9336e-56	0.19659	0.25034	2.6551e-08	2.2624e-06	21.278	5	0.40364	0.26243	1.597e-08	3.3253e-06	13.828	7	0.13735	0.1847	4.5875e-11	1.0821e-09	40.318	3	-1.99804	0.14029	0.21046	4.5479e-41	1.9254e-34	23.419	4	0.30138	0.25011	3.6958e-25	1.4767e-19	24.197	3	0.2001
376	IPI:IPI00004655.1;IPI:IPI00001076.1	5;2	5;2	5;2	Protein FRG1;FSHD region gene 1 protein	FRG1	Protein FRG1	Q14331	FRG1_HUMAN	2	5	19	19	19	29.172	258	5.5706e-35	0.89763	1.1778	0.16785	0.16643	9.1633	8	1.5525	1.0518	0.36113	0.36041	7.1159	7	0.83018	1.0382	0.42673	0.41393	12.344	5	0.0728604	0.80414	1.2137	0.0068566	0.0068575	11.576	3	1.2065	0.9417	0.39725	0.38933	23.646	5	1.0078
377	IPI:IPI00004656.3	4	4	4	Beta-2-microglobulin;Beta-2-microglobulin form pI 5.3	B2M;CDABP0092;HDCMA22P	Beta-2-microglobulin	P61769	B2MG_HUMAN	1	4	32.8	32.8	32.8	13.714	119	2.07e-38	0.8672	1.2259	0.11746	0.1023	8.7101	2	1.934	1.1409	0.21675	0.19748	2.6698	2	0.76188	1.0908	0.32937	0.34537	10.8	2	0.190172	0.61556	0.99328	0.49319	0.49891	7.1639	6	1.0969	0.79299	0.05921	0.037753	12.995	4	0.84694
379	IPI:IPI00004669.1;IPI:IPI00339297.1	18;2	18;2	18;2	Polypeptide N-acetylgalactosaminyltransferase 2;Polypeptide GalNAc transferase 2;Protein-UDP acetylgalactosaminyltransferase 2;UDP-GalNAc:polypeptide N-acetylgalactosaminyltransferase 2;Polypeptide N-acetylgalactosaminyltransferase 2 soluble form	GALNT2	Polypeptide N-acetylgalactosaminyltransferase 2	Q10471	GALT2_HUMAN	2	18	35.6	35.6	35.6	64.732	571	2.0413e-172	0.88327	1.1436	0.2127	0.21448	5.433	9	1.5509	0.99062	0.48412	0.4984	14.058	13	0.94781	1.138	0.254	0.25143	17.261	11	0.186501	0.78362	1.0904	0.12364	0.07677	14.412	9	0.95149	0.86244	0.17723	0.080339	13.935	9	1.0145
380	IPI:IPI00004671.2	18	18	18	Golgin subfamily B member 1;Giantin;Macrogolgin;372 kDa Golgi complex-associated protein;GCP372	GOLGB1	Golgin subfamily B member 1	Q14789	GOGB1_HUMAN	1	18	7.7	7.7	7.7	376.01	3259	1.9805e-160	1.0368	1.4078	0.024681	0.038409	18.19	9	2.2772	1.5356	0.0094501	0.008518	35.137	13	1.1003	1.4844	0.020511	0.035476	22.497	7	0.56988	0.64074	1.0206	0.36358	0.3492	9.2101	3	1.3404	0.99181	0.43053	0.42105	28.24	4	0.90682
383	IPI:IPI00004795.1	4	4	4	Methylosome subunit pICln;Chloride conductance regulatory protein ICln;Chloride channel, nucleotide sensitive 1A;Chloride ion current inducer protein;Reticulocyte pICln	CLNS1A;CLCI;ICLN	Methylosome subunit pICln	P54105	ICLN_HUMAN	1	4	25.7	25.7	25.7	26.215	237	1.2636e-95	0.72131	0.93859	0.41277	0.36171	4.0114	4	1.512	1.0167	0.42997	0.43999	10.409	4	0.66807	0.91417	0.36267	0.32236	12.147	3	-0.091433	0.63856	0.9558	0.37463	0.33622	9.4505	6	1.1705	0.97834	0.48493	0.49603	8.8164	4	0.88554
385	IPI:IPI00004839.1	12	12	12	Crk-like protein	CRKL	Crk-like protein	P46109	CRKL_HUMAN	1	12	44.6	44.6	44.6	33.777	303	1.6805e-159	0.74211	1.0096	0.46153	0.49215	18.224	9	1.5626	1.0037	0.45666	0.46656	10.977	8	0.84819	1.0983	0.31662	0.32653	15.117	9	0.0137838	0.71687	1.0314	0.3165	0.31427	19.51	10	1.1987	0.97516	0.49799	0.47511	105.83	10	0.99548
386	IPI:IPI00004845.4;IPI:IPI00020035.4	7;1	7;1	7;1	Protein NipSnap homolog 3A;NipSnap4;Target for Salmonella secreted protein C	NIPSNAP3A;NIPSNAP4;HSPC299	Protein NipSnap homolog 3A	Q9UFN0	NPS3A_HUMAN	2	7	32.8	32.8	32.8	28.466	247	9.6168e-72	0.91632	1.1287	0.23479	0.23361	8.8677	7	1.6532	1.1682	0.18195	0.15999	15.94	8	0.96098	1.2377	0.13599	0.12305	7.5572	3	0.224287	0.65204	0.92259	0.26611	0.20923	14.884	9	1.3022	1.1366	0.06146	0.047731	18.43	6	0.88489
388	IPI:IPI00004860.2;IPI:IPI00759723.1	37;32	37;32	37;32	Arginyl-tRNA synthetase, cytoplasmic;Arginine--tRNA ligase	RARS	Isoform Complexed of Arginyl-tRNA synthetase, cytoplasmic;Isoform Monomeric of Arginyl-tRNA synthetase, cytoplasmic	P54136-1;P54136;P54136-2	SYRC_HUMAN	2	37	60	60	60	75.378	660	0	0.81597	1.0938	0.29234	0.26598	11.439	36	1.7141	1.1156	0.25298	0.19226	54.265	43	0.77602	1.0496	0.40453	0.3752	10.359	39	0.129349	0.66148	0.98156	0.46404	0.29186	14.964	35	1.2693	1.0507	0.22525	0.10975	15.675	40	0.84811
389	IPI:IPI00556451.2;IPI:IPI00004902.1	16;16	16;16	16;16	Electron transfer flavoprotein subunit beta	ETFB;FP585	Isoform 2 of Electron transfer flavoprotein subunit beta;Isoform 1 of Electron transfer flavoprotein subunit beta	P38117-2;P38117;P38117-1	ETFB_HUMAN	2	16	41.3	41.3	41.3	37.434	346	1.9966e-188	0.78519	1.0118	0.45678	0.4698	9.2987	20	1.5505	1.0342	0.39492	0.4007	7.1388	20	0.80367	1.0377	0.42763	0.48193	13.862	20	0.0485152	0.65446	0.9602	0.38972	0.19287	28.024	19	1.2735	1.0495	0.2289	0.15173	11.482	20	0.92194
390	IPI:IPI00004924.3	14	14	14	Differentially expressed in FDCP 6 homolog;IRF4-binding protein	DEF6;IBP	Differentially expressed in FDCP 6 homolog	Q9H4E7	DEFI6_HUMAN	1	14	30	30	30	73.91	631	6.7274e-207	0.70875	0.99835	0.48671	0.46599	52.609	13	1.4692	0.9221	0.39417	0.33634	5.5507	11	0.72092	0.97262	0.45469	0.38961	20.43	11	-0.0400518	0.64341	1.0131	0.39815	0.42888	6.5258	11	1.3667	1.0692	0.17636	0.14072	8.2319	10	0.89679
394	IPI:IPI00004968.1	18	18	18	Pre-mRNA-processing factor 19;PRP19/PSO4 homolog;Nuclear matrix protein 200;Senescence evasion factor	PRPF19;NMP200;PRP19;SNEV	Pre-mRNA-processing factor 19	Q9UMS4	PRP19_HUMAN	1	18	54.4	54.4	54.4	55.18	504	0	0.81047	1.0083	0.46446	0.46121	9.5366	17	1.4781	1.0163	0.43061	0.40879	10.097	22	0.7873	1.0107	0.48196	0.47049	9.9529	18	0.0153548	0.71251	1.0487	0.24832	0.18175	9.89	35	1.1698	1.0046	0.38058	0.387	8.0449	29	0.99565
395	IPI:IPI00004970.4	35	35	35	Small subunit processome component 20 homolog;Down-regulated in metastasis protein;Protein Key-1A6;Novel nucleolar protein 73	UTP20;DRIM	Small subunit processome component 20 homolog	O75691	UTP20_HUMAN	1	35	14.2	14.2	14.2	318.4	2785	2.1205e-192	0.57202	0.7679	0.15546	0.093345	28.041	21	1.0891	0.72397	0.10004	0.092332	28.041	29	0.55536	0.72185	0.10448	0.074208	18.07	23	-0.465998	0.64364	0.99256	0.49672	0.49576	14.326	26	1.0197	0.86803	0.19023	0.15467	19.574	19	0.88122
397	IPI:IPI00005011.1;IPI:IPI00410623.1;IPI:IPI00017733.2;IPI:IPI00410621.1	2;2;1;1	2;2;1;1	2;2;1;1	CCR4-NOT transcription complex subunit 2;CCR4-associated factor 2	CNOT2;CDC36;NOT2;HSPC131;MSTP046	Isoform 1 of CCR4-NOT transcription complex subunit 2;Isoform 4 of CCR4-NOT transcription complex subunit 2;Isoform 5 of CCR4-NOT transcription complex subunit 2;Isoform 2 of CCR4-NOT transcription complex subunit 2	Q9NZN8-1;Q9NZN8;Q9NZN8-4;Q9NZN8-5;Q9NZN8-2	CNOT2_HUMAN	4	2	6.1	6.1	6.1	59.737	540	5.6304e-25	0.89397	1.0913	0.29672	0.27812	2.8727	2	1.3595	0.96359	0.46646	0.49532	10.984	4							0.0362695
398	IPI:IPI00005015.1;IPI:IPI00478453.4;IPI:IPI00186188.6	9;7;4	9;7;4	9;7;4	CCR4-NOT transcription complex subunit 3;CCR4-associated factor 3;Leukocyte receptor cluster member 2	CNOT3;KIAA0691;LENG2;NOT3	Isoform 1 of CCR4-NOT transcription complex subunit 3;cDNA FLJ61662, highly similar to CCR4-NOT transcription complex subunit 3	O75175-1;O75175;O75175-2	CNOT3_HUMAN	3	9	14.5	14.5	14.5	81.871	753	7.3448e-76	0.81449	1.0025	0.47736	0.48734	10.016	7	1.4361	1.0223	0.41858	0.39905	167.73	7	0.81552	1.1903	0.18528	0.17962	25.018	7	0.0318186	0.66065	0.97087	0.42674	0.4134	17.799	7	1.1106	0.98384	0.46254	0.46762	24.361	6	1.1336
399	IPI:IPI00005018.3;IPI:IPI00294870.4	3;3	3;3	3;3	Upstream-binding protein 1;LBP-1	UBP1;LBP1	Isoform 1 of Upstream-binding protein 1;Isoform 2 of Upstream-binding protein 1	Q9NZI7-1;Q9NZI7;Q9NZI7-4	UBIP1_HUMAN	2	3	8.9	8.9	8.9	60.49	540	1.7903e-77	1.0512	1.4118	0.023776	0.082539	11.944	4	1.9156	1.2012	0.14579	0.20146	0.75972	2							0.381006
400	IPI:IPI00607584.1;IPI:IPI00005024.3	46;46	46;46	46;46	Myb-binding protein 1A	MYBBP1A;P160	Isoform 2 of Myb-binding protein 1A;Isoform 1 of Myb-binding protein 1A	Q9BQG0-2;Q9BQG0;Q9BQG0-1	MBB1A_HUMAN	2	46	37.7	37.7	37.7	149.37	1332	0	0.59261	0.7918	0.18614	0.014778	14.406	52	1.3303	0.84055	0.25585	0.068341	14.381	52	0.56757	0.76269	0.14788	0.0034595	16.872	44	-0.336792	0.63934	0.96637	0.41108	0.18283	9.9976	48	1.1996	0.97531	0.49736	0.37808	12.958	50	0.87107
401	IPI:IPI00005036.1;IPI:IPI00930333.1;IPI:IPI00796867.1;IPI:IPI00927051.2	4;1;1;1	4;1;1;1	4;1;1;1	RNA-binding protein 5;RNA-binding motif protein 5;Putative tumor suppressor LUCA15;Protein G15;Renal carcinoma antigen NY-REN-9	RBM5;H37;LUCA15	Isoform 1 of RNA-binding protein 5	P52756-1;P52756	RBM5_HUMAN	4	4	6.1	6.1	6.1	92.153	815	1.8922e-34	1.024	1.4049	0.025362	0.035116	6.871	3	2.2793	1.5285	0.010089	0.027093	54.693	4							0.551292
402	IPI:IPI00005038.1	3	3	3	Ribonuclease UK114;14.5 kDa translational inhibitor protein;p14.5;UK114 antigen homolog	HRSP12;PSP	Ribonuclease UK114	P52758	UK114_HUMAN	1	3	23.4	23.4	23.4	14.494	137	3.9918e-10	1.0021	1.3736	0.033849	0.031304	76.265	2	2.518	1.5798	0.0062665	0.0023527	56.956	2	0.67345	0.86186	0.28192	0.26325	5.0194	2	0.457962							1.4323	1.0602	0.19912	0.22079	5.6875	3	0.71557
403	IPI:IPI00895801.1;IPI:IPI00005040.1	14;14	14;14	14;14	Medium-chain specific acyl-CoA dehydrogenase, mitochondrial	ACADM	Isoform 2 of Medium-chain specific acyl-CoA dehydrogenase, mitochondrial;Isoform 1 of Medium-chain specific acyl-CoA dehydrogenase, mitochondrial	P11310-2;P11310;P11310-1	ACADM_HUMAN	2	14	37.6	37.6	37.6	47.019	425	7.6573e-89	0.76642	0.98227	0.48376	0.42852	18.57	8	1.3778	0.91883	0.38847	0.32882	13.976	9	0.70959	0.91782	0.36842	0.27028	23.898	9	-0.12213	0.6573	0.9746	0.43972	0.35125	65.9	10	1.2284	1.0068	0.37243	0.37195	62.376	10	0.95177
404	IPI:IPI00005045.1	23	23	23	ATP-binding cassette sub-family F member 2;Iron-inhibited ABC transporter 2	ABCF2;HUSSY-18	ATP-binding cassette sub-family F member 2	Q9UG63	ABCF2_HUMAN	1	23	34.5	34.5	34.5	71.289	623	1.782e-201	0.50822	0.65576	0.050832	0.0042294	15.986	23	0.96716	0.61367	0.024218	0.002956	13.047	21	0.50688	0.631	0.038203	0.0023303	12.665	17	-0.664288	0.615	0.90192	0.2061	0.020758	12.652	25	1.0181	0.83897	0.12823	0.026421	7.7902	17	0.80102
406	IPI:IPI00005055.4	4	4	4	UPF0428 protein CXorf56	CXorf56	UPF0428 protein CXorf56	Q9H5V9	CX056_HUMAN	1	4	16.7	16.7	16.7	25.624	222	1.2076e-71	0.92771	1.2558	0.092879	0.074544	16.545	4	1.7552	1.0307	0.40177	0.40184	10.32	7							0.186116	0.64644	1.0934	0.11709	0.15335	5.9948	3	0.89457	0.69079	0.0045843	0.015246	25.219	2	0.79577
410	IPI:IPI00005087.1	10	10	10	Tropomodulin-3;Ubiquitous tropomodulin	TMOD3	Tropomodulin-3	Q9NYL9	TMOD3_HUMAN	1	10	39.5	39.5	39.5	39.594	352	2.0255e-88	0.84069	1.1219	0.24531	0.24586	30.033	9	1.6673	1.0107	0.44217	0.45412	12.398	8	0.86513	1.116	0.28754	0.29604	9.8941	5	0.158337	0.66443	1.0354	0.30015	0.26834	4.8925	9	1.1365	0.96115	0.4579	0.43678	7.2107	2	1.0107
411	IPI:IPI00005102.3;IPI:IPI00642393.1	8;7	8;7	8;7	Spermine synthase;Spermidine aminopropyltransferase	SMS	Isoform 1 of Spermine synthase;Isoform 2 of Spermine synthase	P52788-1;P52788;P52788-2	SPSY_HUMAN	2	8	35.5	35.5	35.5	41.268	366	2.0061e-19	0.62883	0.84752	0.26645	0.19895	17.331	5	1.4348	0.94928	0.44164	0.4269	16.083	9	0.7436	0.98441	0.47303	0.43933	13.224	6	-0.0750944	0.60936	0.93304	0.29893	0.24634	12.128	11	1.3356	1.0282	0.29577	0.29329	11.192	5	0.79777
412	IPI:IPI00005104.1	8	8	8	Inhibitor of nuclear factor kappa-B kinase subunit alpha;I-kappa-B kinase 1;Conserved helix-loop-helix ubiquitous kinase;Nuclear factor NF-kappa-B inhibitor kinase alpha	CHUK;IKKA;TCF16	Inhibitor of nuclear factor kappa-B kinase subunit alpha	O15111	IKKA_HUMAN	1	8	11.1	11.1	11.1	84.653	745	4.9366e-39																				0.47018	0.67795	0.00051589	0.011381	11.773	4	0.74656	0.6666	0.0020165	0.047424	4.93	4	0.51048
414	IPI:IPI00005129.8;IPI:IPI00067352.1	3;2	3;2	3;2	Secretory carrier-associated membrane protein 1	SCAMP1;SCAMP	Isoform 1 of Secretory carrier-associated membrane protein 1;Isoform 2 of Secretory carrier-associated membrane protein 1	O15126-1;O15126;O15126-2	SCAM1_HUMAN	2	3	14.8	14.8	14.8	37.92	338	7.9874e-53	0.74847	0.99512	0.49398	0.49666	14.552	3	1.5049	0.94397	0.43239	0.4401	5.4135	4	0.69728	0.91225	0.35965	0.35093	1.2143	2	-0.0831871	0.67957	1.0463	0.25714	0.25939	8.1899	4	1.3322	1.0608	0.19771	0.21941	9.1982	3	0.81595
415	IPI:IPI00005132.3	13	13	11	Guanine nucleotide-binding protein-like 3-like protein	GNL3L	Guanine nucleotide-binding protein-like 3-like protein	Q9NVN8	GNL3L_HUMAN	1	13	30.9	30.9	28.4	65.572	582	0	0.59537	0.76339	0.14998	0.1097	12.514	8	1.0809	0.77244	0.15624	0.12912	25.401	9							-0.381007	0.63101	0.91962	0.25707	0.23782	12.038	10	0.92184	0.80232	0.070387	0.065826	9.4156	5	0.64511
417	IPI:IPI00005154.1	32	32	32	FACT complex subunit SSRP1;Facilitates chromatin transcription complex subunit SSRP1;FACT 80 kDa subunit;FACTp80;Chromatin-specific transcription elongation factor 80 kDa subunit;Structure-specific recognition protein 1;Recombination signal sequence recognition protein 1;T160	SSRP1;FACT80	FACT complex subunit SSRP1	Q08945	SSRP1_HUMAN	1	32	36.5	36.5	36.5	81.074	709	0	0.72715	0.94472	0.42281	0.31518	25.986	38	1.296	0.84575	0.26424	0.076436	18.839	47	0.71007	0.9087	0.35408	0.17127	11.625	45	-0.138124	0.69853	1.0441	0.26533	0.20738	12.371	42	1.2297	0.97227	0.49257	0.35517	13.865	47	0.94096
418	IPI:IPI00005158.1	29	29	29	Lon protease homolog, mitochondrial;Lon protease-like protein;LONHs;Mitochondrial ATP-dependent protease Lon;Serine protease 15	LONP1;PRSS15	Lon protease homolog, mitochondrial	P36776	LONM_HUMAN	1	29	34.6	34.6	34.6	106.49	959	7.8194e-185	0.84999	1.1117	0.26174	0.26462	40.893	25	1.8662	1.2072	0.1399	0.078536	40.391	22	0.87774	1.12	0.28127	0.27152	13.697	26	0.163499	0.67932	1.0339	0.30629	0.29205	28.029	25	1.3621	1.1025	0.10792	0.034187	27.643	27	0.91348
419	IPI:IPI00005159.3	28	28	28	Actin-related protein 2;Actin-like protein 2	ACTR2;ARP2	Actin-related protein 2	P61160	ARP2_HUMAN	1	28	57.9	57.9	57.9	44.76	394	0	0.96186	1.2476	0.09916	0.069643	14.497	19	1.8842	1.2862	0.078596	0.032433	39.567	26	0.98539	1.2857	0.097456	0.0517	13.252	16	0.362554	0.64507	0.98588	0.47909	0.32718	28.154	22	1.131	0.94301	0.40131	0.16661	10.632	16	0.92005
420	IPI:IPI00005160.3	19	19	18	Actin-related protein 2/3 complex subunit 1B;Arp2/3 complex 41 kDa subunit;p41-ARC	ARPC1B;ARC41	Actin-related protein 2/3 complex subunit 1B	O15143	ARC1B_HUMAN	1	19	59.1	59.1	53	40.949	372	0	0.92726	1.2303	0.11359	0.082623	13.599	20	1.9202	1.1916	0.15574	0.093127	11.18	26	0.91384	1.2071	0.16646	0.11104	10.641	23	0.271545	0.67503	1.0326	0.31161	0.2823	6.3446	17	1.2857	1.0118	0.35379	0.33152	15.786	23	0.87215
421	IPI:IPI00005161.3	21	21	21	Actin-related protein 2/3 complex subunit 2;Arp2/3 complex 34 kDa subunit	ARPC2;ARC34;PRO2446	Actin-related protein 2/3 complex subunit 2	O15144	ARPC2_HUMAN	1	21	56	56	56	34.333	300	4.6867e-181	0.99886	1.3458	0.043424	0.024431	16.607	29	1.9538	1.2824	0.080946	0.03396	54.694	30	0.97812	1.2923	0.092987	0.048317	13.473	28	0.369941	0.67601	1.0291	0.32632	0.30737	7.994	33	1.3078	1.0112	0.35586	0.33574	20.802	24	0.8909
422	IPI:IPI00005162.3	6	6	6	Actin-related protein 2/3 complex subunit 3;Arp2/3 complex 21 kDa subunit	ARPC3;ARC21	Actin-related protein 2/3 complex subunit 3	O15145	ARPC3_HUMAN	1	6	33.7	33.7	33.7	20.546	178	1.0893e-55	1.0628	1.3781	0.032497	0.022354	24.054	11	1.894	1.2831	0.08048	0.040678	9.626	7	1.0322	1.3147	0.078969	0.0588	9.6931	9	0.394734	0.69222	0.97231	0.43176	0.33952	6.9274	9	1.2046	1.0187	0.32883	0.31812	6.8942	9	1.0148
424	IPI:IPI00005179.1;IPI:IPI00217386.1	7;7	7;7	7;7	DNA-directed RNA polymerases I and III subunit RPAC1;DNA-directed RNA polymerases I and III 40 kDa polypeptide;RPC40;AC40;RPA39	POLR1C;POLR1E	Isoform 1 of DNA-directed RNA polymerases I and III subunit RPAC1;Isoform 2 of DNA-directed RNA polymerases I and III subunit RPAC1	O15160-1;O15160;O15160-2	RPAC1_HUMAN	2	7	24.9	24.9	24.9	39.249	346	6.0208e-107	0.56871	0.71945	0.10192	0.022872	15.265	9	1.0893	0.71653	0.092651	0.029049	11.465	7	0.60146	0.73956	0.12229	0.032377	5.5514	10	-0.475034	0.6148	0.88354	0.15925	0.043392	14.506	6	1.0486	0.89698	0.26477	0.16497	22.133	8	0.87839
426	IPI:IPI00005194.1	4	4	4	Ubiquitin domain-containing protein UBFD1;Ubiquitin-binding protein homolog	UBFD1;UBPH	Ubiquitin domain-containing protein UBFD1	O14562	UBFD1_HUMAN	1	4	10.3	10.3	10.3	56.895	533	9.9853e-121																				0.65067	1.0168	0.38107	0.36397	4.461	4	1.2877	1.0147	0.34312	0.35741	0.98482	2	0.87951
427	IPI:IPI00005198.2	16	16	16	Interleukin enhancer-binding factor 2;Nuclear factor of activated T-cells 45 kDa	ILF2;NF45;PRO3063	Interleukin enhancer-binding factor 2	Q12905	ILF2_HUMAN	1	16	50	50	50	43.062	390	0	0.76043	0.98849	0.49369	0.48142	5.4629	25	1.4673	0.99941	0.46559	0.45407	14.034	29	0.72424	0.9901	0.48182	0.4636	11.086	22	-0.0143539	0.65103	0.99437	0.48782	0.4007	10.419	29	1.2314	1.0094	0.36251	0.3494	13.089	29	0.85595
428	IPI:IPI00005202.2	5	4	4	Membrane-associated progesterone receptor component 2;Progesterone membrane-binding protein;Steroid receptor protein DG6	PGRMC2;DG6;PMBP	Membrane-associated progesterone receptor component 2	O15173	PGRC2_HUMAN	1	5	16.6	13	13	26.17	247	3.7672e-59																				0.50984	0.82004	0.050428	0.029785	18.2	2	1.1463	0.99399	0.42189	0.43026	13.669	3	1.0822
429	IPI:IPI00005218.1	4	4	4	Molybdenum cofactor synthesis protein 2B;Molybdenum cofactor synthesis protein 2 large subunit;Molybdopterin-synthase large subunit;MOCO1-B	MOCS2;MCBPE;MOCO1	Molybdenum cofactor synthesis protein 2B	O96007	MOC2B_HUMAN	1	4	28.7	28.7	28.7	20.944	188	1.5614e-74	0.93858	1.2658	0.085693	0.10729	1.9763	3	1.9561	1.2143	0.13314	0.11596	8.0009	4	0.8467	1.1515	0.23476	0.26014	8.6568	2	0.280125
432	IPI:IPI00005260.4;IPI:IPI00783948.2;IPI:IPI00829629.1	6;5;4	6;5;4	6;5;4	Proteasome activator complex subunit 4;Proteasome activator PA200	PSME4;KIAA0077	Isoform 1 of Proteasome activator complex subunit 4;Proteasome activator complex subunit 4 (Proteasome activator PA200). Isoform 2;Isoform 3 of Proteasome activator complex subunit 4	Q14997-1;Q14997;Q14997-2;Q14997-3	PSME4_HUMAN	3	6	4.2	4.2	4.2	211.33	1843	4.0513e-33	0.71177	0.93341	0.40428	0.35176	21.462	6	1.5934	1.0526	0.35968	0.35873	20.619	10	0.63771	0.80027	0.19455	0.15494	26.319	9	-0.0994172	0.60423	0.8992	0.19876	0.13795	9.3695	9	1.2904	1.0275	0.29811	0.29589	15.913	12	0.79401
436	IPI:IPI00005477.3	5	5	5	DNA-directed RNA polymerase I subunit RPA43;Twist neighbor protein	TWISTNB	DNA-directed RNA polymerase I subunit RPA43	Q3B726	RPA43_HUMAN	1	5	21	21	21	37.432	338	3.2252e-48	0.7046	0.99896	0.48535	0.4963	6.2732	2	1.6077	1.0325	0.39827	0.3929	9.0072	4	0.78898	1.0615	0.38195	0.37896	0.8804	2	0.0461418	0.6039	0.95119	0.35892	0.40096	19.476	3	1.277	0.89997	0.27307	0.34776	16.397	3	1.0037
437	IPI:IPI00005490.1	5	5	4	Golgi phosphoprotein 3;Coat protein GPP34	GOLPH3;GPP34	Golgi phosphoprotein 3	Q9H4A6	GOLP3_HUMAN	1	5	20.1	20.1	15.8	33.81	298	7.9392e-130																				0.63172	0.91293	0.23718	0.34882	48.431	3							1.0112
438	IPI:IPI00005492.2	7	7	7	WD repeat-containing protein 5;BMP2-induced 3-kb gene protein	WDR5;BIG3	WD repeat-containing protein 5	P61964	WDR5_HUMAN	1	7	28.1	28.1	28.1	36.588	334	4.8464e-121	0.82602	1.0644	0.34701	0.35209	37.993	5	1.287	0.84444	0.26211	0.24349	12.696	6	0.73376	0.99155	0.48406	0.48632	11.107	3	-0.0122426	0.65245	1.0101	0.41189	0.38999	26.312	7	1.1592	0.91946	0.32948	0.33596	16.298	2	0.93716
439	IPI:IPI00005495.3;IPI:IPI00219863.4;IPI:IPI00219864.2	4;4;3	4;4;3	4;4;3	Ataxin-3;Machado-Joseph disease protein 1;Spinocerebellar ataxia type 3 protein	ATXN3;ATX3;MJD;MJD1;SCA3	Isoform 1 of Ataxin-3;Isoform 2 of Ataxin-3;Isoform 3 of Ataxin-3	P54252-1;P54252;P54252-2;P54252-3	ATX3_HUMAN	3	4	10.9	10.9	10.9	43.417	376	9.0172e-25	0.89728	1.183	0.16174	0.16388	24.549	2	1.4932	0.96616	0.47089	0.48531	2.2575	2	0.61642	0.83259	0.239	0.3595	15.872	2	-0.049666	0.65951	0.99725	0.47377	0.41451	1.4188	2	1.1599	0.91926	0.32888	0.40158	6.1801	3
440	IPI:IPI00005511.1	7	7	7	PHD finger-like domain-containing protein 5A;Splicing factor 3B-associated 14 kDa protein;SF3b14b	PHF5A	PHD finger-like domain-containing protein 5A	Q7RTV0	PHF5A_HUMAN	1	7	68.2	68.2	68.2	12.405	110	2.0423e-206	0.8116	1.0433	0.38936	0.42387	5.1803	7	1.4331	0.95016	0.44318	0.40229	9.0517	12	0.78657	0.99476	0.48899	0.43973	14.362	9	-0.0075796	0.72148	1.0341	0.30543	0.299	8.1126	10	1.1275	0.9553	0.43962	0.38708	8.2745	9	1.0004
441	IPI:IPI00005512.1;IPI:IPI00215934.1;IPI:IPI00552212.1	6;5;4	6;5;4	6;5;4	Gamma-parvin	PARVG	Isoform 1 of Gamma-parvin;Isoform 2 of Gamma-parvin;Isoform 3 of Gamma-parvin	Q9HBI0-1;Q9HBI0;Q9HBI0-2;Q9HBI0-3	PARVG_HUMAN	3	6	20.2	20.2	20.2	37.485	331	5.6917e-11	0.62852	0.85021	0.27058	0.29809	28.007	2	1.2407	0.81836	0.22119	0.27228	13.231	2							-0.261651	0.64313	1.0076	0.42398	0.40287	10.864	4	1.2391	1.0312	0.2858	0.2933	26.739	2	0.842
442	IPI:IPI00005537.3	13	13	5	39S ribosomal protein L12, mitochondrial;5c5-2	MRPL12;RPML12	cDNA FLJ60124, highly similar to Mitochondrial dicarboxylate carrier	P52815	RM12_HUMAN	1	13	36.7	36.7	12	48.099	442	1.1208e-143	0.72443	0.94851	0.42902	0.35037	7.6968	9	1.3707	0.98454	0.49704	0.48407	12.467	9	0.67232	0.87931	0.30843	0.1957	9.168	8	-0.0762651	0.6487	0.9828	0.46837	0.39428	11.222	12	1.308	1.049	0.23043	0.20083	11.283	10	0.92771
449	IPI:IPI00005578.1	5	4	3	EH domain-containing protein 4;Hepatocellular carcinoma-associated protein 10/11	EHD4;HCA10;HCA11;PAST4;FKSG7	EH domain-containing protein 4	Q9H223	EHD4_HUMAN	1	5	11.1	9.1	7	61.174	541	4.1197e-65	0.71028	0.91993	0.3822	0.4875	34.803	2	1.183	0.79398	0.18543	0.28091	4.23	2							-0.226615
450	IPI:IPI00005605.4;IPI:IPI00218503.1;IPI:IPI00218504.1	8;8;7	8;8;7	8;8;7	Protein NDRG3	NDRG3	Isoform 1 of Protein NDRG3;Isoform 2 of Protein NDRG3;Isoform 3 of Protein NDRG3	Q9UGV2-1;Q9UGV2;Q9UGV2-2;Q9UGV2-3	NDRG3_HUMAN	3	8	26.9	26.9	26.9	41.408	375	3.0522e-209	1.0026	1.3187	0.055048	0.040364	8.4858	3	1.7294	1.2061	0.14094	0.11734	14.859	10	1.0514	1.2471	0.12762	0.11403	15.171	3	0.318577	0.80156	1.1849	0.014949	0.0041707	14.151	4	1.0774	0.96785	0.47881	0.4599	6.7367	3	1.0149
452	IPI:IPI00005613.3;IPI:IPI00871981.1;IPI:IPI00102851.7;IPI:IPI00872091.1	7;4;4;4	7;4;4;4	7;4;4;4	Splicing factor U2AF 35 kDa subunit;U2 auxiliary factor 35 kDa subunit;U2 snRNP auxiliary factor small subunit;Splicing factor U2AF 26 kDa subunit;U2 auxiliary factor 26;U2 small nuclear RNA auxiliary factor 1-like protein 4;U2(RNU2) small nuclear RNA auxiliary factor 1-like protein 3	U2AF1;U2AF35;U2AFBP;U2AF1L4;U2AF1-RS3;U2AF1L3	Splicing factor U2AF 35 kDa subunit;Isoform 1 of Splicing factor U2AF 26 kDa subunit;Isoform 2 of Splicing factor U2AF 26 kDa subunit;Isoform 3 of Splicing factor U2AF 26 kDa subunit	Q01081;Q8WU68-1;Q8WU68;Q8WU68-2;Q8WU68-3	U2AF1_HUMAN;U2AF4_HUMAN	4	7	30	30	30	27.872	240	3.895e-197	0.80828	1.0046	0.47272	0.45309	16.044	10	1.51	1.0099	0.44373	0.42573	10.774	10	0.82604	1.0234	0.45619	0.48214	6.567	11	0.0142124	0.71964	1.0638	0.19617	0.13239	4.5301	9	1.1775	1.0001	0.39795	0.39983	9.1026	8	1.0136
453	IPI:IPI00005614.6;IPI:IPI00328230.2;IPI:IPI00384252.1;IPI:IPI00171635.3;IPI:IPI00478167.3;IPI:IPI00024657.1	119;109;1;1;1;1	119;109;1;1;1;1	10;0;0;0;0;0	Spectrin beta chain, brain 1;Spectrin, non-erythroid beta chain 1;Beta-II spectrin;Fodrin beta chain	SPTBN1;SPTB2	Isoform Long of Spectrin beta chain, brain 1;Isoform Short of Spectrin beta chain, brain 1	Q01082-1;Q01082;Q01082-2	SPTB2_HUMAN	6	119	59.3	59.3	5.6	274.61	2364	0	0.8143	1.0863	0.30571	0.28076	17.476	128	1.5812	1.0265	0.41015	0.38252	13.305	156	0.80745	1.0816	0.34548	0.30438	17.874	121	0.113167	0.69484	1.0572	0.21796	0.13919	34.866	147	1.2095	0.96803	0.47936	0.3239	15.066	121	0.95501
454	IPI:IPI00005615.1	8	5	4	Nucleolysin TIAR;TIA-1-related protein	TIAL1	Nucleolysin TIAR	Q01085	TIAR_HUMAN	1	8	34.4	25.6	19.5	41.59	375	5.633e-235	0.73161	0.99791	0.48769	0.49803	8.6881	4	1.4547	0.92079	0.39188	0.39273	15.018	4							-0.0610372	0.65516	1.0256	0.34157	0.34447	14.136	5	1.2829	1.0128	0.34999	0.3638	7.8466	3	0.7706
456	IPI:IPI00005648.1	11	5	5	Scaffold attachment factor B2	SAFB2;KIAA0138	Scaffold attachment factor B2	Q14151	SAFB2_HUMAN	1	11	14.9	7.3	7.3	107.47	953	6.516e-144	0.59706	0.80437	0.20327	0.16422	4.856	4	1.2765	0.8708	0.30568	0.2929	12.023	4	0.58937	0.77181	0.15866	0.16572	12.41	2	-0.314069	0.68868	0.95371	0.36749	0.34652	9.6688	3	1.2293	0.98103	0.47399	0.47813	7.6539	3	0.85694
458	IPI:IPI00005657.1	12	12	12	Prefoldin subunit 6;Protein Ke2	PFDN6;HKE2;PFD6	Prefoldin subunit 6	O15212	PFD6_HUMAN	1	12	73.6	73.6	73.6	14.582	129	4.2265e-72	0.78962	1.0169	0.44557	0.49012	12.679	10	1.5841	1.0488	0.36677	0.3605	13.936	10	0.80329	1.0316	0.43966	0.47553	78.558	10	0.0448837	0.58103	0.90893	0.22564	0.092037	11.188	10	1.1761	0.97476	0.49961	0.47334	9.7287	10	0.98433
459	IPI:IPI00005658.3	6	6	6	Ubiquitin-like protein 4A;Ubiquitin-like protein GDX	UBL4A;DXS254E;GDX;UBL4	Ubiquitin-like protein 4A	P11441	UBL4A_HUMAN	1	6	43.3	43.3	43.3	17.776	157	6.9334e-89	0.64684	0.87425	0.30821	0.24326	14.316	5	1.3286	0.85615	0.28123	0.26777	5.8659	5	0.68038	0.88672	0.31983	0.27823	20.929	6	-0.193882	0.55059	0.83209	0.064888	0.026387	30.639	6	1.1635	0.9719	0.49141	0.47386	11.175	3	0.89495
461	IPI:IPI00005666.1;IPI:IPI00013205.6;IPI:IPI00440491.1	4;1;1	4;1;1	4;1;1	Lysine-specific demethylase 4A;JmjC domain-containing histone demethylation protein 3A;Jumonji domain-containing protein 2A	KDM4A;JHDM3A;JMJD2;JMJD2A;KIAA0677	Lysine-specific demethylase 4A	O75164	KDM4A_HUMAN	3	4	4.2	4.2	4.2	120.72	1064	1.5335e-06	0.65999	0.88373	0.32337	0.45009	14.048	2	1.1619	0.82767	0.23551	0.32364	31.222	3							-0.225597
463	IPI:IPI00005670.6	10	10	10	Cell division cycle protein 123 homolog;HT-1080;PZ32	CDC123;C10orf7;D123	Cell division cycle protein 123 homolog	O75794	CD123_HUMAN	1	10	28.9	28.9	28.9	39.134	336	7.5707e-65	0.78009	1.0366	0.40331	0.43274	8.9928	7	1.4699	0.93929	0.42422	0.40949	14.214	9	0.74799	1.0267	0.44956	0.48702	16.584	10	0.0380147	0.57052	0.87269	0.13477	0.078333	17.219	7	0.85942	0.65825	0.0014841	0.00041244	10.642	8	0.81202
464	IPI:IPI00005675.3	10	10	10	NF-kappa-B-repressing factor;Transcription factor NRF;ITBA4 protein	NKRF;ITBA4;NRF	NF-kappa-B-repressing factor	O15226	NKRF_HUMAN	1	10	17.2	17.2	17.2	77.672	690	1.6014e-46	0.65777	0.85102	0.27182	0.24839	10.138	7	1.2107	0.81535	0.21663	0.19314	8.2852	6	0.70512	0.87754	0.30571	0.28983	9.1595	6	-0.232735	0.60553	0.93495	0.30508	0.27737	13.131	5	1.2084	1.0042	0.38205	0.39352	12.997	6	0.91242
465	IPI:IPI00005677.1	6	6	6	Dihydroxyacetone phosphate acyltransferase;Glycerone-phosphate O-acyltransferase;Acyl-CoA:dihydroxyacetonephosphateacyltransferase	GNPAT;DAPAT;DHAPAT	Dihydroxyacetone phosphate acyltransferase	O15228	GNPAT_HUMAN	1	6	10.4	10.4	10.4	77.187	680	1.7356e-73	0.63191	0.81548	0.21894	0.25198	12.88	4	1.1392	0.78351	0.17095	0.22509	8.7579	5	0.66022	0.81163	0.20976	0.22924	15.888	5	-0.301106	0.6756	0.95034	0.35604	0.39823	17.258	4	1.1655	0.91565	0.31817	0.39141	10.915	3
467	IPI:IPI00005692.1	4	4	4	28S ribosomal protein S12, mitochondrial;MRP-S12;MT-RPS12	MRPS12;RPMS12;RPSM12	28S ribosomal protein S12, mitochondrial	O15235	RT12_HUMAN	1	4	33.3	33.3	33.3	15.173	138	1.405e-05	0.83055	1.0304	0.41655	0.41951	7.6557	2							0.68786	0.91799	0.36867	0.38013	22.771	2	-0.0401226
468	IPI:IPI00218187.1;IPI:IPI00005705.1	19;19	2;2	2;2	Serine/threonine-protein phosphatase PP1-gamma catalytic subunit;Protein phosphatase 1C catalytic subunit	PPP1CC	Isoform Gamma-2 of Serine/threonine-protein phosphatase PP1-gamma catalytic subunit;Isoform Gamma-1 of Serine/threonine-protein phosphatase PP1-gamma catalytic subunit	P36873-2;P36873;P36873-1	PP1G_HUMAN	2	19	52.2	5.6	5.6	38.518	337	0	0.83827	1.0418	0.39253	0.39935	11.352	6	1.1129	0.787	0.17572	0.14934	7.2059	6	0.78511	0.97825	0.46346	0.47019	6.8435	4	-0.0317249	0.7241	1.0294	0.32524	0.32802	14.523	4	0.90857	0.81222	0.083779	0.070712	15.746	5	1.1306
471	IPI:IPI00005719.1;IPI:IPI00334174.3;IPI:IPI00185217.4	11;7;5	3;2;1	3;2;1	Ras-related protein Rab-1A;YPT1-related protein	RAB1A;RAB1	Isoform 1 of Ras-related protein Rab-1A;Isoform 2 of Ras-related protein Rab-1A	P62820-1;P62820;P62820-2	RAB1A_HUMAN	3	11	66.8	24.4	24.4	22.677	205	2.4451e-241	0.78152	1.0815	0.31453	0.31829	3.0088	5	1.714	1.0674	0.33259	0.31498	6.5158	2	0.84713	1.1187	0.28335	0.27443	3.6107	2	0.113034	0.61337	0.94485	0.33761	0.31321	9.2145	5	1.232	0.9766	0.49208	0.49472	10.264	3	0.90271
473	IPI:IPI00005722.5	2	1	1	FL cytokine receptor;Tyrosine-protein kinase receptor FLT3;Stem cell tyrosine kinase 1	FLT3;STK1	Tyrosine-protein kinase receptor	P36888	FLT3_HUMAN	1	2	1.5	0.7	0.7	113.27	996	1.9002e-06	0.89475	1.1968	0.14626	0.15037	9.6451	11	1.6766	1.1016	0.27459	0.29215	18.76	13	0.84696	1.1556	0.2292	0.23713	9.8983	7	0.208642	0.66457	1.014	0.39364	0.36359	19.041	8	1.0901	0.86655	0.18675	0.31544	8.4831	11	0.98197
474	IPI:IPI00005724.1	10	10	10	LanC-like protein 1;40 kDa erythrocyte membrane protein;p40	LANCL1;GPR69A	LanC-like protein 1	O43813	LANC1_HUMAN	1	10	28.1	28.1	28.1	45.283	399	2.8858e-65	0.93625	1.1964	0.14673	0.13894	8.6113	10	1.7309	1.1359	0.22351	0.17882	7.9672	13	0.9536	1.198	0.1765	0.16149	13.802	13	0.2587	0.66736	0.95325	0.36593	0.2475	5.4241	11	1.2809	1.0442	0.24454	0.21713	10.609	9	0.95437
477	IPI:IPI00005737.1;IPI:IPI00641719.1	4;4	4;4	4;4	Surfeit locus protein 4	SURF4;SURF-4	Isoform 1 of Surfeit locus protein 4;Surfeit 4	O15260-1;O15260;O15260-2	SURF4_HUMAN	2	4	17.8	17.8	17.8	30.394	269	1.1243e-138	1.026	1.2522	0.095628	0.083401	8.4781	9	1.8976	1.3569	0.044925	0.016982	23.023	8	1.0474	1.2918	0.093266	0.07267	6.5677	6	0.369383	0.76062	1.0335	0.30797	0.30249	6.5035	8	1.274	1.0863	0.13807	0.10106	9.8795	7	1.0675
478	IPI:IPI00005740.1	2	2	2	Neighbor of COX4;Protein FAM158B	COX4NB;C16orf4;COX4AL;FAM158B;NOC4	Neighbor of COX4	O43402	CX4NB_HUMAN	1	2	11	11	11	23.773	210	1.5523e-05	0.79517	1.0061	0.46948	0.47859	9.7796	2	1.4063	1.0058	0.45219	0.45113	14.217	2							0.00855858	0.51475	0.72664	0.0036421	0.00065431	11.683	3	1.031	0.87017	0.19534	0.1944	17.038	2	0.79385
479	IPI:IPI00005745.1	4	4	4	Serine palmitoyltransferase 1;Serine-palmitoyl-CoA transferase 1;Long chain base biosynthesis protein 1	SPTLC1;LCB1	Serine palmitoyltransferase 1	O15269	SPTC1_HUMAN	1	4	11.4	11.4	11.4	52.743	473	1.7024e-123	0.6944	0.87948	0.31655	0.29515	8.5972	4	1.237	0.80516	0.2015	0.17675	7.5523	5	0.67618	0.89495	0.33259	0.32017	10.777	7	-0.185277							0.94153	0.74908	0.023155	0.016954	11.228	3	0.80775
481	IPI:IPI00005751.1	5	5	5	Serine palmitoyltransferase 2;Serine-palmitoyl-CoA transferase 2;Long chain base biosynthesis protein 2;Long chain base biosynthesis protein 2a	SPTLC2;KIAA0526;LCB2	Serine palmitoyltransferase 2	O15270	SPTC2_HUMAN	1	5	11.6	11.6	11.6	62.924	562	1.019e-79	0.82708	1.0461	0.38369	0.35065	0.86579	2	1.3256	0.90491	0.3642	0.39692	4.3838	2							-0.0395665
483	IPI:IPI00005777.1;IPI:IPI00288889.3;IPI:IPI00044584.1	5;1;1	3;0;0	3;0;0	MAP kinase-activated protein kinase 3;Chromosome 3p kinase	MAPKAPK3	MAP kinase-activated protein kinase 3	Q16644	MAPK3_HUMAN	3	5	15.4	10.2	10.2	42.987	382	1.8657e-08																				0.64979	1.0521	0.2358	0.26042	12.793	2	1.5438	1.2793	0.0031587	0.030632	24.42	2
484	IPI:IPI00005780.3;IPI:IPI00607723.1;IPI:IPI00219856.1	13;12;10	13;12;10	13;12;10	UDP-N-acetylglucosamine--peptide N-acetylglucosaminyltransferase 110 kDa subunit;O-linked N-acetylglucosamine transferase 110 kDa subunit;O-GlcNAc transferase subunit p110	OGT	Isoform 3 of UDP-N-acetylglucosamine--peptide N-acetylglucosaminyltransferase 110 kDa subunit;Isoform 1 of UDP-N-acetylglucosamine--peptide N-acetylglucosaminyltransferase 110 kDa subunit;Isoform 2 of UDP-N-acetylglucosamine--peptide N-acetylglucosaminyltr	O15294-1;O15294;O15294-3;O15294-2	OGT1_HUMAN	3	13	17.1	17.1	17.1	116.92	1046	1.6264e-200	0.44049	0.60817	0.02653	0.06249	29.265	5	0.90139	0.56325	0.0098381	0.029612	18.215	7	0.35566	0.48273	0.0025686	0.0049145	10.046	2	-0.828153	0.36712	0.55398	2.5401e-07	2.9924e-06	23.745	6	0.63325	0.47002	1.6921e-08	1.0498e-06	20.638	8
485	IPI:IPI00005791.1	13	13	13	Kinetochore protein NDC80 homolog;Kinetochore protein Hec1;Kinetochore-associated protein 2;Highly expressed in cancer protein;Retinoblastoma-associated protein HEC	NDC80;HEC;HEC1;KNTC2	Kinetochore protein NDC80 homolog	O14777	NDC80_HUMAN	1	13	25.7	25.7	25.7	73.912	642	5.513e-64	0.94695	1.2907	0.069808	0.066765	8.5799	10	1.7209	1.0997	0.27762	0.26171	6.8112	8	0.90207	1.212	0.16124	0.15642	14.663	8	0.27739	0.62551	1.0452	0.26129	0.26357	23.217	10	0.77631	0.6211	0.00032397	0.00014293	21.142	3	0.86729
486	IPI:IPI00005792.2;IPI:IPI00414963.2	8;8	8;8	8;8	Polyadenylate-binding protein 2;Poly(A)-binding protein II;Polyadenylate-binding nuclear protein 1;Nuclear poly(A)-binding protein 1	PABPN1;PAB2;PABP2	Isoform 1 of Polyadenylate-binding protein 2;Isoform 2 of Polyadenylate-binding protein 2	Q86U42-1;Q86U42;Q86U42-2	PABP2_HUMAN	2	8	29.1	29.1	29.1	32.749	306	2.466e-124	0.8076	0.99866	0.48603	0.43924	17.685	26	1.3782	0.97486	0.48585	0.44251	15.014	23	0.77482	1.0158	0.47164	0.46499	10.839	22	-0.00193451	0.71888	1.0214	0.36027	0.37996	10.944	24	1.1184	0.98647	0.45192	0.48687	11.846	25	0.99906
488	IPI:IPI00005822.2;IPI:IPI00939517.1;IPI:IPI00019237.4	8;7;1	8;7;1	8;7;1	Cell division cycle protein 23 homolog;Anaphase-promoting complex subunit 8;Cyclosome subunit 8	CDC23;ANAPC8	Isoform 1 of Cell division cycle protein 23 homolog;Isoform 3 of Cell division cycle protein 23 homolog	Q9UJX2-1;Q9UJX2;Q9UJX2-3	CDC23_HUMAN	3	8	13.7	13.7	13.7	68.833	597	4.0068e-52	0.53369	0.66209	0.054922	0.086996	11.576	4	1.1581	0.78413	0.17179	0.2259	3.0138	4	0.59175	0.75416	0.13815	0.1583	4.7213	3	-0.407057	0.55867	0.80956	0.039918	0.063496	11.785	4	0.98157	0.87584	0.20919	0.28317	7.1909	6	0.73566
491	IPI:IPI00005861.1;IPI:IPI00377152.1	16;15	16;15	16;15	U4/U6 small nuclear ribonucleoprotein Prp3;Pre-mRNA-splicing factor 3;U4/U6 snRNP 90 kDa protein	PRPF3;HPRP3;PRP3	Isoform 1 of U4/U6 small nuclear ribonucleoprotein Prp3;Isoform 2 of U4/U6 small nuclear ribonucleoprotein Prp3	O43395-1;O43395;O43395-2	PRPF3_HUMAN	2	16	28.7	28.7	28.7	77.528	683	1.992e-199	0.78648	1.0975	0.28577	0.30066	40.78	10	1.7759	1.0921	0.29007	0.25655	10.247	13	0.84467	1.084	0.34126	0.35635	15.748	7	0.127105	0.65294	1.0455	0.26011	0.23775	16.851	13	1.2245	0.95137	0.42734	0.36996	11.29	9	0.88317
492	IPI:IPI00005904.3	12	12	12	Probable ATP-dependent RNA helicase DDX20;DEAD box protein 20;DEAD box protein DP 103;Component of gems 3;Gemin-3	DDX20;DP103;GEMIN3	Probable ATP-dependent RNA helicase DDX20	Q9UHI6	DDX20_HUMAN	1	12	20.4	20.4	20.4	92.239	824	8.4706e-74	0.63882	0.76917	0.15703	0.094681	25.892	8	1.0541	0.68813	0.067593	0.061708	13.018	10	0.58084	0.73878	0.12148	0.088739	31.608	9	-0.436783	0.61115	0.89547	0.18891	0.1282	23.852	15	0.88131	0.74685	0.021943	0.011252	21.277	10	0.90672
493	IPI:IPI00005914.4	6	6	6	Sedoheptulokinase;Carbohydrate kinase-like protein	SHPK;CARKL	Sedoheptulokinase	Q9UHJ6	SHPK_HUMAN	1	6	17.2	17.2	17.2	51.504	478	1.6272e-68	0.74049	0.90735	0.36162	0.34291	17.141	3	1.1547	0.82614	0.23313	0.21124	24.512	6	0.69056	0.8765	0.30412	0.28805	6.0203	6	-0.190174	0.63952	0.94696	0.34467	0.32105	9.6788	7	1.2028	1.0047	0.38046	0.39204	11.619	7	0.81876
494	IPI:IPI00005948.1;IPI:IPI00184525.2	7;6	7;6	7;6	Methylthioribose-1-phosphate isomerase;S-methyl-5-thioribose-1-phosphate isomerase;Translation initiation factor eIF-2B subunit alpha/beta/delta-like protein	MRI1;UNQ6390/PRO21135	Isoform 1 of Methylthioribose-1-phosphate isomerase;Isoform 2 of Methylthioribose-1-phosphate isomerase	Q9BV20-1;Q9BV20;Q9BV20-2	MTNA_HUMAN	2	7	27.1	27.1	27.1	39.149	369	2.075e-32	0.94421	1.1563	0.19511	0.19451	21.659	2	1.1587	0.80891	0.20701	0.1827	4.32	7	0.67129	0.91526	0.36439	0.35634	107.87	6	-0.127746	0.68239	1.0244	0.34682	0.34976	7.474	5	1.1812	1.0226	0.31507	0.33123	10.916	11	1.0102
495	IPI:IPI00005966.6	6	6	6	NADH dehydrogenase [ubiquinone] 1 alpha subcomplex subunit 12;NADH-ubiquinone oxidoreductase subunit B17.2;Complex I-B17.2;13 kDa differentiation-associated protein	NDUFA12;DAP13	13kDa differentiation-associated protein variant (Fragment)	Q9UI09	NDUAC_HUMAN	1	6	50	50	50	17.214	146	1.6413e-55	0.89817	1.2183	0.12455	0.14668	7.3315	5	1.7119	1.1951	0.152	0.14149	14.47	5	0.73498	1.0253	0.45239	0.45575	13.792	3	0.257131	0.67224	1.0436	0.26755	0.26766	6.2763	4	1.3281	1.0352	0.27275	0.28165	12.889	4	1.0757
496	IPI:IPI00005969.3	16	16	13	F-actin-capping protein subunit alpha-1;CapZ alpha-1	CAPZA1	F-actin-capping protein subunit alpha-1	P52907	CAZA1_HUMAN	1	16	65.4	65.4	53.8	32.922	286	0	0.9688	1.2031	0.1396	0.10697	30.491	22	1.5606	1.0906	0.29253	0.23751	25.072	19	0.90111	1.159	0.22462	0.16899	35.855	20	0.212881	0.72184	1.0355	0.29975	0.26249	12.2	20	1.1966	1.0057	0.37645	0.37834	30.419	26	1.0346
497	IPI:IPI00005978.8;IPI:IPI00477842.2;IPI:IPI00856075.1	4;2;2	4;2;2	4;2;2	Splicing factor, arginine/serine-rich 2;Splicing factor SC35;Splicing component, 35 kDa;Protein PR264;Splicing factor, arginine/serine-rich 2B;Pre-mRNA-splicing factor SRP46	SFRS2;SFRS2B;SRP46	Splicing factor, arginine/serine-rich 2;Isoform 1 of Splicing factor, arginine/serine-rich 2B;Isoform 2 of Splicing factor, arginine/serine-rich 2B	Q01130;Q9BRL6-1;Q9BRL6;Q9BRL6-2	SFRS2_HUMAN;SFR2B_HUMAN	3	4	16.7	16.7	16.7	25.476	221	5.807e-150	0.79279	0.97504	0.47213	0.42935	3.7664	11	1.3944	0.98994	0.48555	0.48004	9.4547	11	0.83599	1.0227	0.45764	0.44038	4.9594	13	-0.014587	0.68878	0.99801	0.47007	0.43324	6.6119	13	1.1594	1.0095	0.36237	0.3491	5.103	11	1.021
498	IPI:IPI00220232.1;IPI:IPI00005979.2	12;12	12;12	12;12	Translation initiation factor eIF-2B subunit delta;eIF-2B GDP-GTP exchange factor subunit delta	EIF2B4;EIF2BD	Isoform 2 of Translation initiation factor eIF-2B subunit delta;Isoform 1 of Translation initiation factor eIF-2B subunit delta	Q9UI10-2;Q9UI10;Q9UI10-1	EI2BD_HUMAN	2	12	28.9	28.9	28.9	59.714	544	1.9536e-94	0.69656	0.87741	0.31325	0.29168	45.445	7	1.1342	0.8158	0.2173	0.19387	11.499	5	0.63291	0.81759	0.21793	0.19327	5.6023	2	-0.290551	0.65189	0.92904	0.28619	0.25681	11.581	5	1.097	0.98512	0.45739	0.46289	7.0127	9	0.93023
499	IPI:IPI00006025.1;IPI:IPI00719256.1	20;5	20;5	20;5	Squamous cell carcinoma antigen recognized by T-cells 3;Tat-interacting protein of 110 kDa	SART3;KIAA0156;TIP110	Isoform 1 of Squamous cell carcinoma antigen recognized by T-cells 3	Q15020-1;Q15020	SART3_HUMAN	2	20	27.1	27.1	27.1	109.93	963	4.2061e-209	0.80657	1.1172	0.25283	0.26162	9.7766	15	1.6687	1.0469	0.37037	0.35614	91.536	19	0.80424	1.071	0.36445	0.38448	12.492	12	0.0989585	0.62077	0.98925	0.49082	0.42875	9.2722	17	1.2807	0.99446	0.42002	0.43127	25.717	15	0.93096
503	IPI:IPI00006052.3	8	8	8	Prefoldin subunit 2	PFDN2;PFD2;HSPC231	Prefoldin subunit 2	Q9UHV9	PFD2_HUMAN	1	8	68.8	68.8	68.8	16.648	154	7.8342e-98	0.73253	0.94236	0.41895	0.31028	12.263	11	1.4227	0.95889	0.45833	0.40607	23.78	13	0.76144	0.95354	0.42476	0.32568	11.156	15	-0.0686346	0.65212	0.97654	0.44651	0.29057	9.2173	14	1.1674	1.0086	0.36561	0.34836	32.262	11	0.93861
504	IPI:IPI00006065.4	5	2	2	Thymocyte selection-associated high mobility group box protein TOX;Thymus high mobility group box protein TOX	TOX;KIAA0808	Thymocyte selection-associated high mobility group box protein TOX	O94900	TOX_HUMAN	1	5	12.4	5.3	5.3	57.512	526	5.1345e-35							1.2302	0.86534	0.29651	0.37212	14.752	2	0.61516	0.83351	0.24031	0.37864	0.95513	2	-0.235695
505	IPI:IPI00006071.4;IPI:IPI00395006.4	4;2	4;2	4;2	ADP-ribosyl cyclase 1;Cyclic ADP-ribose hydrolase 1;T10	CD38	Isoform 1 of ADP-ribosyl cyclase 1;Isoform 2 of ADP-ribosyl cyclase 1	P28907-1;P28907;P28907-2	CD38_HUMAN	2	4	13.3	13.3	13.3	34.328	300	3.7329e-23	0.79824	0.99774	0.48809	0.43854	9.7241	3	1.5242	1.0161	0.43106	0.42745	4.5495	4	1.0122	1.2596	0.1171	0.15062	11.258	5	0.0230424	0.66547	0.93293	0.29859	0.40095	13.012	3							0.96329
506	IPI:IPI00006073.1;IPI:IPI00759738.1	4;1	4;1	4;1	Tumor necrosis factor receptor superfamily member 8;CD30L receptor;Lymphocyte activation antigen CD30;KI-1 antigen	TNFRSF8;CD30;D1S166E	Isoform Long of Tumor necrosis factor receptor superfamily member 8	P28908-1;P28908	TNR8_HUMAN	2	4	8.7	8.7	8.7	63.747	595	4.6463e-21																				0.62873	0.97346	0.43576	0.47299	3.7862	4	1.2425	1.0013	0.39316	0.36755	10.481	3	0.8004
508	IPI:IPI00006079.1;IPI:IPI00413671.1;IPI:IPI00413672.1;IPI:IPI00413673.1	12;12;10;8	12;12;10;8	12;12;10;8	Bcl-2-associated transcription factor 1	BCLAF1;BTF;KIAA0164	Isoform 1 of Bcl-2-associated transcription factor 1;Isoform 2 of Bcl-2-associated transcription factor 1;Isoform 3 of Bcl-2-associated transcription factor 1;Isoform 4 of Bcl-2-associated transcription factor 1	Q9NYF8-1;Q9NYF8;Q9NYF8-2;Q9NYF8-3;Q9NYF8-4	BCLF1_HUMAN	4	12	15.7	15.7	15.7	106.12	920	2.0416e-33	0.84924	1.0737	0.3292	0.35956	10.13	12	1.6213	1.0918	0.29058	0.25495	10.818	16	0.83844	1.1251	0.27344	0.26063	22.281	17	0.126709	0.68258	1.0217	0.35887	0.37764	13.148	11	1.2203	0.95861	0.44997	0.37371	8.8668	10	0.94262
511	IPI:IPI00006092.1	5	5	4	Phosphomannomutase 2	PMM2	Phosphomannomutase 2	O15305	PMM2_HUMAN	1	5	21.1	21.1	18.3	28.082	246	9.3459e-19	0.8091	1.13	0.23287	0.23355	46.681	7	1.4513	1.0306	0.4021	0.40772	7.187	7	0.79693	0.9977	0.49352	0.49442	9.6684	7	0.0434845	0.73173	1.1254	0.061443	0.061877	12.27	3	1.3073	1.0322	0.28244	0.30057	18.916	5	0.90345
512	IPI:IPI00006099.1;IPI:IPI00874269.2;IPI:IPI00791193.2	17;2;1	17;2;1	17;2;1	Ribosome biogenesis protein BMS1 homolog;Ribosome assembly protein BMS1 homolog	BMS1;BMS1L;KIAA0187	Ribosome biogenesis protein BMS1 homolog	Q14692	BMS1_HUMAN	3	17	14.6	14.6	14.6	145.81	1282	1.7121e-141	0.56716	0.74545	0.12914	0.071696	9.8375	8	0.98981	0.69767	0.075455	0.020147	21.643	14	0.5649	0.75735	0.14174	0.043538	13.478	9	-0.423817	0.66047	0.97857	0.45358	0.37191	32.091	14	1.0686	0.9343	0.37441	0.29823	10.635	8	0.88034
513	IPI:IPI00006103.1	4	4	4	CD2 antigen cytoplasmic tail-binding protein 2;CD2 cytoplasmic domain-binding protein;CD2 tail-binding protein	CD2BP2;KIAA1178	CD2 antigen cytoplasmic tail-binding protein 2	O95400	CD2B2_HUMAN	1	4	14.1	14.1	14.1	37.646	341	2.1153e-33	0.77119	1.0335	0.40994	0.40781	24.863	4	3.8468	2.7078	4.8142e-08	4.1439e-09	151.74	2	0.96791	1.3094	0.082095	0.10911	18.841	4	0.388906	0.85881	1.2228	0.0052937	0.01136	18.955	2							1.0902
514	IPI:IPI00006113.1	6	6	6	DNA-directed RNA polymerase II subunit RPB9;DNA-directed RNA polymerase II subunit I;DNA-directed RNA polymerase II 14.5 kDa polypeptide;RPB14.5	POLR2I	DNA-directed RNA polymerase II subunit RPB9	P36954	RPB9_HUMAN	1	6	52.8	52.8	52.8	14.523	125	1.9846e-121	0.54928	0.74398	0.1275	0.10451	3.439	2	1.4694	0.92646	0.4018	0.40432	14.449	4	0.75196	0.92768	0.38396	0.37873	10.216	6	-0.110199	0.50459	0.78632	0.022593	0.010776	8.0575	2	0.93255	0.84024	0.13064	0.1155	32.923	2	0.95267
515	IPI:IPI00915443.1;IPI:IPI00006122.5;IPI:IPI00401163.6;IPI:IPI00515009.2;IPI:IPI00872345.1;IPI:IPI00915283.1;IPI:IPI00218139.3;IPI:IPI00915291.1	6;6;6;6;6;6;5;5	6;6;6;6;6;6;5;5	6;6;6;6;6;6;5;5	Cutaneous T-cell lymphoma-associated antigen 5;cTAGE family member 5;Meningioma-expressed antigen 6/11	CTAGE5;MEA11;MEA6;MGEA11;MGEA6	Isoform 6 of Cutaneous T-cell lymphoma-associated antigen 5;Isoform MEA6 of Cutaneous T-cell lymphoma-associated antigen 5;Isoform 5A of Cutaneous T-cell lymphoma-associated antigen 5;Isoform 5B of Cutaneous T-cell lymphoma-associated antigen 5;Isoform 7 o	O15320-5;O15320;O15320-1;O15320-3;O15320-4;O15320-6;O15320-8;O15320-2;O15320-7	CTGE5_HUMAN	8	6	10	10	10	91.569	809	2.1839e-24	0.66008	0.8663	0.29563	0.31998	33.5	2							0.82815	1.0958	0.32074	0.31781	30.038	6	-0.0375384							1.252	1.0422	0.25073	0.26827	14.693	2	0.91095
516	IPI:IPI00006130.3	3	3	3	EF-hand domain-containing protein KIAA0494	KIAA0494	EF-hand domain-containing protein KIAA0494	O75071	K0494_HUMAN	1	3	5.7	5.7	5.7	55.031	495	1.9167e-16							4.601	3.0567	1.1746e-09	4.7102e-06	17.589	2	2.4661	3.1892	8.8086e-10	7.4941e-05	3.0854	2	1.64258
517	IPI:IPI00006157.1	3	3	3	Nucleosome-binding protein 1	NSBP1	Nucleosome-binding protein 1	P82970	NSBP1_HUMAN	1	3	11.3	11.3	11.3	31.524	282	4.5812e-15	0.58841	0.84199	0.25803	0.23414	20.97	2							0.55389	0.81275	0.21128	0.18617	121.02	2	-0.273621
518	IPI:IPI00006164.4	14	14	14	Integrin-linked kinase-associated serine/threonine phosphatase 2C	ILKAP	Integrin-linked kinase-associated serine/threonine phosphatase 2C	Q9H0C8	ILKAP_HUMAN	1	14	38.8	38.8	38.8	42.906	392	1.71e-100	0.83389	1.142	0.21507	0.21725	19.671	11	1.5769	1.06	0.34595	0.32538	25.866	23	0.77238	1.0332	0.43652	0.47175	30.126	11	0.0840643	0.6495	1.03	0.32274	0.32293	18.251	16	1.2826	1.0287	0.29417	0.27597	33.542	16	0.90016
519	IPI:IPI00006167.1	12	12	12	Protein phosphatase 1G;Protein phosphatase 2C isoform gamma;Protein phosphatase magnesium-dependent 1 gamma;Protein phosphatase 1C	PPM1G;PPM1C	Protein phosphatase 1G	O15355	PPM1G_HUMAN	1	12	32.6	32.6	32.6	59.271	546	1.9168e-121	0.66482	0.89044	0.33416	0.22568	10.012	6	1.3998	0.90363	0.36197	0.28361	9.1198	9	0.75288	0.95886	0.43311	0.33729	12.959	16	-0.146196	0.65203	1.0143	0.39262	0.43371	16.813	11	1.2102	0.94111	0.39542	0.29281	12.851	8	0.91384
520	IPI:IPI00006171.2;IPI:IPI00472161.2;IPI:IPI00479248.3	6;6;6	6;6;6	6;6;6	Nuclear factor related to kappa-B-binding protein;DNA-binding protein R kappa-B;INO80 complex subunit G	NFRKB;INO80G	Isoform 2 of Nuclear factor related to kappa-B-binding protein;Isoform 1 of Nuclear factor related to kappa-B-binding protein;Isoform 3 of Nuclear factor related to kappa-B-binding protein	Q6P4R8-2;Q6P4R8;Q6P4R8-1;Q6P4R8-3	NFRKB_HUMAN	3	6	6.2	6.2	6.2	141.86	1324	1.67e-07																				0.40758	0.65346	0.00015974	0.0060208	21.299	2							0.83694
521	IPI:IPI00006176.3;IPI:IPI00916785.1	10;10	10;10	10;10	Hepatocyte growth factor-regulated tyrosine kinase substrate;Protein pp110;Hrs	HGS;HRS	Isoform 1 of Hepatocyte growth factor-regulated tyrosine kinase substrate;Isoform 2 of Hepatocyte growth factor-regulated tyrosine kinase substrate	O14964-1;O14964;O14964-2	HGS_HUMAN	2	10	12.9	12.9	12.9	86.191	777	7.8977e-78	0.77935	0.95884	0.44587	0.40086	24.841	12	1.5748	1.0153	0.43265	0.4431	79.721	10	0.65738	0.87617	0.30362	0.26175	17.223	4	-0.060638	0.70561	1.0459	0.25872	0.22093	62.062	8	1.1133	0.88653	0.23655	0.20069	26.06	5	0.73991
522	IPI:IPI00006181.1	24	24	24	Eukaryotic translation initiation factor 3 subunit D;Eukaryotic translation initiation factor 3 subunit 7;eIF-3-zeta;eIF3 p66	EIF3D;EIF3S7	Eukaryotic translation initiation factor 3 subunit D	O15371	EIF3D_HUMAN	1	24	43.2	43.2	43.2	63.972	548	0	0.73502	0.97241	0.46789	0.37831	11.748	30	1.4131	0.9384	0.42266	0.33007	8.6932	31	0.75109	0.98458	0.47329	0.39458	10.081	25	-0.0403634	0.67222	1.0252	0.34329	0.33685	8.935	32	1.193	0.95014	0.42352	0.20594	19.624	32	0.89362
523	IPI:IPI00217965.1;IPI:IPI00006187.1	2;2	2;2	2;2	Histone deacetylase 3;RPD3-2;SMAP45	HDAC3	Isoform 2 of Histone deacetylase 3;Isoform 1 of Histone deacetylase 3	O15379-2;O15379;O15379-1	HDAC3_HUMAN	2	2	4.9	4.9	4.9	49.111	429	0.0019264	0.82858	1.0328	0.41146	0.34938	10.479	12	1.3884	1.0073	0.44923	0.43689	9.3735	15							0.0285272
524	IPI:IPI00006196.3;IPI:IPI00292771.4	79;77	79;77	79;77	Nuclear mitotic apparatus protein 1;SP-H antigen	NUMA1;NUMA	Isoform 2 of Nuclear mitotic apparatus protein 1;Isoform 1 of Nuclear mitotic apparatus protein 1	Q14980-2;Q14980;Q14980-1	NUMA1_HUMAN	2	79	46.5	46.5	46.5	236.51	2101	0	0.81945	1.0681	0.33984	0.31889	23.575	59	1.5751	1.0331	0.3971	0.36588	31.417	71	0.81051	1.0874	0.33517	0.29226	13.794	63	0.0950467	0.69387	1.0591	0.21176	0.13105	20.571	73	1.2002	1.0015	0.39257	0.41224	16.991	49	0.92302
525	IPI:IPI00006197.1;IPI:IPI00183080.1;IPI:IPI00185801.3	4;2;2	4;2;2	4;2;2	Nuclear valosin-containing protein-like	NVL	Isoform 1 of Nuclear valosin-containing protein-like;Isoform 2 of Nuclear valosin-containing protein-like;Isoform 3 of Nuclear valosin-containing protein-like	O15381-1;O15381;O15381-2;O15381-3	NVL_HUMAN	3	4	6.1	6.1	6.1	95.05	856	1.141e-59	0.49434	0.63114	0.036889	0.079068	17.929	3	1.337	0.95492	0.45145	0.48442	84.239	3							-0.365258
526	IPI:IPI00006205.1	4	4	4	Acetyl-coenzyme A transporter 1;Solute carrier family 33 member 1	SLC33A1;ACATN;AT1	Acetyl-coenzyme A transporter 1	O00400	ACATN_HUMAN	1	4	7.5	7.5	7.5	60.908	549	2.3613e-44	0.72276	0.95382	0.43769	0.33586	10.699	6	1.5842	1.0111	0.4414	0.46758	28.521	7	0.72909	0.92893	0.38592	0.27343	11.799	4	-0.0682111	0.64126	0.97032	0.42482	0.25104	3.6231	3	1.2667	1.0072	0.37098	0.35683	8.5243	4	0.86517
528	IPI:IPI00006211.4;IPI:IPI00748221.2	7;4	6;3	6;3	Vesicle-associated membrane protein-associated protein B/C;VAMP-B/VAMP-C	VAPB;UNQ484/PRO983	Isoform 1 of Vesicle-associated membrane protein-associated protein B/C;Isoform 2 of Vesicle-associated membrane protein-associated protein B/C	O95292-1;O95292;O95292-2	VAPB_HUMAN	2	7	25.5	25.5	25.5	27.228	243	5.5729e-141	0.78236	1.1143	0.25752	0.26014	6.2516	8	2.0632	1.1305	0.23107	0.21318	13.291	7	0.78441	1.0974	0.31813	0.33209	5.6386	5	0.156138	0.63801	1.0456	0.25978	0.22213	77.83	6	1.5545	1.1644	0.037099	0.026289	26.928	5	0.92859
529	IPI:IPI00006213.3;IPI:IPI00795923.3;IPI:IPI00001654.6	24;23;9	24;23;9	24;23;9	Pericentriolar material 1 protein	PCM1	Isoform 1 of Pericentriolar material 1 protein;Isoform 2 of Pericentriolar material 1 protein	Q15154-1;Q15154;Q15154-2	PCM1_HUMAN	3	24	15.9	15.9	15.9	228.48	2024	7.8504e-180	0.61178	0.80752	0.20766	0.14048	9.4019	13	1.1583	0.7604	0.14101	0.13145	27.872	22	0.59816	0.79558	0.18841	0.14918	76.669	10	-0.329921	0.66688	1.0164	0.38256	0.3663	18.31	14	1.0146	0.82325	0.10063	0.071836	9.5516	4	0.89833
530	IPI:IPI00006252.3	11	11	11	Aminoacyl tRNA synthetase complex-interacting multifunctional protein 1;Multisynthetase complex auxiliary component p43;Endothelial monocyte-activating polypeptide 2;EMAP-II;Small inducible cytokine subfamily E member 1	AIMP1;EMAP2;SCYE1	Aminoacyl tRNA synthetase complex-interacting multifunctional protein 1	Q12904	AIMP1_HUMAN	1	11	43.3	43.3	43.3	34.352	312	2.9228e-287	0.78008	1.0714	0.33355	0.36575	7.5262	15	1.6915	1.1011	0.27551	0.23495	21.325	15	0.82981	1.1131	0.29218	0.2868	8.9313	13	0.138945	0.65453	1.0288	0.3275	0.32616	5.8404	16	1.3954	1.0458	0.23973	0.16541	10.719	12	0.8149
532	IPI:IPI00006298.2;IPI:IPI00409624.1	9;9	9;9	9;9	Peptidyl-prolyl cis-trans isomerase G;Cyclophilin G;Clk-associating RS-cyclophilin;CASP10	PPIG	Isoform 1 of Peptidyl-prolyl cis-trans isomerase G;Isoform 2 of Peptidyl-prolyl cis-trans isomerase G	Q13427-1;Q13427;Q13427-2	PPIG_HUMAN	2	9	12.9	12.9	12.9	88.616	754	2.8085e-149	0.73761	0.93782	0.41152	0.36023	7.1339	7	1.6887	1.1304	0.23123	0.21335	7.6185	8	0.77976	1.011	0.48128	0.48345	6.3507	9	0.015783	0.652	0.96857	0.41871	0.39056	9.5769	5	1.3774	1.0882	0.13428	0.11898	8.2698	5	0.98078
533	IPI:IPI00021570.1;IPI:IPI00006362.1	5;5	5;5	5;5	Endothelial differentiation-related factor 1;Multiprotein-bridging factor 1	EDF1	Isoform 1 of Endothelial differentiation-related factor 1;Isoform 2 of Endothelial differentiation-related factor 1	O60869-1;O60869;O60869-2	EDF1_HUMAN	2	5	31.8	31.8	31.8	16.368	148	2.4922e-117	0.78554	1.1166	0.25382	0.26279	7.3138	6	1.5047	0.96316	0.46572	0.43324	5.6956	7	0.82875	1.2002	0.17398	0.15866	6.1377	5	0.159112	0.65285	1.0714	0.17316	0.1296	9.0806	7	1.2843	0.97996	0.47833	0.49646	4.9988	3	0.97126
534	IPI:IPI00006372.3	7	7	7	Testis-expressed sequence 264 protein;Putative secreted protein ZSIG11	TEX264;ZSIG11;UNQ337/PRO536	Testis-expressed sequence 264 protein	Q9Y6I9	TX264_HUMAN	1	7	25.6	25.6	25.6	34.188	313	1.3217e-18	0.64553	0.90927	0.36476	0.34625	14.172	5	1.4071	0.88869	0.33616	0.32796	14.039	4	0.78114	1.0761	0.35534	0.34432	9.9394	2	-0.137219	0.66061	1.0298	0.32341	0.32618	11.29	5	1.2037	0.93097	0.36422	0.3545	9.7752	2	0.75916
535	IPI:IPI00006377.4	7	7	7	Proteasome maturation protein;Proteassemblin;Protein UMP1 homolog;Voltage-gated K channel beta subunit 4.1	POMP;C13orf12;UMP1;HSPC014;HSPC036;PNAS-110	Proteasome maturation protein	Q9Y244	POMP_HUMAN	1	7	57.4	57.4	57.4	15.789	141	2.6004e-101	0.87385	1.2189	0.12399	0.11379	12.626	6	1.3912	0.89282	0.34327	0.27066	30.294	8	0.93172	1.2261	0.14703	0.1288	8.318	10	0.28558	0.76483	1.231	0.0041659	0.00024723	9.5202	9	1.1007	0.87702	0.21212	0.11126	9.2013	10	1.088
536	IPI:IPI00006379.1	26	26	26	Nucleolar protein 58;Nucleolar protein 5	NOP58;NOL5;NOP5;HSPC120	Nucleolar protein 58	Q9Y2X3	NOP58_HUMAN	1	26	49.7	49.7	49.7	59.578	529	0	0.68469	0.90711	0.36124	0.19185	17.476	28	1.6647	1.0879	0.29703	0.24279	15.298	37	0.71893	0.95649	0.4294	0.33119	15.395	36	-0.0641782	0.66563	0.96928	0.42118	0.20158	10.977	34	1.3046	1.083	0.14502	0.031346	14.247	42	0.88832
537	IPI:IPI00006408.4	10	10	10	Nitric oxide synthase-interacting protein;eNOS-interacting protein	NOSIP;CGI-25	Nitric oxide synthase-interacting protein	Q9Y314	NOSIP_HUMAN	1	10	48.8	48.8	48.8	33.172	301	1.0975e-106	0.86673	1.1495	0.20442	0.20485	4.1155	8	1.7479	1.1197	0.2468	0.20537	2.489	6	0.9091	1.1552	0.22964	0.22269	9.8161	8	0.201006	0.69588	1.0218	0.35842	0.37283	16.959	9	1.1736	0.92852	0.35674	0.27517	11.954	12	0.98201
538	IPI:IPI00375824.1;IPI:IPI00074270.1;IPI:IPI00375823.1;IPI:IPI00006419.7;IPI:IPI00375822.1	4;4;4;4;4	4;4;4;4;4	4;4;4;4;4	Diphthine synthase;Diphthamide biosynthesis methyltransferase	DPH5;AD-018;CGI-30;HSPC143;NPD015	Isoform 5 of Diphthine synthase;Isoform 1 of Diphthine synthase;Isoform 4 of Diphthine synthase;Isoform 2 of Diphthine synthase;Isoform 3 of Diphthine synthase	Q9H2P9-5;Q9H2P9;Q9H2P9-1;Q9H2P9-4;Q9H2P9-2;Q9H2P9-3	DPH5_HUMAN	5	4	18.2	18.2	18.2	33.005	297	1.801e-33	0.5256	0.68565	0.072041	0.040636	17.491	3							0.58042	0.76457	0.15007	0.15708	27.801	2	-0.465868	0.56505	0.91023	0.22937	0.20545	10.455	3	1.1136	0.87676	0.21147	0.21133	8.8301	3	0.8598
541	IPI:IPI00006440.6	14	14	14	28S ribosomal protein S7, mitochondrial;MRP-S7;bMRP-27a	MRPS7	28S ribosomal protein S7, mitochondrial	Q9Y2R9	RT07_HUMAN	1	14	60.7	60.7	60.7	28.162	242	3.1125e-58	0.64606	0.85841	0.28327	0.16678	11.657	8	1.3961	0.92533	0.39982	0.34382	14.559	7	0.677	0.94353	0.40897	0.32492	9.6346	10	-0.11196	0.65214	1.0139	0.39453	0.42378	9.194	10	1.2219	0.97559	0.4962	0.47704	8.7292	6	0.87302
542	IPI:IPI00006442.1	6	6	6	Coilin;p80	COIL;CLN80	Coilin	P38432	P80C_HUMAN	1	6	12.7	12.7	12.7	62.608	576	1.1545e-40	0.80881	1.0811	0.31525	0.30701	26.636	5	1.656	1.1144	0.25478	0.27155	12.688	8	0.88372	1.1082	0.30022	0.29732	9.1032	4	0.148218	0.68995	1.0125	0.4006	0.3849	5.6335	4	1.188	1.0555	0.21177	0.23967	19.681	5	0.83975
543	IPI:IPI00006443.3;IPI:IPI00645031.1	4;4	4;4	4;4	Lambda-crystallin homolog	CRYL1;CRY	Isoform 1 of Lambda-crystallin homolog;Isoform 2 of Lambda-crystallin homolog	Q9Y2S2-1;Q9Y2S2;Q9Y2S2-2	CRYL1_HUMAN	2	4	12.9	12.9	12.9	35.419	319	3.3598e-34																				1.1336	1.6822	5.5177e-11	3.9658e-05	45.193	2	1.2494	1.086	0.13879	0.21465	34.288	3
544	IPI:IPI00006451.7	26	26	26	Vesicle-fusing ATPase;N-ethylmaleimide-sensitive fusion protein;Vesicular-fusion protein NSF	NSF	Vesicle-fusing ATPase	P46459	NSF_HUMAN	1	26	36.2	36.2	36.2	82.593	744	6.5144e-296	0.84198	1.1111	0.26279	0.26608	12.201	21	1.6889	1.1525	0.20144	0.14322	21.084	31	0.8476	1.1073	0.30156	0.30004	37.144	25	0.151989	0.65769	0.9597	0.38802	0.19023	13.436	28	1.2856	1.0748	0.16301	0.078814	33.267	18	0.86602
546	IPI:IPI00006482.1;IPI:IPI00414005.2;IPI:IPI00003021.1;IPI:IPI00375339.2;IPI:IPI00008161.8;IPI:IPI00872242.1;IPI:IPI00218919.7	30;22;10;6;4;4;4	30;22;10;6;4;4;4	19;18;0;0;0;0;0	Sodium/potassium-transporting ATPase subunit alpha-1;Na(+)/K(+) ATPase alpha-1 subunit	ATP1A1	Isoform Long of Sodium/potassium-transporting ATPase subunit alpha-1;Isoform Short of Sodium/potassium-transporting ATPase subunit alpha-1	P05023-1;P05023;P05023-2	AT1A1_HUMAN	7	30	34.3	34.3	24.6	112.89	1023	0	0.75945	0.9637	0.45377	0.38578	42.321	43	1.3473	0.90859	0.37061	0.22752	36.405	49	0.74449	0.93239	0.39139	0.24453	14.372	39	-0.100995	0.67461	0.99685	0.47573	0.4228	19.15	46	1.0795	0.90095	0.27583	0.031599	11.859	34	0.95125
547	IPI:IPI00006504.3;IPI:IPI00217227.3;IPI:IPI00332950.5	10;10;10	10;10;10	10;10;10	Translation initiation factor eIF-2B subunit gamma;eIF-2B GDP-GTP exchange factor subunit gamma	EIF2B3	Isoform 1 of Translation initiation factor eIF-2B subunit gamma;Isoform 2 of Translation initiation factor eIF-2B subunit gamma;Isoform 3 of Translation initiation factor eIF-2B subunit gamma	Q9NR50-1;Q9NR50;Q9NR50-2;Q9NR50-3	EI2BG_HUMAN	3	10	27.9	27.9	27.9	50.24	452	1.2012e-40	0.48287	0.60892	0.02683	0.010369	27.039	3	1.2032	0.79066	0.18078	0.19654	50.894	4	0.49952	0.69657	0.081796	0.087729	26.925	8	-0.52166	0.55628	0.86126	0.11164	0.079345	27.031	5	1.0748	0.95674	0.44413	0.45727	17.742	3	0.66693
550	IPI:IPI00006552.2	6	6	5	CCR4-NOT transcription complex subunit 7;CCR4-associated factor 1;BTG1-binding factor 1	CNOT7;CAF1	CCR4-NOT transcription complex subunit 7	Q9UIV1	CNOT7_HUMAN	1	6	29.8	29.8	27.4	32.745	285	9.7449e-46	0.67667	0.94495	0.42319	0.42879	20.951	2	1.907	1.2113	0.13601	0.11879	16.553	3	0.81508	1.1028	0.309	0.30609	18.624	3	0.141171	0.59138	0.91845	0.25355	0.2988	23.611	4	1.2086	0.94982	0.42252	0.43444	6.7487	7	0.94329
552	IPI:IPI00022824.1;IPI:IPI00006558.3	9;9	9;9	9;9	Endophilin-B1;SH3 domain-containing GRB2-like protein B1;Bax-interacting factor 1	SH3GLB1;KIAA0491;CGI-61	Isoform 2 of Endophilin-B1;Isoform 1 of Endophilin-B1	Q9Y371-2;Q9Y371;Q9Y371-1	SHLB1_HUMAN	2	9	27.7	27.7	27.7	43.196	386	9.9101e-77	0.78346	1.0555	0.36457	0.36768	19.408	6	1.4025	0.9365	0.41934	0.42294	15.354	8	0.78997	1.0208	0.46136	0.46366	4.5348	2	0.0297002	0.66181	1.0522	0.23564	0.24019	75.057	5	1.1961	0.97488	0.49914	0.48134	4.7011	3	0.93805
555	IPI:IPI00006579.1	13	13	13	Cytochrome c oxidase subunit 4 isoform 1, mitochondrial;Cytochrome c oxidase subunit IV isoform 1;Cytochrome c oxidase polypeptide IV	COX4I1;COX4	Cytochrome c oxidase subunit 4 isoform 1, mitochondrial	P13073	COX41_HUMAN	1	13	50.3	50.3	50.3	19.576	169	2.2723e-50	0.74226	0.9974	0.48885	0.48933	18.802	8	1.6051	1.0047	0.4546	0.4398	8.6138	15	0.71956	0.96738	0.44649	0.37316	10.827	11	-0.00375589	0.58892	0.93434	0.3031	0.046925	9.5675	14	1.3065	0.97541	0.49697	0.37881	7.8633	14	0.82922
556	IPI:IPI00006586.1;IPI:IPI00787385.3;IPI:IPI00219264.1;IPI:IPI00043748.2	7;3;1;1	7;3;1;1	4;0;0;0	TOX high mobility group box family member 4;Epidermal Langerhans cell protein LCP1	TOX4;C14orf92;KIAA0737	TOX high mobility group box family member 4	O94842	TOX4_HUMAN	4	7	14.5	14.5	8.5	66.194	621	1.3405e-49	0.71264	0.88184	0.32033	0.29593	32.172	3	1.3533	0.88827	0.33543	0.34443	11.389	7							-0.176171	0.74045	1.1117	0.081881	0.10002	13.541	8	1.051	0.87913	0.21743	0.21759	14.832	4	0.93583
557	IPI:IPI00006606.1	5	5	5	28S ribosomal protein S26, mitochondrial;MRP-S26;MRP-S13	MRPS26;C20orf193;RPMS13	28S ribosomal protein S26, mitochondrial	Q9BYN8	RT26_HUMAN	1	5	19.5	19.5	19.5	24.211	205	1.5349e-32	0.69862	0.9503	0.43194	0.41836	21.156	5	1.4051	0.93303	0.41328	0.41774	26.038	4	0.75665	0.93705	0.39875	0.39569	73.109	4	-0.0938021	0.65762	0.99001	0.49347	0.4895	18.739	4	1.2386	1.0981	0.11558	0.13723	10.496	2	0.96538
559	IPI:IPI00006657.1	5	5	5	Protein FAM20B	FAM20B;KIAA0475	Protein FAM20B	O75063	FA20B_HUMAN	1	5	15.9	15.9	15.9	46.432	409	6.7532e-37
560	IPI:IPI00006658.4;IPI:IPI00941201.1	6;6	6;6	6;6	Peptidyl-prolyl cis-trans isomerase NIMA-interacting 4;Rotamase Pin4;PPIase Pin4;Peptidyl-prolyl cis/trans isomerase EPVH	PIN4	Isoform 2 of Peptidyl-prolyl cis-trans isomerase NIMA-interacting 4;Isoform 1 of Peptidyl-prolyl cis-trans isomerase NIMA-interacting 4	Q9Y237-2;Q9Y237;Q9Y237-1	PIN4_HUMAN	2	6	40.4	40.4	40.4	16.608	156	3.7446e-135	0.83968	1.0649	0.34596	0.3723	11.945	8	1.7656	1.1242	0.24023	0.1978	13.884	8	0.88805	1.1029	0.30887	0.31717	106.53	4	0.141302	0.65227	0.98843	0.48799	0.42438	10.308	5	1.142	0.99874	0.40324	0.41032	17.922	6	0.98879
561	IPI:IPI00006662.1	2	2	2	Apolipoprotein D	APOD	Apolipoprotein D	P05090	APOD_HUMAN	1	2	12.7	12.7	12.7	21.275	189	0.00092459
564	IPI:IPI00006702.4	13	13	1	Proline-, glutamic acid- and leucine-rich protein 1;Modulator of non-genomic activity of estrogen receptor;Transcription factor HMX3	PELP1;HMX3;MNAR	cDNA FLJ56414, highly similar to Homo sapiens proline-, glutamic acid-, leucine-rich protein 1 (PELP1), mRNA	Q8IZL8-1;Q8IZL8	PELP1_HUMAN	1	13	14.9	14.9	0.9	124.87	1180	1.3804e-262	0.47712	0.58194	0.01749	0.010438	18.485	8	0.82056	0.60154	0.019838	0.017534	17.387	7	0.41364	0.52927	0.0072307	0.002689	9.6457	7	-0.781058	0.56072	0.78798	0.023591	0.011384	23.368	8	0.94807	0.83347	0.11809	0.10333	13.383	10	0.80822
565	IPI:IPI00006713.1	12	12	12	DnaJ homolog subfamily C member 3;Interferon-induced, double-stranded RNA-activated protein kinase inhibitor;Protein kinase inhibitor of 58 kDa;Protein kinase inhibitor p58	DNAJC3;P58IPK;PRKRI	DnaJ homolog subfamily C member 3	Q13217	DNJC3_HUMAN	1	12	28.4	28.4	28.4	57.579	504	1.3875e-92	0.85117	1.0624	0.35094	0.34647	7.0502	2	2.473	1.5317	0.0097993	0.0059077	18.216	10	1.0265	1.5171	0.015532	0.015068	5.908	2	0.601316	0.75178	1.2967	0.00053224	0.004114	15.829	5	1.6669	1.184	0.025384	0.065328	17.156	2	1.1207
566	IPI:IPI00006715.3	11	11	10	Double-strand-break repair protein rad21 homolog;Nuclear matrix protein 1;SCC1 homolog	RAD21;HR21;KIAA0078;NXP1	Double-strand-break repair protein rad21 homolog	O60216	RAD21_HUMAN	1	11	24.2	24.2	23	71.689	631	2.1833e-69	0.75254	1.0394	0.39755	0.40457	7.8034	6	1.4812	0.92792	0.40434	0.40729	13.017	8	0.72777	0.98075	0.46734	0.47467	1.6962	4	-0.0280427	0.6897	1.1234	0.064124	0.064583	7.1656	7	1.1146	0.95656	0.44356	0.43835	14.043	7	1.0532
567	IPI:IPI00107752.3;IPI:IPI00006721.4	13;13	13;13	13;13	Dynamin-like 120 kDa protein, mitochondrial;Optic atrophy protein 1;Dynamin-like 120 kDa protein, form S1	OPA1;KIAA0567	Isoform 2 of Dynamin-like 120 kDa protein, mitochondrial;Isoform 1 of Dynamin-like 120 kDa protein, mitochondrial	O60313-2;O60313;O60313-1	OPA1_HUMAN	2	13	15.4	15.4	15.4	115.88	997	6.4216e-55	0.83622	1.1614	0.18838	0.18027	10.515	6	1.8872	1.2547	0.099613	0.076671	13.023	10	0.91999	1.2133	0.15985	0.14921	13.899	5	0.278936	0.60511	0.95543	0.37337	0.33469	16.603	10	1.2921	1.0653	0.18607	0.1733	13.729	8	0.9286
568	IPI:IPI00386861.4;IPI:IPI00006722.1	3;3	3;3	3;3	Peroxisomal membrane protein PEX16;Peroxin-16;Peroxisomal biogenesis factor 16	PEX16	Isoform 2 of Peroxisomal membrane protein PEX16;Isoform 1 of Peroxisomal membrane protein PEX16	Q9Y5Y5-2;Q9Y5Y5;Q9Y5Y5-1	PEX16_HUMAN	2	3	10.4	10.4	10.4	39.283	346	2.4979e-16							1.4049	0.99917	0.46609	0.45805	5.6322	3	0.88627	1.0707	0.36508	0.3621	7.7498	3	0.0486782
569	IPI:IPI00006725.2	22	22	22	Probable ATP-dependent RNA helicase DDX23;DEAD box protein 23;100 kDa U5 snRNP-specific protein;U5-100kD;PRP28 homolog	DDX23	Probable ATP-dependent RNA helicase DDX23	Q9BUQ8	DDX23_HUMAN	1	22	28.3	28.3	28.3	95.581	820	2.2124e-100	0.77429	1.048	0.37975	0.43152	23.132	23	1.485	1.026	0.41121	0.42411	16.294	26	0.814	1.0457	0.4121	0.4595	33.732	16	0.064469	0.65876	0.96981	0.42304	0.24792	13.971	21	1.2125	0.98771	0.44692	0.47881	21.293	20	0.885
570	IPI:IPI00219800.1;IPI:IPI00219802.1;IPI:IPI00006752.2;IPI:IPI00219799.2;IPI:IPI00639883.3;IPI:IPI00166680.1;IPI:IPI00218498.2;IPI:IPI00218497.2	10;10;10;10;10;5;5;5	10;10;10;10;10;5;5;5	5;5;5;5;5;0;0;0	Mitogen-activated protein kinase kinase kinase kinase 4;MAPK/ERK kinase kinase kinase 4;HPK/GCK-like kinase HGK;Nck-interacting kinase;Misshapen-like kinase 1;Mitogen-activated protein kinase kinase kinase kinase 6;MAPK/ERK kinase kinase kinase 6;GCK family kinase MiNK;Misshapen/NIK-related kinase	MAP4K4;HGK;KIAA0687;NIK;MINK1;MAP4K6;MINK	Isoform 3 of Mitogen-activated protein kinase kinase kinase kinase 4;Isoform 5 of Mitogen-activated protein kinase kinase kinase kinase 4;Isoform 1 of Mitogen-activated protein kinase kinase kinase kinase 4;mitogen-activated protein kinase kinase kinase ki	O95819-3;O95819;O95819-5;O95819-1;O95819-2;O95819-4;Q8N4C8-1;Q8N4C8;Q8N4C8-3;Q8N4C8-2	M4K4_HUMAN;MINK1_HUMAN	8	10	9.6	9.6	5.5	150.91	1319	2.5153e-93	0.48912	0.61296	0.028489	0.018424	24.555	10	0.92821	0.63206	0.032167	0.028788	33.277	6	0.49778	0.63159	0.038503	0.02266	23.961	4	-0.66294	0.64575	0.97994	0.45838	0.44024	6.6314	8	0.95427	0.80839	0.07841	0.053098	18.258	6	0.82917
571	IPI:IPI00006754.1	8	8	8	WD repeat-containing protein 68;WD repeat-containing protein An11 homolog	WDR68;HAN11	WD repeat-containing protein 68	P61962	WDR68_HUMAN	1	8	26.6	26.6	26.6	38.926	342	2.7003e-104	0.92541	1.2134	0.12924	0.11483	16.26	4	1.585	1.0791	0.31193	0.30398	5.7451	5	0.99784	1.2966	0.090131	0.074941	15.564	4	0.279055	0.74265	1.0735	0.16713	0.12317	4.1952	4	1.0874	0.87605	0.20971	0.17381	2.972	4	1.0003
572	IPI:IPI00006800.3;IPI:IPI00220640.3	4;2	4;2	4;2	Autophagy protein 5;APG5-like;Apoptosis-specific protein	ATG5;APG5L;ASP	Isoform Long of Autophagy protein 5;Isoform Short of Autophagy protein 5	Q9H1Y0-1;Q9H1Y0;Q9H1Y0-2	ATG5_HUMAN	2	4	19.3	19.3	19.3	32.447	275	1.0194e-09	0.67779	0.93048	0.39948	0.45014	3.4165	2	1.5902	1.0212	0.42087	0.40987	22.696	4							-0.0368438
574	IPI:IPI00006865.3	12	12	12	Vesicle-trafficking protein SEC22b;SEC22 vesicle-trafficking protein homolog B;SEC22 vesicle-trafficking protein-like 1;ERS24;ERS-24	SEC22B;SEC22L1	Vesicle-trafficking protein SEC22b	O75396	SC22B_HUMAN	1	12	44.2	44.2	44.2	24.74	215	0	0.93628	1.1595	0.19096	0.16992	17.008	9	1.7987	1.236	0.1141	0.055636	6.5366	11	0.90969	1.1679	0.21276	0.17949	11.133	10	0.223917	0.67827	1.0098	0.41372	0.46881	9.4866	13	1.2708	1.1177	0.084551	0.02054	17.774	7	0.92192
575	IPI:IPI00006900.1	5	5	5	Something about silencing protein 10;Disrupter of silencing SAS10;UTP3 homolog;Charged amino acid-rich leucine zipper 1	UTP3;CRLZ1;SAS10	Something about silencing protein 10	Q9NQZ2	SAS10_HUMAN	1	5	11.5	11.5	11.5	54.557	479	4.5883e-18																				0.74368	1.0486	0.24865	0.26607	27.865	3							0.80409
576	IPI:IPI00006904.1	1	1	1	Cell death regulator Aven	AVEN	Cell death regulator Aven	Q9NQS1	AVEN_HUMAN	1	1	2.8	2.8	2.8	38.506	362	0.00022549	0.64383	0.80356	0.20215	0.27055	1.2909	2	1.1217	0.79215	0.18286	0.27282	17.804	3							-0.325838	0.71209	1.0071	0.42627	0.38431	5.3662	2							0.81743
577	IPI:IPI00006907.1	9	9	9	Probable fructose-2,6-bisphosphatase TIGAR;TP53-induced glycolysis and apoptosis regulator	TIGAR;C12orf5	Probable fructose-2,6-bisphosphatase TIGAR	Q9NQ88	TIGAR_HUMAN	1	9	50.7	50.7	50.7	30.062	270	3.8304e-126	0.87751	1.1384	0.22033	0.21686	8.6681	10	1.714	1.1282	0.23437	0.21682	22.42	10	0.78183	1.0679	0.37023	0.39368	16.764	9	0.174023	0.6725	0.92601	0.2767	0.22106	7.3474	5	1.1987	1.0557	0.21135	0.20049	8.7845	5	0.93456
578	IPI:IPI00006932.4;IPI:IPI00216804.1;IPI:IPI00418174.1	14;12;2	14;12;2	10;8;2	Putative RNA-binding protein Luc7-like 2	LUC7L2;CGI-59;CGI-74	cDNA FLJ55988, highly similar to RNA-binding protein Luc7-like 2;Isoform 2 of Putative RNA-binding protein Luc7-like 2	Q9Y383-1;Q9Y383;Q9Y383-2	LC7L2_HUMAN	3	14	32.8	32.8	24.2	54.223	458	1.5538e-303	0.78579	1.0238	0.43055	0.49757	12.689	11	1.4862	0.99774	0.4691	0.49447	7.4308	19	0.87072	1.1182	0.28411	0.27549	27.421	17	0.0339339	0.67361	1.013	0.39848	0.44347	11.49	10	1.245	1.0529	0.21921	0.13986	11.474	11	1.035
579	IPI:IPI00006952.3	7	7	7	Beta-lactamase-like protein 2	LACTB2;CGI-83	Beta-lactamase-like protein 2	Q53H82	LACB2_HUMAN	1	7	30.9	30.9	30.9	32.805	288	2.5738e-57	0.75072	1.012	0.45645	0.46568	11.82	5	1.4905	0.92386	0.39725	0.399	23.608	7	0.71653	0.95058	0.42008	0.42022	7.5776	5	-0.07312	0.69981	0.99906	0.46497	0.4686	19.122	6	1.1725	0.99432	0.42057	0.42905	6.0256	5	0.91575
580	IPI:IPI00006957.3;IPI:IPI00339238.1	6;6	6;6	6;6	Dehydrogenase/reductase SDR family member 7;Retinal short-chain dehydrogenase/reductase 4	DHRS7;DHRS7A;RETSDR4;CGI-86;UNQ285/PRO3448	Isoform 1 of Dehydrogenase/reductase SDR family member 7;Isoform 2 of Dehydrogenase/reductase SDR family member 7	Q9Y394-1;Q9Y394;Q9Y394-2	DHRS7_HUMAN	2	6	17.4	17.4	17.4	38.298	339	2.1072e-62	0.94603	1.1991	0.14381	0.14176	5.5462	6	1.8533	1.3263	0.057523	0.052765	19.474	7	0.92416	1.155	0.22996	0.22277	11.947	5	0.261952	0.71557	1.0052	0.43549	0.43897	13.048	10	1.2213	1.0766	0.15891	0.18118	3.5116	2	0.9971
581	IPI:IPI00006970.2	8	8	8	28S ribosomal protein S2, mitochondrial;S2mt;MRP-S2	MRPS2;CGI-91	Mitochondrial 28S ribosomal protein S2	Q9Y399	RT02_HUMAN	1	8	26.3	26.3	26.3	35.552	319	6.4394e-19	0.76173	0.93306	0.40371	0.3954	19.94	5	1.4267	1.0258	0.41146	0.40713	13.235	4							-0.0316044	0.67558	0.93549	0.30683	0.29748	13.145	4	1.0897	0.9756	0.49619	0.47875	8.2021	4	0.779
582	IPI:IPI00006979.1	2	2	2	LYR motif-containing protein 4	LYRM4;C6orf149;CGI-203	LYR motif-containing protein 4	Q9HD34	LYRM4_HUMAN	1	2	14.3	14.3	14.3	10.758	91	0.00051853	0.75022	1.0064	0.46874	0.47777	3.44	2	1.4303	0.94367	0.43186	0.45321	1.8439	3	0.64502	0.88472	0.31674	0.33145	24.875	2	-0.0836457	0.61393	0.92532	0.27456	0.31957	3.9705	2	1.3129	1.0458	0.23969	0.26026	6.2453	2
583	IPI:IPI00006980.1	16	16	16	UPF0568 protein C14orf166	C14orf166;CGI-99	UPF0568 protein C14orf166	Q9Y224	CN166_HUMAN	1	16	71.3	71.3	71.3	28.068	244	0	0.79863	1.0319	0.41319	0.47884	13.112	21	1.5486	0.99659	0.47151	0.49188	8.2544	27	0.8394	1.0816	0.34537	0.36277	12.53	21	0.0453032	0.68696	1.0218	0.3582	0.37653	6.7555	17	1.227	0.98333	0.46464	0.49446	9.6785	23	0.93612
584	IPI:IPI00006987.1	22	22	22	ATP-dependent RNA helicase DDX24;DEAD box protein 24	DDX24	ATP-dependent RNA helicase DDX24	Q9GZR7	DDX24_HUMAN	1	22	27.5	27.5	27.5	96.331	859	8.6738e-210	0.83112	1.1422	0.21471	0.20084	9.5587	17	1.5454	1.0363	0.39085	0.39487	51.849	17	0.76428	1.0449	0.41369	0.46179	19.36	17	0.0633649	0.68956	1.0719	0.17176	0.10301	29.72	20	1.1211	0.90187	0.27841	0.14439	11.73	20	0.929
585	IPI:IPI00007001.1	6	6	6	39S ribosomal protein L11, mitochondrial	MRPL11;CGI-113	39S ribosomal protein L11, mitochondrial	Q9Y3B7	RM11_HUMAN	1	6	34.4	34.4	34.4	20.683	192	5.4372e-90	0.75722	1.0332	0.41052	0.44128	9.7686	7	1.786	1.1837	0.1642	0.1413	14.185	7	0.83342	1.1175	0.28525	0.29336	15.354	3	0.160275	0.63592	0.92224	0.26503	0.20803	7.9345	6	1.3394	1.0958	0.11976	0.10419	4.9882	5	0.9045
586	IPI:IPI00007004.4	4	4	4	RRP15-like protein;Ribosomal RNA-processing protein 15	RRP15;KIAA0507;CGI-115	RRP15-like protein	Q9Y3B9	RRP15_HUMAN	1	4	14.2	14.2	14.2	31.484	282	1.3131e-17	0.64051	0.8564	0.28014	0.21325	9.4762	5	1.1762	0.824	0.22982	0.21742	9.2276	6	0.62479	0.9078	0.35267	0.31199	9.3392	7	-0.223643	0.74125	1.0809	0.14693	0.10339	5.0225	3	1.2591	1.0771	0.15784	0.14343	5.4189	2	0.92401
587	IPI:IPI00007019.1	5	5	5	Peptidyl-prolyl cis-trans isomerase-like 1	PPIL1;CYPL1;CGI-124;UNQ2425/PRO4984	Peptidyl-prolyl cis-trans isomerase-like 1	Q9Y3C6	PPIL1_HUMAN	1	5	37.3	37.3	37.3	18.237	166	1.1931e-73	0.77054	1.0297	0.41799	0.45771	20.455	7	1.4792	1.0247	0.41377	0.4278	19.512	7	0.74865	1.0123	0.47866	0.47943	4.9908	7	0.0352016	0.63083	0.95764	0.38093	0.26761	4.2309	4	1.2607	1.0626	0.19289	0.15866	9.999	5	0.96906
588	IPI:IPI00007024.1	4	4	4	UPF0195 protein FAM96B	FAM96B;CGI-128;HSPC118	UPF0195 protein FAM96B	Q9Y3D0	FA96B_HUMAN	1	4	29.4	29.4	29.4	17.663	163	7.4223e-72	0.78134	1.0792	0.31878	0.32694	5.7899	5	1.3363	0.89662	0.34983	0.35795	5.9423	5	0.79958	1.0255	0.45186	0.45528	2.7044	2	0.0363275	0.81643	1.2226	0.0053251	0.011413	10.788	3	1.0479	0.91941	0.32933	0.33581	12.458	3	1.0281
591	IPI:IPI00007052.6	5	5	5	Mitochondrial fission 1 protein;Fis1 homolog;Tetratricopeptide repeat protein 11;TPR repeat protein 11	FIS1;TTC11;CGI-135	Mitochondrial fission 1 protein	Q9Y3D6	FIS1_HUMAN	1	5	27	27	27	16.937	152	2.6709e-48							1.7232	1.14	0.21794	0.20166	3.6501	4	0.91658	1.2104	0.1629	0.19177	6.9908	5	0.232259	0.67823	1.0501	0.24307	0.24661	6.2528	7	1.3045	1.0971	0.11739	0.13729	19.178	4	0.95067
592	IPI:IPI00007060.1	7	7	7	Peptide deformylase, mitochondrial;Polypeptide deformylase	PDF;PDF1A	Peptide deformylase, mitochondrial	Q9HBH1	DEFM_HUMAN	1	7	42.8	42.8	42.8	27.013	243	9.5014e-40	0.6614	0.83933	0.25401	0.21971	10.511	4	1.2261	0.84199	0.25817	0.27129	12.179	4							-0.250407	0.68247	0.96332	0.40052	0.4128	16.382	6	1.075	0.93982	0.39142	0.40155	27.427	5	0.89612
594	IPI:IPI00007063.5	4	3	3	Hepatoma-derived growth factor-related protein 3;Hepatoma-derived growth factor 2	HDGFRP3;HDGF2;CGI-142	Hepatoma-derived growth factor-related protein 3	Q9Y3E1	HDGR3_HUMAN	1	4	23.2	19.2	19.2	22.619	203	2.7027e-16	0.74383	1.0697	0.33681	0.33082	4.0924	2	1.9366	1.151	0.20328	0.22443	1.8543	2							0.150047
596	IPI:IPI00007074.5	37	37	37	Tyrosyl-tRNA synthetase, cytoplasmic;Tyrosyl--tRNA ligase	YARS	Tyrosyl-tRNA synthetase, cytoplasmic	P54577	SYYC_HUMAN	1	37	72.7	72.7	72.7	59.143	528	0	0.86906	1.1456	0.20989	0.17742	11.035	47	1.6772	1.0807	0.30925	0.25728	14.95	53	0.89818	1.185	0.19155	0.13529	11.643	57	0.196103	0.72436	1.0794	0.15099	0.062931	10.892	53	1.35	1.0633	0.19124	0.069992	8.5696	50	0.95904
597	IPI:IPI00007084.3	7	3	3	Calcium-binding mitochondrial carrier protein Aralar2;Mitochondrial aspartate glutamate carrier 2;Solute carrier family 25 member 13;Citrin	SLC25A13;ARALAR2	Calcium-binding mitochondrial carrier protein Aralar2	Q9UJS0	CMC2_HUMAN	1	7	10.8	4.3	4.3	74.175	675	9.6525e-42	0.92284	1.1367	0.22271	0.2248	24.441	3	1.7486	1.1768	0.172	0.22446	35.827	2							0.20986	0.78256	1.1024	0.098558	0.18243	8.3902	6	1.0981	0.97147	0.49006	0.38306	4.1395	4
599	IPI:IPI00007089.1	5	5	5	Ribosome biogenesis protein NSA2 homolog;TGF-beta-inducible nuclear protein 1;Hairy cell leukemia protein 1	TINP1;HUSSY-29	Ribosome biogenesis protein NSA2 homolog	O95478	NSA2_HUMAN	1	5	22.7	22.7	22.7	30.065	260	4.2409e-67	0.57024	0.72662	0.10906	0.087299	50.618	6	1.0907	0.77622	0.16119	0.13421	7.1254	3	0.62292	0.79981	0.19394	0.16781	21.554	6	-0.365462	0.71159	1.0006	0.45752	0.46111	6.9375	6	1.0323	0.86031	0.17241	0.15674	13.223	5	0.95865
605	IPI:IPI00007155.3	6	6	6	Vacuolar protein sorting-associated protein 28 homolog;ESCRT-I complex subunit VPS28;H-Vps28	VPS28	Vacuolar protein sorting-associated protein 28 homolog	Q9UK41	VPS28_HUMAN	1	6	40.3	40.3	40.3	25.425	221	7.1581e-130	0.76045	1.0481	0.37952	0.38583	11.723	2	1.5416	0.95953	0.45945	0.47177	8.5897	5	0.92759	1.1674	0.21351	0.20688	6.25	3	0.0677764	0.63833	0.98996	0.4933	0.48931	8.2052	2	1.2491	1.0458	0.23981	0.26006	27.467	2	1.0149
606	IPI:IPI00007156.1;IPI:IPI00220456.1;IPI:IPI00164708.2;IPI:IPI00221005.1;IPI:IPI00221007.1;IPI:IPI00221009.1;IPI:IPI00221010.1;IPI:IPI00219960.2;IPI:IPI00479759.2;IPI:IPI00221004.1;IPI:IPI00221008.1;IPI:IPI00219964.3;IPI:IPI00221006.1;IPI:IPI00221011.1;IPI:IPI00335587.2;IPI:IPI00003325.3;IPI:IPI00219961.1;IPI:IPI00477092.1;IPI:IPI00478219.3;IPI:IPI00478950.2;IPI:IPI00478992.2;IPI:IPI00220455.1;IPI…	6;4;2;2;2;2;2;2;2;2;2;2;2;2;2;2;2;2;2;2;2;2;2;2;2;2;2;1	6;4;2;2;2;2;2;2;2;2;2;2;2;2;2;2;2;2;2;2;2;2;2;2;2;2;2;1	4;2;0;0;0;0;0;0;0;0;0;0;0;0;0;0;0;0;0;0;0;2;0;0;0;0;0;0	Lymphoid enhancer-binding factor 1;T cell-specific transcription factor 1-alpha	LEF1	Isoform 1 of Lymphoid enhancer-binding factor 1;Isoform 3 of Lymphoid enhancer-binding factor 1	Q9UJU2-1;Q9UJU2;Q9UJU2-3	LEF1_HUMAN	28	6	23.1	23.1	17	44.2	399	3.7504e-39	0.53414	0.64979	0.047166	0.0047673	7.6512	7	0.89556	0.64078	0.03653	0.0054286	12.167	7	0.56444	0.75377	0.13771	0.041097	24.397	13	-0.621955	0.68358	0.94256	0.33	0.20176	9.95	8	0.9611	0.8637	0.18013	0.082754	8.7636	7	1.0051
607	IPI:IPI00007166.3	2	2	2	Immediate early response 3-interacting protein 1	IER3IP1;HSPC039	Immediate early response 3-interacting protein 1	Q9Y5U9	IR3IP_HUMAN	1	2	34.1	34.1	34.1	8.9687	82	1.44e-26	0.82649	1.1051	0.27286	0.26058	7.7805	3	1.971	1.3148	0.063003	0.085327	0.92724	2							0.26951
609	IPI:IPI00007175.3;IPI:IPI00020793.3	7;5	7;5	7;5	60S ribosome subunit biogenesis protein NIP7 homolog;KD93	NIP7;CGI-37;HSPC031;HSPC180;OK/SW-cl.76;OK/SW-cl.78	Isoform 1 of 60S ribosome subunit biogenesis protein NIP7 homolog;Isoform 2 of 60S ribosome subunit biogenesis protein NIP7 homolog	Q9Y221-1;Q9Y221;Q9Y221-2	NIP7_HUMAN	2	7	65	65	65	20.462	180	1.1389e-76	0.64306	0.85444	0.27711	0.21006	16.327	2	1.5382	0.96612	0.47083	0.45616	20.557	4	0.62386	0.85661	0.27407	0.23207	89.25	9	-0.22329	0.64739	1.0056	0.43348	0.42828	5.5153	4	1.3648	1.0218	0.31773	0.31777	4.5125	5	0.91474
610	IPI:IPI00169267.3;IPI:IPI00007183.10;IPI:IPI00845387.1	4;4;4	4;4;4	3;3;3	Atlastin-2;ADP-ribosylation factor-like protein 6-interacting protein 2	ATL2;ARL6IP2	Isoform 1 of Atlastin-2;Isoform 2 of Atlastin-2;Isoform 3 of Atlastin-2	Q8NHH9-1;Q8NHH9;Q8NHH9-2;Q8NHH9-3	ATLA2_HUMAN	3	4	7.2	7.2	5.3	66.228	583	1.4305e-21																				0.5532	0.86019	0.10962	0.25721	6.9638	3							0.7766
611	IPI:IPI00007188.5	26	26	10	ADP/ATP translocase 2;Adenine nucleotide translocator 2;ADP,ATP carrier protein 2;Solute carrier family 25 member 5;ADP,ATP carrier protein, fibroblast isoform	SLC25A5;ANT2	ADP/ATP translocase 2	P05141	ADT2_HUMAN	1	26	52.3	52.3	20.1	32.895	298	0	0.71441	0.94397	0.42158	0.31247	27.735	56	1.474	0.98262	0.4991	0.49953	11.223	56	0.71722	0.92322	0.37692	0.21458	10.894	54	-0.0831871	0.62562	0.96846	0.41834	0.19621	31.989	59	1.2551	0.99883	0.40293	0.4342	11.797	63	0.88127
613	IPI:IPI00007208.4	12	12	12	Probable ATP-dependent RNA helicase DDX41;DEAD box protein 41;DEAD box protein abstrakt homolog	DDX41;ABS	Probable ATP-dependent RNA helicase DDX41	Q9UJV9	DDX41_HUMAN	1	12	23.2	23.2	23.2	69.837	622	3.7942e-65	0.65068	0.83401	0.24603	0.17807	11.842	8	1.0372	0.70498	0.081859	0.07513	22.04	8	0.57557	0.73548	0.11805	0.085776	14.819	6	-0.443242	0.65889	0.97831	0.45269	0.43308	10.049	6	0.98528	0.8193	0.094367	0.06646	3.2572	6	0.85294
616	IPI:IPI00007249.3;IPI:IPI00419668.8	3;1	3;1	3;1	Ectonucleotide pyrophosphatase/phosphodiesterase family member 4	ENPP4;KIAA0879;NPP4	Ectonucleotide pyrophosphatase/phosphodiesterase family member 4	Q9Y6X5	ENPP4_HUMAN	2	3	7.5	7.5	7.5	51.641	453	3.3261e-13							1.8497	1.2627	0.093872	0.15189	5.5764	4	1.1179	1.374	0.05037	0.12555	22.252	2	0.397447	0.73864	1.1664	0.023874	0.094694	5.9598	2	1.3049	1.0715	0.17088	0.2231	10.053	2	1.0687
617	IPI:IPI00007253.3;IPI:IPI00216617.3	3;3	3;3	3;3	Protein TRS85 homolog	KIAA1012	Isoform 1 of Protein TRS85 homolog;Isoform 2 of Protein TRS85 homolog	Q9Y2L5-1;Q9Y2L5;Q9Y2L5-2	TRS85_HUMAN	2	3	2.4	2.4	2.4	160.94	1435	2.4101e-05																				0.56864	0.88366	0.15954	0.41343	0.88145	3							1.087
620	IPI:IPI00007277.2;IPI:IPI00015103.2;IPI:IPI00760735.1	8;8;3	7;7;3	7;7;3	Leucine-rich repeat flightless-interacting protein 2;LRR FLII-interacting protein 2	LRRFIP2	Isoform 1 of Leucine-rich repeat flightless-interacting protein 2;Isoform 2 of Leucine-rich repeat flightless-interacting protein 2	Q9Y608-1;Q9Y608;Q9Y608-2	LRRF2_HUMAN	3	8	12.9	11.2	11.2	82.17	721	4.1253e-141	0.67581	1.0372	0.40202	0.40329	16.809	4	1.74	1.0575	0.35051	0.35684	7.8759	6	0.57446	0.80347	0.19878	0.21854	17.771	3	0.0526941	0.6288	1.0299	0.32311	0.32497	7.279	2	1.2259	0.92669	0.35119	0.42255	21.371	3	0.82373
623	IPI:IPI00007306.1;IPI:IPI00646794.1	2;1	2;1	2;1	Craniofacial development protein 1;Bucentaur	CFDP1;BCNT	Isoform 1 of Craniofacial development protein 1;Isoform 2 of Craniofacial development protein 1	Q9UEE9-1;Q9UEE9;Q9UEE9-2	CFDP1_HUMAN	2	2	10.4	10.4	10.4	33.592	299	5.135e-16	0.74342	0.98431	0.48703	0.49652	5.8462	2	1.556	1.0116	0.44038	0.43836	9.4676	2							-0.0030882
624	IPI:IPI00007309.1;IPI:IPI00640747.3	3;2	3;2	3;2	Mitochondrial import inner membrane translocase subunit Tim23;Putative mitochondrial import inner membrane translocase subunit Tim23B	TIMM23;TIM23;TIMM23B	Mitochondrial import inner membrane translocase subunit Tim23;Putative mitochondrial import inner membrane translocase subunit Tim23B	O14925;Q5SRD1	TIM23_HUMAN;TI23B_HUMAN	2	3	16.7	16.7	16.7	21.943	209	4.3006e-39	0.77415	0.97681	0.47497	0.48187	14.487	4	1.2831	0.87545	0.31355	0.32382	32.98	4							-0.112877	0.53921	0.8376	0.072414	0.044076	16.509	3	0.90455	0.81395	0.086298	0.081801	2.2122	3	0.87317
625	IPI:IPI00007311.1;IPI:IPI00031018.2	2;1	2;1	2;1	Transcription factor MafG;V-maf musculoaponeurotic fibrosarcoma oncogene homolog G;Transcription factor MafK;Erythroid transcription factor NF-E2 p18 subunit	MAFG;MAFK	Transcription factor MafG;V-maf musculoaponeurotic fibrosarcoma oncogene homolog K (Fragment)	O15525;O60675	MAFG_HUMAN;MAFK_HUMAN	2	2	15.4	15.4	15.4	17.849	162	7.8675e-15	0.68453	0.9676	0.46011	0.44581	32.85	2	1.2069	0.76585	0.1478	0.23995	26.33	3							-0.216192	0.52725	0.82359	0.054408	0.14866	7.5314	2	1.2485	0.96579	0.4724	0.49344	10.682	2
626	IPI:IPI00007320.3	11	11	10	Transcription factor 25;Nuclear localized protein 1	TCF25;KIAA1049;NULP1;FKSG26	Transcription factor 25	Q9BQ70	TCF25_HUMAN	1	11	17.3	17.3	16.4	76.666	676	1.833e-83	0.81161	1.0989	0.28347	0.29066	8.0117	12	1.4508	0.9626	0.46476	0.45006	44.771	12	0.83488	1.1113	0.29517	0.30503	30.121	6	0.13606	0.60972	0.92543	0.27489	0.21902	10.475	15	1.0459	0.88634	0.23605	0.20019	17.598	9	0.80142
628	IPI:IPI00007334.1;IPI:IPI00215975.1;IPI:IPI00297991.2	20;11;11	20;11;11	20;11;11	Apoptotic chromatin condensation inducer in the nucleus	ACIN1;ACINUS;KIAA0670	Isoform 1 of Apoptotic chromatin condensation inducer in the nucleus;Isoform 2 of Apoptotic chromatin condensation inducer in the nucleus;Isoform 3 of Apoptotic chromatin condensation inducer in the nucleus	Q9UKV3-1;Q9UKV3;Q9UKV3-2;Q9UKV3-3	ACINU_HUMAN	3	20	17.9	17.9	17.9	151.89	1341	2.7993e-189	0.69682	0.98419	0.48683	0.43299	9.8591	22	1.6685	1.0645	0.33775	0.31514	13.578	19	0.75058	1.063	0.37916	0.40234	13.56	12	0.0881416	0.63978	1.0455	0.26008	0.23771	12.361	23	1.3071	0.97563	0.49607	0.47718	14.015	17	0.86758
630	IPI:IPI00007346.1	11	11	11	Peptidyl-prolyl cis-trans isomerase H;U-snRNP-associated cyclophilin SnuCyp-20;Small nuclear ribonucleoprotein particle-specific cyclophilin H	PPIH;CYP20;CYPH	Peptidyl-prolyl cis-trans isomerase H	O43447	PPIH_HUMAN	1	11	64.4	64.4	64.4	19.208	177	1.2554e-127	0.8898	1.1697	0.17785	0.16837	21.707	10	1.4438	1.0218	0.41958	0.41891	22.25	10	0.85494	1.1056	0.30434	0.31583	18.855	9	0.14483	0.65501	1.0233	0.35189	0.32941	10.029	10	1.1731	0.97837	0.48485	0.4961	11.275	8	0.95296
631	IPI:IPI00377050.2;IPI:IPI00007347.4;IPI:IPI00885051.1	11;11;10	11;11;10	11;11;10	Conserved oligomeric Golgi complex subunit 5;Component of oligomeric Golgi complex 5;13S Golgi transport complex 90 kDa subunit;Golgi transport complex 1	COG5;GOLTC1;GTC90	Isoform 2 of Conserved oligomeric Golgi complex subunit 5;Isoform 1 of Conserved oligomeric Golgi complex subunit 5;Isoform 3 of Conserved oligomeric Golgi complex subunit 5	Q9UP83-2;Q9UP83;Q9UP83-1;Q9UP83-3	COG5_HUMAN	3	11	15	15	15	94.876	860	2.6041e-40	0.75334	0.94582	0.42461	0.4207	26.333	4	1.4854	1.0123	0.43898	0.43684	21.268	8	0.845	1.1045	0.30621	0.32561	15.757	2	0.0176369	0.64369	0.92406	0.27065	0.25394	38.258	6	1.0701	0.90773	0.29511	0.29958	22.352	9	1.0189
633	IPI:IPI00007401.2	11	10	10	Importin-8;Ran-binding protein 8	IPO8;RANBP8	Importin-8	O15397	IPO8_HUMAN	1	11	12.1	11.1	11.1	119.94	1037	4.1741e-157	0.75246	1.0188	0.44136	0.45004	16.334	10	1.6348	1.1426	0.21436	0.19488	12.038	9	0.78607	1.0188	0.46541	0.49619	10.496	8	0.0268709	0.63376	0.97689	0.44773	0.42685	14.253	8	1.1843	1.003	0.38695	0.39537	13.07	10	1.0272
634	IPI:IPI00007402.3	13	13	12	Importin-7;Ran-binding protein 7	IPO7;RANBP7	Importin-7	O95373	IPO7_HUMAN	1	13	13.2	13.2	12.2	119.52	1038	0	0.65502	0.85962	0.28516	0.16885	16.01	14	1.483	0.95952	0.45942	0.42456	10.096	14	0.7058	0.90496	0.34821	0.24425	11.298	12	-0.144074	0.6573	0.95945	0.38714	0.2761	14.489	15	1.1683	0.94684	0.41323	0.35049	10.418	10	0.83644
637	IPI:IPI00007423.1;IPI:IPI00759824.2	12;12	12;12	9;9	Acidic leucine-rich nuclear phosphoprotein 32 family member B;Acidic protein rich in leucines;PHAPI2;Silver-stainable protein SSP29	ANP32B;APRIL;PHAPI2	Isoform 1 of Acidic leucine-rich nuclear phosphoprotein 32 family member B;Isoform 2 of Acidic leucine-rich nuclear phosphoprotein 32 family member B	Q92688-1;Q92688;Q92688-2	AN32B_HUMAN	2	12	35.5	35.5	27.9	28.787	251	3.0518e-175	0.71031	0.96612	0.4577	0.39503	10.89	23	1.6521	1.0015	0.46117	0.44833	25.091	24	0.73322	1.0103	0.48271	0.47143	15.397	31	0.00216242	0.59483	0.97513	0.44157	0.24247	20.094	23	1.4384	1.0632	0.19137	0.070128	16.268	22	0.91273
638	IPI:IPI00007426.1	3	3	3	PRA1 family protein 3;ADP-ribosylation factor-like protein 6-interacting protein 5;Glutamate transporter EAAC1-interacting protein;GTRAP3-18;Prenylated Rab acceptor protein 2;Protein JWa;Dermal papilla-derived protein 11;JM5;Putative MAPK-activating protein PM27;Cytoskeleton-related vitamin A-responsive protein	ARL6IP5;DERP11;JWA;PRA2;PRAF3;HSPC127	PRA1 family protein 3	O75915	PRAF3_HUMAN	1	3	16.5	16.5	16.5	21.614	188	1.0742e-46	1.0575	1.3185	0.05514	0.052178	7.7022	3	2.1829	1.4632	0.018157	0.016453	5.8522	3	1.0027	1.2774	0.10341	0.10065	22.091	3	0.398898	0.73129	1.0899	0.12491	0.12595	1.2827	2							1.0534
639	IPI:IPI00007611.1	12	12	12	ATP synthase subunit O, mitochondrial;Oligomycin sensitivity conferral protein	ATP5O;ATPO	ATP synthase subunit O, mitochondrial	P48047	ATPO_HUMAN	1	12	65.7	65.7	65.7	23.277	213	0	0.78163	0.99824	0.48695	0.48715	10.492	21	1.6008	1.1249	0.23909	0.17695	13.269	24	0.82967	1.046	0.41147	0.38366	13.836	18	0.0648829	0.6404	0.94525	0.33896	0.079301	20.439	18	1.2404	1.0654	0.18572	0.064447	10.521	32	0.92157
640	IPI:IPI00007641.2	17	17	17	Interleukin-1 receptor-associated kinase 4;NY-REN-64 antigen	IRAK4	Interleukin-1 receptor-associated kinase 4	Q9NWZ3	IRAK4_HUMAN	1	17	37.2	37.2	37.2	51.529	460	1.1514e-109	0.46337	0.61754	0.030461	0.055854	23.75	3	0.96635	0.65683	0.045622	0.086971	6.0602	2							-0.650902	0.52984	0.77836	0.018283	0.033108	6.0408	3							0.98756
641	IPI:IPI00007672.1;IPI:IPI00019678.1;IPI:IPI00401064.1	5;5;4	5;5;4	5;5;4	DNA repair protein XRCC4;X-ray repair cross-complementing protein 4	XRCC4	Isoform 1 of DNA repair protein XRCC4;Isoform 2 of DNA repair protein XRCC4;Isoform 3 of DNA repair protein XRCC4	Q13426-1;Q13426;Q13426-2;Q13426-3	XRCC4_HUMAN	3	5	15.8	15.8	15.8	38.286	336	3.2442e-10							1.5668	1.014	0.43545	0.42145	19.521	4	0.88621	1.1991	0.17523	0.19709	13.247	2	0.141005	0.73858	1.1518	0.033969	0.086553	14.261	4							0.86426
642	IPI:IPI00007673.4;IPI:IPI00401259.1	3;1	3;1	3;1	Coiled-coil-helix-coiled-coil-helix domain-containing protein 2, mitochondrial;HCV NS2 trans-regulated protein;Aging-associated gene 10 protein	CHCHD2;C7orf17;AAG10	Coiled-coil-helix-coiled-coil-helix domain-containing protein 2, mitochondrial	Q9Y6H1	CHCH2_HUMAN	2	3	15.2	15.2	15.2	15.512	151	6.042e-109	0.75117	0.9802	0.48043	0.42369	3.9611	3	1.3855	0.88116	0.32326	0.24586	10.388	4	0.71593	0.90956	0.35542	0.25344	9.8916	3	-0.136759	0.77511	1.199	0.010265	0.0011948	7.0372	4	1.3106	1.0559	0.21084	0.17859	15.329	3	1.1374
643	IPI:IPI00007675.6	21	21	20	Cytoplasmic dynein 1 light intermediate chain 1;Dynein light intermediate chain 1, cytosolic	DYNC1LI1;DNCLI1	Cytoplasmic dynein 1 light intermediate chain 1	Q9Y6G9	DC1L1_HUMAN	1	21	43.4	43.4	40.9	56.578	523	2.2613e-179	0.73973	0.99278	0.49926	0.45301	10.586	16	1.5024	0.98095	0.49625	0.4564	13.263	21	0.7198	0.95379	0.42514	0.34747	12.051	11	-0.0277485	0.63836	0.98935	0.49117	0.4293	12.394	17	1.2797	0.99689	0.41049	0.41937	27.432	13	0.88957
644	IPI:IPI00007676.3	7	7	7	Estradiol 17-beta-dehydrogenase 12;17-beta-hydroxysteroid dehydrogenase 12;3-ketoacyl-CoA reductase	HSD17B12	Estradiol 17-beta-dehydrogenase 12	Q53GQ0	DHB12_HUMAN	1	7	28.8	28.8	28.8	34.324	312	4.8374e-76	0.8187	1.1758	0.17028	0.16893	8.2049	5	1.7353	1.2149	0.13262	0.12316	28.327	4	0.74865	1.1513	0.23505	0.22769	16.426	5	0.233643	0.69939	1.0802	0.14871	0.14998	9.8099	4	1.2789	1.0434	0.24684	0.26678	3.9092	6	0.93575
645	IPI:IPI00007682.2	26	26	26	V-type proton ATPase catalytic subunit A;Vacuolar proton pump subunit alpha;V-ATPase 69 kDa subunit;Vacuolar ATPase isoform VA68	ATP6V1A;ATP6A1;ATP6V1A1;VPP2	V-type proton ATPase catalytic subunit A	P38606	VATA_HUMAN	1	26	50.4	50.4	50.4	68.303	617	0	0.95197	1.2308	0.11312	0.078318	14.482	27	1.8077	1.2288	0.12021	0.060796	19.622	29	0.96454	1.1915	0.18389	0.14353	15.192	29	0.29725	0.70612	1.0234	0.35117	0.36492	11.174	29	1.1755	1.0023	0.38946	0.38623	17.21	27	0.94575
646	IPI:IPI00007691.1	8	8	8	Trafficking protein particle complex subunit 4;Synbindin;TRS23 homolog;Hematopoietic stem/progenitor cell protein 172	TRAPPC4;SBDN;CGI-104;HSPC172;PTD009	Trafficking protein particle complex subunit 4	Q9Y296	TPPC4_HUMAN	1	8	38.4	38.4	38.4	24.34	219	7.0317e-80	0.76532	0.98952	0.49534	0.49314	9.878	6	1.2972	0.87392	0.31095	0.32137	22.595	6	0.72327	0.96753	0.44673	0.44986	72.845	3	-0.0476217	0.67626	0.96514	0.40679	0.42058	6.4656	6	1.1972	0.9398	0.39137	0.4015	17.36	3	0.87898
647	IPI:IPI00007694.5;IPI:IPI00412156.3;IPI:IPI00921280.1	14;10;6	14;10;6	14;10;6	Protein phosphatase methylesterase 1	PPME1;PME1;PP2593;PRO0750	Isoform 1 of Protein phosphatase methylesterase 1;Isoform 2 of Protein phosphatase methylesterase 1	Q9Y570-1;Q9Y570;Q9Y570-2	PPME1_HUMAN	3	14	42.2	42.2	42.2	42.315	386	6.5861e-80	1.0019	1.2594	0.090227	0.077768	16.285	13	1.8169	1.168	0.18219	0.13392	14.665	13	1.005	1.2339	0.13951	0.12064	29.281	9	0.303225	0.71086	1.0476	0.25207	0.22716	18.86	10	1.2304	0.99115	0.43317	0.4477	32.454	12	0.93805
649	IPI:IPI00007729.1;IPI:IPI00607836.1	5;3	5;3	5;3	Nucleolar protein 7;Nucleolar protein of 27 kDa	NOL7;C6orf90;NOP27	Isoform 1 of Nucleolar protein 7;Isoform 2 of Nucleolar protein 7	Q9UMY1-1;Q9UMY1;Q9UMY1-2	NOL7_HUMAN	2	5	20.2	20.2	20.2	29.426	257	7.3946e-49	0.64565	0.86281	0.29016	0.26747	7.1929	3	1.0721	0.68272	0.063377	0.057757	5.7342	2	0.62702	0.81797	0.21845	0.17765	13.376	4	-0.28988	0.76154	1.128	0.05814	0.02864	9.8875	4	1.2652	1.0484	0.23205	0.22299	10.985	4	1.1371
650	IPI:IPI00007730.1	2	2	2	Probable ergosterol biosynthetic protein 28	C14orf1;AD-011;HSPC288;x0006	Probable ergosterol biosynthetic protein 28	Q9UKR5	ERG28_HUMAN	1	2	13.6	13.6	13.6	15.864	140	1.3185e-14	0.82627	1.0713	0.3336	0.32727	14.839	2	1.794	1.2217	0.12635	0.10931	23.237	2	1.0203	1.2998	0.088069	0.11557	2.0711	3	0.28889	0.62516	0.93189	0.29524	0.28344	6.7168	3							0.88796
651	IPI:IPI00556027.1;IPI:IPI00007731.1	4;4	4;4	4;4	BAG family molecular chaperone regulator 5;Bcl-2-associated athanogene 5	BAG5;KIAA0873	Isoform 2 of BAG family molecular chaperone regulator 5;Isoform 1 of BAG family molecular chaperone regulator 5	Q9UL15-2;Q9UL15;Q9UL15-1	BAG5_HUMAN	2	4	9.2	9.2	9.2	56.026	488	1.0515e-33	0.61983	0.87316	0.30649	0.36845	15.035	2	1.7511	1.1357	0.22377	0.2497	6.8861	4	0.70568	0.9997	0.49657	0.4283	5.9863	2	-0.000432873
653	IPI:IPI00007750.1	26	6	2	Tubulin alpha-4A chain;Tubulin alpha-1 chain;Alpha-tubulin 1;Testis-specific alpha-tubulin;Tubulin H2-alpha	TUBA4A;TUBA1	Tubulin alpha-4A chain	P68366	TBA4A_HUMAN	1	26	64.7	16.5	4.2	49.924	448	0	0.76518	0.99541	0.49333	0.4945	23.295	27	1.3499	0.90493	0.36424	0.2161	18.261	42	0.76214	0.96333	0.44014	0.3574	10.213	50	-0.053898	0.69071	1.0077	0.42336	0.48001	40.171	50	1.1071	0.95678	0.44425	0.24675	11.921	50	0.95086
654	IPI:IPI00007752.1;IPI:IPI00174849.4;IPI:IPI00018511.1;IPI:IPI00739915.3;IPI:IPI00006510.1	33;11;6;6;5	33;11;6;6;5	2;0;0;0;0	Tubulin beta-2C chain;Tubulin beta-2 chain	TUBB2C	Tubulin beta-2C chain	P68371	TBB2C_HUMAN	5	33	70.1	70.1	3.6	49.83	445	0	0.76623	0.9933	0.4981	0.5	43.466	173	1.4349	0.95459	0.45088	0.39098	16.117	168	0.75374	0.96441	0.44184	0.3616	17.285	238	-0.0522815	0.68166	0.99748	0.47264	0.42849	26.287	187	1.1658	0.97796	0.4865	0.39836	22.03	216	0.90624
655	IPI:IPI00007755.3	9	9	9	Ras-related protein Rab-21	RAB21;KIAA0118	Ras-related protein Rab-21	Q9UL25	RAB21_HUMAN	1	9	33.8	33.8	33.8	24.347	225	1.3056e-159	0.88541	1.1115	0.26211	0.27259	12.827	7	1.9585	1.2656	0.091856	0.049478	15.607	8	0.90296	1.2299	0.14333	0.12478	15.713	12	0.298541	0.66119	0.97444	0.43919	0.35047	22.748	11	1.2124	1.0594	0.20142	0.16807	11.257	7	0.99492
657	IPI:IPI00007757.2;IPI:IPI00218656.2	6;6	6;6	6;6	Zinc finger protein Helios;Ikaros family zinc finger protein 2	IKZF2;HELIOS;ZNFN1A2	Isoform 1 of Zinc finger protein Helios;Isoform 2 of Zinc finger protein Helios	Q9UKS7-1;Q9UKS7;Q9UKS7-2	IKZF2_HUMAN	2	6	17.3	17.3	17.3	59.573	526	1.0385e-33	0.65267	0.87192	0.30451	0.2825	22.039	3	1.315	0.83008	0.23926	0.21801	8.0965	6	0.62552	0.81002	0.20757	0.18222	8.8041	5	-0.268678	0.74788	1.0883	0.12859	0.12967	20.575	6	1.1053	1.0087	0.36539	0.37809	52.14	5	0.99364
658	IPI:IPI00384857.3;IPI:IPI00007764.4;IPI:IPI00447316.1	4;4;2	4;4;2	4;4;2	Hematological and neurological expressed 1 protein;Androgen-regulated protein 2	HN1;ARM2	Isoform 2 of Hematological and neurological expressed 1 protein;Isoform 1 of Hematological and neurological expressed 1 protein;Isoform 3 of Hematological and neurological expressed 1 protein	Q9UK76-2;Q9UK76;Q9UK76-1;Q9UK76-3	HN1_HUMAN	3	4	32	32	32	19.916	181	1.3072e-99	0.58599	0.82969	0.23961	0.1064	0.8615	2							0.73395	1.0161	0.47103	0.46566	10.684	11	-0.123157	0.66096	1.0294	0.32511	0.32229	14.64	4	1.0733	0.83934	0.12894	0.026752	6.6054	3	0.96477
659	IPI:IPI00007765.5	41	41	41	Stress-70 protein, mitochondrial;75 kDa glucose-regulated protein;GRP 75;Heat shock 70 kDa protein 9;Peptide-binding protein 74;Mortalin	HSPA9;GRP75;HSPA9B	Stress-70 protein, mitochondrial	P38646	GRP75_HUMAN	1	41	58	58	58	73.68	679	0	1.0241	1.334	0.048173	0.027889	21.839	65	1.8465	1.2541	0.10004	0.047212	23.93	71	0.9996	1.3313	0.069792	0.03189	26.353	94	0.412836	0.70982	1.0635	0.1971	0.11263	11.743	61	1.221	1.0134	0.3477	0.31918	8.9791	76	0.95523
662	IPI:IPI00007811.1	3	2	2	Cell division protein kinase 4;Cyclin-dependent kinase 4;PSK-J3	CDK4	Cell division protein kinase 4	P11802	CDK4_HUMAN	1	3	11.9	9.2	9.2	33.729	303	3.0395e-10																				0.16057	0.2459	1.2732e-33	1.4573e-18	12.784	2	0.37347	0.31537	6.6777e-18	2.0411e-07	26.538	2
663	IPI:IPI00007812.1;IPI:IPI00304911.4	23;5	23;5	23;5	V-type proton ATPase subunit B, brain isoform;Vacuolar proton pump subunit B 2;Endomembrane proton pump 58 kDa subunit;HO57	ATP6V1B2;ATP6B2;VPP3	V-type proton ATPase subunit B, brain isoform	P21281	VATB2_HUMAN	2	23	55.6	55.6	55.6	56.5	511	0	0.97469	1.2485	0.098501	0.063429	10.484	20	1.6674	1.1483	0.20681	0.14943	16.075	24	0.95216	1.219	0.15404	0.1088	22.846	20	0.285698	0.72729	1.0477	0.25195	0.20871	7.1958	17	1.2097	0.98254	0.46784	0.49059	12.309	22	0.9556
664	IPI:IPI00007814.3;IPI:IPI00719217.2;IPI:IPI00302644.2	13;1;1	13;1;1	13;1;1	V-type proton ATPase subunit C 1;Vacuolar proton pump subunit C 1	ATP6V1C1;ATP6C;ATP6D;VATC	V-type proton ATPase subunit C 1	P21283	VATC1_HUMAN	3	13	37.7	37.7	37.7	43.941	382	2.2116e-206	0.86042	1.1807	0.16441	0.15332	19.2	11	1.8505	1.1728	0.1766	0.15433	21.561	15	0.97009	1.2966	0.090134	0.074944	12.436	8	0.239642	0.67114	1.043	0.26964	0.23328	12.817	9	1.1181	0.90351	0.28305	0.24842	17.811	6	0.93013
665	IPI:IPI00007818.3	14	14	14	Cleavage and polyadenylation specificity factor subunit 3;Cleavage and polyadenylation specificity factor 73 kDa subunit;mRNA 3'-end-processing endonuclease CPSF-73	CPSF3;CPSF73	Cleavage and polyadenylation specificity factor subunit 3	Q9UKF6	CPSF3_HUMAN	1	14	24	24	24	77.485	684	1.5392e-71	0.71802	0.95862	0.44552	0.37357	16.333	19	1.3436	0.86046	0.28838	0.20431	20.655	18	0.68445	0.90707	0.35152	0.24845	10.911	13	-0.140714	0.61866	0.94694	0.34461	0.21992	7.7227	16	1.058	0.88258	0.22627	0.1249	9.2893	14	0.91653
668	IPI:IPI00007926.1	4	4	4	Deoxyribonucleoside 5'-monophosphate N-glycosidase;c-Myc-responsive protein Rcl	RCL;C6orf108	Deoxyribonucleoside 5'-monophosphate N-glycosidase	O43598	RCL_HUMAN	1	4	23	23	23	19.108	174	3.5245e-49	0.82448	1.0041	0.47395	0.47921	19.495	8	1.6716	1.1714	0.17823	0.12979	13.13	6	1.7903	2.14	3.9963e-05	2.253e-06	51.699	3	0.228234	0.68682	0.98579	0.4788	0.41022	11.563	4	1.2157	1.0787	0.15431	0.11753	2.0941	2	1.0431
669	IPI:IPI00007927.4;IPI:IPI00232806.4	45;43	45;43	45;43	Structural maintenance of chromosomes protein 2;Chromosome-associated protein E;XCAP-E homolog	SMC2;CAPE;SMC2L1;PRO0324	Isoform 1 of Structural maintenance of chromosomes protein 2;Isoform 2 of Structural maintenance of chromosomes protein 2	O95347-1;O95347;O95347-2	SMC2_HUMAN	2	45	39.5	39.5	39.5	135.65	1197	0	0.73096	0.9865	0.49052	0.47373	9.9886	43	1.4123	0.91337	0.37893	0.24288	11.102	52	0.74869	0.99856	0.49483	0.4975	19.306	51	-0.019609	0.6601	1.0223	0.35626	0.3597	12.943	47	1.1303	0.91445	0.31465	0.058481	11.296	40	0.89342
670	IPI:IPI00007928.4	85	85	85	Pre-mRNA-processing-splicing factor 8;Splicing factor Prp8;PRP8 homolog;220 kDa U5 snRNP-specific protein;p220	PRPF8;PRPC8	Pre-mRNA-processing-splicing factor 8	Q6P2Q9	PRP8_HUMAN	1	85	42.8	42.8	42.8	273.6	2335	0	0.67662	0.87237	0.30522	0.10639	21.215	99	1.2386	0.82199	0.22673	0.044491	17.615	97	0.69666	0.8981	0.33751	0.14311	16.923	80	-0.196988	0.61526	0.89735	0.19385	0.0046769	10.658	86	1.028	0.86779	0.18965	0.0048045	16.718	96	0.78205
671	IPI:IPI00007935.5	11	11	11	PDZ and LIM domain protein 5;Enigma homolog;Enigma-like PDZ and LIM domains protein	PDLIM5;ENH;L9	PDZ and LIM domain protein 5	Q96HC4	PDLI5_HUMAN	1	11	20.6	20.6	20.6	64.001	596	2.9404e-58	0.80095	1.0781	0.32093	0.32495	24.781	6	1.5711	1.0393	0.38494	0.36605	8.5697	8	0.89778	1.1925	0.1827	0.17714	9.8415	4	0.108491	0.62865	0.95712	0.37913	0.35958	7.3205	5	1.2801	0.96562	0.47184	0.46836	36.161	5	0.93477
672	IPI:IPI00007941.4	4	4	4	Protein HEXIM1;Hexamethylene bis-acetamide-inducible protein 1;Estrogen down-regulated gene 1 protein;Cardiac lineage protein 1;Menage a quatre protein 1	HEXIM1;CLP1;EDG1;HIS1;MAQ1	Protein HEXIM1	O94992	HEXI1_HUMAN	1	4	15	15	15	40.623	359	2.0145e-108	0.67674	0.84431	0.26155	0.29012	24.979	2	1.1413	0.80397	0.19975	0.25246	4.8878	2	0.60594	0.79681	0.19002	0.20995	9.4739	3	-0.314786	0.57036	0.80508	0.035966	0.058205	1.3137	2							0.99249
673	IPI:IPI00007943.1	10	10	10	STAM-binding protein;Associated molecule with the SH3 domain of STAM	STAMBP;AMSH	STAM-binding protein	O95630	STABP_HUMAN	1	10	28.5	28.5	28.5	48.076	424	9.6223e-117	0.89612	1.2407	0.10474	0.088998	7.209	9	1.7123	1.0702	0.32763	0.32192	10.756	15	0.85912	1.1491	0.23818	0.23833	9.9578	9	0.200504	0.63842	1.0024	0.44859	0.44678	10.193	13	1.2083	0.99719	0.40929	0.42048	13.034	10	0.86303
675	IPI:IPI00007948.2	9	9	9	DNA-directed RNA polymerase III subunit RPC3;DNA-directed RNA polymerase III subunit C;DNA-directed III 62 kDa polypeptide;RPC62	POLR3C	DNA-directed RNA polymerase III subunit RPC3	Q9BUI4	RPC3_HUMAN	1	9	18.4	18.4	18.4	60.611	534	8.8335e-100	0.62505	0.79984	0.19703	0.26548	3.8308	2	1.4126	0.95212	0.44659	0.46534	11.451	6	0.64098	0.8384	0.24734	0.26553	4.3628	2	-0.254289	0.72099	1.1187	0.07084	0.10751	0.74202	3							0.86379
679	IPI:IPI00007983.2;IPI:IPI00396593.5;IPI:IPI00386717.1;IPI:IPI00383278.4	3;3;2;2	3;3;2;2	3;3;2;2	PDZ and LIM domain protein 2;PDZ-LIM protein mystique	PDLIM2;PP6345	Isoform 3 of PDZ and LIM domain protein 2;Isoform 1 of PDZ and LIM domain protein 2;Isoform 4 of PDZ and LIM domain protein 2;Isoform 2 of PDZ and LIM domain protein 2	Q96JY6-3;Q96JY6;Q96JY6-1;Q96JY6-4;Q96JY6-2	PDLI2_HUMAN	4	3	10.7	10.7	10.7	39.181	366	3.2834e-05	0.81073	1.0735	0.32946	0.296	25.189	4							1.5485	1.9772	0.00020519	0.010999	121.99	2	0.542891
684	IPI:IPI00008137.1	3	3	3	Zinc finger protein 295;Zinc finger and BTB domain-containing protein 21	ZNF295;KIAA1227;ZBTB21	Zinc finger protein 295	Q9ULJ3	ZN295_HUMAN	1	3	3.4	3.4	3.4	118.87	1066	1.2769e-05	0.80887	1.1926	0.15084	0.20504	15.487	3	1.4219	0.98276	0.49933	0.47447	9.8743	2							0.114511
685	IPI:IPI00008164.2	26	26	26	Prolyl endopeptidase;Post-proline cleaving enzyme	PREP;PEP	Prolyl endopeptidase	P48147	PPCE_HUMAN	1	26	44.5	44.5	44.5	80.699	710	0	0.74531	0.96742	0.45981	0.36682	15.85	24	1.3581	0.87647	0.31527	0.22841	21.963	20	0.75654	0.95142	0.42141	0.32107	21.552	20	-0.0718457	0.65326	0.98743	0.48449	0.36526	10.497	24	1.2178	0.97061	0.48741	0.43194	15.809	32	0.89069
686	IPI:IPI00008167.1	9	9	9	Sodium/potassium-transporting ATPase subunit beta-3;Sodium/potassium-dependent ATPase subunit beta-3	ATP1B3	Sodium/potassium-transporting ATPase subunit beta-3	P54709	AT1B3_HUMAN	1	9	35.5	35.5	35.5	31.512	279	3.6614e-141	0.7161	0.99202	0.49932	0.42379	28.587	12	1.4831	0.99931	0.46581	0.498	15.195	9	0.71538	0.89313	0.32976	0.2036	13.434	5	-0.0115589	0.64903	1.0096	0.41458	0.47024	15.544	10	1.249	0.97705	0.49024	0.46359	11.5	9	0.93657
691	IPI:IPI00008219.1	6	4	4	UV excision repair protein RAD23 homolog A	RAD23A	UV excision repair protein RAD23 homolog A	P54725	RD23A_HUMAN	1	6	13.5	8.5	8.5	39.609	363	4.7704e-11	0.88351	1.1485	0.20588	0.20023	0.18985	2	1.8524	1.2028	0.14427	0.095782	12.347	3	0.81865	1.1382	0.25372	0.25641	8.6297	7	0.199751	0.72006	1.0574	0.2174	0.17541	1.6636	2	1.158	0.99322	0.42494	0.43805	11.549	2	0.92481
692	IPI:IPI00008223.3	13	13	11	UV excision repair protein RAD23 homolog B;XP-C repair-complementing complex 58 kDa protein	RAD23B	UV excision repair protein RAD23 homolog B	P54727	RD23B_HUMAN	1	13	31.8	31.8	27.4	43.171	409	1.1198e-238	0.87168	1.1243	0.2415	0.23683	8.1475	10	1.7394	1.109	0.26305	0.2187	13.269	15	0.84303	1.1101	0.29711	0.29375	13.911	18	0.15069	0.68427	1.0821	0.14384	0.07308	11.072	14	1.1948	0.96311	0.46401	0.39534	29.725	16	0.93955
693	IPI:IPI00008236.6	6	6	6	Cytochrome b5 reductase 4;Flavohemoprotein b5/b5R;cb5/cb5R;N-terminal cytochrome b5 and cytochrome b5 oxidoreductase domain-containing protein	CYB5R4;NCB5OR	Cytochrome b5 reductase 4	Q7L1T6	NB5R4_HUMAN	1	6	14.6	14.6	14.6	59.473	521	2.0809e-16	0.67971	0.92477	0.39012	0.40089	0.63612	2	1.3766	0.876	0.31448	0.35472	1.6233	2	0.60441	0.84182	0.25229	0.27028	17.456	4	-0.190997	0.74392	1.1256	0.061248	0.097131	3.3922	2							0.94613
694	IPI:IPI00008240.2	31	31	31	Methionyl-tRNA synthetase, cytoplasmic;Methionine--tRNA ligase	MARS	Methionyl-tRNA synthetase, cytoplasmic	P56192	SYMC_HUMAN	1	31	38.9	38.9	38.9	101.11	900	0	0.78568	1.0253	0.42741	0.49881	15.462	23	1.4962	0.99996	0.46445	0.49947	21.262	33	0.79745	1.0446	0.41416	0.46247	11.52	27	0.0360461	0.67202	1.0267	0.33686	0.34142	11.12	25	1.2596	1.0209	0.32085	0.27929	7.8419	34	0.90792
695	IPI:IPI00008247.2;IPI:IPI00375602.1	3;1	3;1	3;1	Anaphase-promoting complex subunit 5;Cyclosome subunit 5	ANAPC5;APC5	Isoform 1 of Anaphase-promoting complex subunit 5	Q9UJX4-1;Q9UJX4	APC5_HUMAN	2	3	5.7	5.7	5.7	85.076	755	2.3556e-10	0.49601	0.63521	0.038981	0.1842	14.17	2	0.80521	0.54012	0.0060695	0.043021	12.034	2							-0.771671
696	IPI:IPI00008274.7;IPI:IPI00027342.1	31;1	1;0	1;0	Adenylyl cyclase-associated protein 1	CAP1;CAP	Isoform 1 of Adenylyl cyclase-associated protein 1	Q01518-1;Q01518	CAP1_HUMAN	2	31	54.7	4.8	4.8	51.855	475	0																										1.2946	1.0161	0.33808	0.33973	7.809	3	0.90671
698	IPI:IPI00008351.3	6	6	6	Selenoprotein T	SELT;UNQ150/PRO176	Selenoprotein T	P62341	SELT_HUMAN	1	6	32.8	32.8	32.8	22.277	195	4.8917e-22																				0.62566	0.94513	0.33854	0.43312	2.4217	2	1.2188	0.99294	0.42605	0.42099	11.235	2	0.80734
699	IPI:IPI00008380.1;IPI:IPI00429689.3	14;13	14;13	12;11	Serine/threonine-protein phosphatase 2A catalytic subunit alpha isoform;Replication protein C;Serine/threonine-protein phosphatase 2A catalytic subunit beta isoform	PPP2CA;PPP2CB	Serine/threonine-protein phosphatase 2A catalytic subunit alpha isoform;Serine/threonine-protein phosphatase 2A catalytic subunit beta isoform	P67775;P62714	PP2AA_HUMAN;PP2AB_HUMAN	2	14	58.6	58.6	53.7	35.594	309	0	0.77873	1.0035	0.47512	0.45059	7.0493	14	1.4545	1.0286	0.40605	0.4167	17.693	14	0.84393	1.047	0.40955	0.45581	15.758	18	0.0406821	0.7244	1.0267	0.33685	0.3414	5.4499	17	1.0746	0.92106	0.33426	0.21016	10.577	13	1.0091
700	IPI:IPI00008418.6;IPI:IPI00219865.1	8;8	8;8	8;8	Diablo homolog, mitochondrial;Second mitochondria-derived activator of caspase;Direct IAP-binding protein with low pI	DIABLO;SMAC	Diablo homolog, mitochondrial precursor;Isoform 2 of Diablo homolog, mitochondrial	Q9NR28-1;Q9NR28;Q9NR28-2	DBLOH_HUMAN	2	8	31.7	31.7	31.7	35.845	315	1.0101e-50	0.8651	1.1012	0.27949	0.28932	7.727	10	1.6156	1.1026	0.27297	0.23162	28.604	16	0.92898	1.1679	0.21282	0.17956	5.4738	7	0.14091	0.6687	1.0085	0.41953	0.47845	15.017	10	1.2159	1.0338	0.27717	0.21571	7.0295	8	1.0469
701	IPI:IPI00008422.5;IPI:IPI00220119.4	11;11	11;11	11;11	SWI/SNF-related matrix-associated actin-dependent regulator of chromatin subfamily A containing DEAD/H box 1;ATP-dependent helicase 1	SMARCAD1;KIAA1122	Isoform 2 of SWI/SNF-related matrix-associated actin-dependent regulator of chromatin subfamily A containing DEAD/H box 1;Isoform 1 of SWI/SNF-related matrix-associated actin-dependent regulator of chromatin subfamily A containing DEAD/H box 1	Q9H4L7-2;Q9H4L7;Q9H4L7-1	SMRCD_HUMAN	2	11	13.4	13.4	13.4	117.57	1028	1.8605e-55	0.58142	0.74897	0.1331	0.093483	12.082	4	1.1953	0.78808	0.17721	0.1509	6.4583	7	0.61855	0.79934	0.19332	0.2004	9.8178	8	-0.343586	0.64255	0.95718	0.37936	0.38657	18.23	8	1.009	0.88889	0.24281	0.24432	12.326	5	0.75827
702	IPI:IPI00008433.4	10	10	10	40S ribosomal protein S5;40S ribosomal protein S5, N-terminally processed	RPS5	40S ribosomal protein S5	P46782	RS5_HUMAN	1	10	37.3	37.3	37.3	22.876	204	1.595e-227	0.71655	0.85685	0.28085	0.078065	25.474	13	1.3111	0.94489	0.43399	0.35419	52.791	14	0.71239	0.90409	0.34686	0.15866	6.1842	17	-0.145462	0.66185	0.92839	0.28416	0.034277	10.068	12	1.2408	1.0163	0.33717	0.29811	7.3307	17	0.99457
704	IPI:IPI00008438.1;IPI:IPI00025842.1	12;6	12;6	12;6	40S ribosomal protein S10;Putative 40S ribosomal protein S10-like protein	RPS10;RPS10P5;RPS10L	40S ribosomal protein S10;Putative 40S ribosomal protein S10-like protein	P46783;Q9NQ39	RS10_HUMAN;RS10L_HUMAN	2	12	53.9	53.9	53.9	18.898	165	9.6909e-223	0.69978	0.91439	0.37312	0.21348	40.193	30	1.4543	0.96174	0.46327	0.41852	16.802	34	0.69019	0.91944	0.37097	0.2028	17.111	64	-0.121173	0.65141	0.95016	0.35545	0.098285	20.361	34	1.2033	0.97595	0.49473	0.38296	16.928	44	0.83518
705	IPI:IPI00008445.3	2	2	2	Ubiquitin-related modifier 1 homolog	URM1;C9orf74	Ubiquitin-related modifier 1 homolog	Q9BTM9	URM1_HUMAN	1	2	19.8	19.8	19.8	11.38	101	4.2246e-05							1.6214	1.1049	0.2694	0.25377	7.0996	2	0.79545	1.0573	0.39	0.37808	1.5298	3	0.11215	0.70166	1.0328	0.31085	0.31352	10.441	2	1.1253	0.93115	0.36477	0.35507	4.285	3	0.91299
706	IPI:IPI00008449.1;IPI:IPI00395337.1;IPI:IPI00658114.3	7;6;6	7;6;6	7;6;6	Pre-mRNA 3'-end-processing factor FIP1;Factor interacting with PAP;FIP1-like 1;Rearranged in hypereosinophilia	FIP1L1;FIP1;RHE	Isoform 3 of Pre-mRNA 3'-end-processing factor FIP1;Isoform 1 of Pre-mRNA 3'-end-processing factor FIP1;FIP1 like 1 isoform 2	Q6UN15-3;Q6UN15;Q6UN15-1;Q6UN15-4	FIP1_HUMAN	3	7	17.1	17.1	17.1	58.375	520	1.3022e-121	0.81655	1.0634	0.34888	0.36816	1.377	3	1.4525	0.97943	0.49366	0.47909	4.6713	4	0.73147	0.95033	0.41969	0.38229	17.356	6	-0.0299857	0.70681	1.1196	0.069467	0.036741	5.8677	5	1.2721	1.0358	0.27084	0.26564	6.5966	4	0.90226
707	IPI:IPI00008454.1	7	7	7	DnaJ homolog subfamily B member 11;ER-associated dnaJ protein 3;ERj3p;ERdj3;ER-associated Hsp40 co-chaperone;ER-associated DNAJ;HEDJ;hDj9;PWP1-interacting protein 4;APOBEC1-binding protein 2	DNAJB11;EDJ;ERJ3;PSEC0121;UNQ537/PRO1080	DnaJ homolog subfamily B member 11	Q9UBS4	DJB11_HUMAN	1	7	24.6	24.6	24.6	40.513	358	2.8933e-142	1.0241	1.3995	0.026682	0.024392	11.272	5	2.2463	1.4376	0.022735	0.012097	18.428	5	0.91285	1.2523	0.12316	0.11969	4.1734	3	0.484911	0.65814	1.0695	0.17864	0.1802	3.7585	2							1.0284
708	IPI:IPI00008475.1;IPI:IPI00008934.1	19;1	19;1	19;1	Hydroxymethylglutaryl-CoA synthase, cytoplasmic;3-hydroxy-3-methylglutaryl coenzyme A synthase	HMGCS1;HMGCS	Hydroxymethylglutaryl-CoA synthase, cytoplasmic	Q01581	HMCS1_HUMAN	2	19	45.8	45.8	45.8	57.293	520	0	0.56211	0.7455	0.1292	0.030271	14.611	22	0.91977	0.60218	0.020054	0.0021243	16.689	19	0.60357	0.80262	0.19766	0.074354	10.553	16	-0.42372	0.72339	1.1185	0.071138	0.0174	18.8	25	1.1153	0.90675	0.29227	0.15974	12.538	21	0.99013
709	IPI:IPI00008477.1	20	20	20	Targeting protein for Xklp2;Restricted expression proliferation-associated protein 100;Differentially expressed in cancerous and non-cancerous lung cells 2;Protein fls353;Hepatocellular carcinoma-associated antigen 519	TPX2;C20orf1;C20orf2;DIL2;HCA519	Targeting protein for Xklp2	Q9ULW0	TPX2_HUMAN	1	20	32.5	32.5	32.5	85.652	747	1.5379e-242	1.5051	2.1142	1.0622e-05	7.9461e-07	14.314	16	2.7158	1.8101	0.00065599	2.3805e-05	16.192	16	1.4697	2.046	0.00010322	8.2427e-06	23.39	18	1.03281	0.60897	0.96289	0.39901	0.29257	13.622	8	0.93249	0.73101	0.014724	0.00067105	27.383	9	0.84402
710	IPI:IPI00008485.1	22	22	22	Cytoplasmic aconitate hydratase;Citrate hydro-lyase;Iron-responsive element-binding protein 1;Iron regulatory protein 1;Ferritin repressor protein	ACO1;IREB1	Cytoplasmic aconitate hydratase	P21399	ACOC_HUMAN	1	22	30.3	30.3	30.3	98.398	889	0	0.56212	0.76177	0.14803	0.040097	12.224	21	1.1183	0.7072	0.083867	0.025393	10.047	21	0.61001	0.80531	0.20125	0.0771	9.0881	16	-0.392573	0.64203	0.94815	0.34866	0.1349	17.723	17	1.1325	0.8876	0.23938	0.10493	13.482	21	0.87081
714	IPI:IPI00008524.1;IPI:IPI00410017.1;IPI:IPI00301154.3;IPI:IPI00556259.3;IPI:IPI00061206.1;IPI:IPI00432527.1	28;28;15;7;1;1	28;28;15;7;1;1	16;16;11;2;1;1	Polyadenylate-binding protein 1;Polyadenylate-binding protein 3;Testis-specific poly(A)-binding protein	PABPC1;PAB1;PABP1;PABPC2;PABPC3;PABP3;PABPL3	Isoform 1 of Polyadenylate-binding protein 1;Isoform 2 of Polyadenylate-binding protein 1;Polyadenylate-binding protein 3	P11940-1;P11940;P11940-2;Q9H361	PABP1_HUMAN;PABP3_HUMAN	6	28	40.1	40.1	21.7	70.67	636	0	0.73794	0.96476	0.4555	0.38983	9.5583	47	1.3756	0.91172	0.37605	0.23751	12.04	53	0.7207	0.93554	0.39635	0.25522	11.164	55	-0.0961288	0.64761	0.97322	0.43491	0.22868	12.082	50	1.123	0.90506	0.28743	0.038433	11.721	54	0.89006
715	IPI:IPI00008527.3	3	3	3	60S acidic ribosomal protein P1	RPLP1;RRP1	60S acidic ribosomal protein P1	P05386	RLA1_HUMAN	1	3	79.8	79.8	79.8	11.514	114	3.2079e-121	0.69562	0.94105	0.4168	0.30739	4.4271	2							0.72005	0.95734	0.43073	0.33397	15.062	9	-0.0752767	0.59702	0.91442	0.24156	0.037468	9.5033	4	1.2506	0.99781	0.4069	0.41421	7.0449	11	0.93685
717	IPI:IPI00008529.1	9	9	9	60S acidic ribosomal protein P2;Renal carcinoma antigen NY-REN-44	RPLP2;D11S2243E;RPP2	60S acidic ribosomal protein P2	P05387	RLA2_HUMAN	1	9	83.5	83.5	83.5	11.665	115	0	0.66062	0.91921	0.381	0.22844	9.3924	13	1.4477	0.90896	0.37124	0.22868	8.6598	14	0.76089	1.0137	0.47591	0.463	5.1758	13	-0.121534	0.63966	1	0.4603	0.4514	5.4112	17	1.2656	0.97388	0.49754	0.3672	5.4951	17	0.94032
718	IPI:IPI00008530.1;IPI:IPI00871646.1	19;14	19;14	19;14	60S acidic ribosomal protein P0;L10E;60S acidic ribosomal protein P0-like	RPLP0	60S acidic ribosomal protein P0;60S acidic ribosomal protein P0-like	P05388;Q8NHW5	RLA0_HUMAN;RLA0L_HUMAN	2	19	56.8	56.8	56.8	34.273	317	0	0.66196	0.87754	0.31346	0.11719	19.551	20	1.406	0.91776	0.38659	0.25737	22.496	23	0.7127	0.91278	0.36049	0.1829	27.969	32	-0.131661	0.63656	0.99199	0.49951	0.37965	15.858	27	1.3243	1.0451	0.24197	0.13266	15.982	36	0.9056
719	IPI:IPI00008531.1	9	9	6	REST corepressor 1;Protein CoREST	RCOR1;KIAA0071;RCOR	REST corepressor 1	Q9UKL0	RCOR1_HUMAN	1	9	21.4	21.4	15.6	53.027	482	2.7511e-39	0.62257	0.83874	0.25312	0.21872	62.648	8	1.5321	0.97438	0.48503	0.49821	11.609	7	0.73962	1.0005	0.49773	0.49966	8.3242	3	-0.0374436	0.6351	0.98864	0.48871	0.48406	22.146	6	1.0803	0.91319	0.31094	0.29865	24.965	4	0.93293
720	IPI:IPI00008536.3	4	4	4	YEATS domain-containing protein 4;Glioma-amplified sequence 41;NuMA-binding protein 1	YEATS4;GAS41	YEATS domain-containing protein 4	O95619	YETS4_HUMAN	1	4	24.2	24.2	24.2	26.499	227	9.5304e-10							1.1544	0.69501	0.073211	0.15866	10.109	3	0.70457	0.87471	0.30138	0.41011	14.925	2	-0.359009	0.61629	0.92254	0.26598	0.37374	9.0395	4	0.69079	0.58893	6.8561e-05	0.012798	24.772	3
721	IPI:IPI00008552.6	18	18	18	Glutaredoxin-3;Thioredoxin-like protein 2;PKC-interacting cousin of thioredoxin;PKC-theta-interacting protein	GLRX3;PICOT;TXNL2;HUSSY-22	Glutaredoxin-3	O76003	GLRX3_HUMAN	1	18	40.9	40.9	40.9	37.432	335	1.0628e-193	0.69959	0.93315	0.40386	0.29014	7.6159	20	1.4499	0.94249	0.4298	0.36885	9.6741	22	0.71567	0.9322	0.39108	0.2802	10.018	19	-0.0998191	0.64725	1.0083	0.42043	0.47994	10.943	22	1.2423	0.96115	0.45789	0.38587	9.2644	19	0.9199
723	IPI:IPI00008569.1	9	9	9	Synaptobrevin homolog YKT6	YKT6	Synaptobrevin homolog YKT6	O15498	YKT6_HUMAN	1	9	58.1	58.1	58.1	22.417	198	1.8282e-93	1.0468	1.4143	0.02323	0.021092	40.459	4	1.9657	1.2804	0.082174	0.07574	9.1218	8	0.93585	1.2332	0.14017	0.1361	8.362	6	0.356595	0.58438	0.8316	0.064249	0.040409	20.457	2	1.257	1.0548	0.21377	0.23501	12.744	5	0.84174
725	IPI:IPI00008575.3;IPI:IPI00385834.3;IPI:IPI00082310.1	10;10;8	10;10;8	8;8;7	KH domain-containing, RNA-binding, signal transduction-associated protein 1;p21 Ras GTPase-activating protein-associated p62;GAP-associated tyrosine phosphoprotein p62;Src-associated in mitosis 68 kDa protein;p68	KHDRBS1;SAM68	Isoform 1 of KH domain-containing, RNA-binding, signal transduction-associated protein 1;Isoform 2 of KH domain-containing, RNA-binding, signal transduction-associated protein 1;Isoform 3 of KH domain-containing, RNA-binding, signal transduction-associated	Q07666-1;Q07666;Q07666-2;Q07666-3	KHDR1_HUMAN	3	10	18.7	18.7	17.4	48.227	443	2.7179e-208	0.77229	1.1184	0.25095	0.24974	16.864	8	2.0264	1.0763	0.31678	0.29051	15.125	7	0.79815	1.1364	0.25637	0.23719	10.447	8	0.161436	0.64909	1.1077	0.088781	0.027619	17.015	9	1.4502	1.0449	0.24253	0.16901	24.054	10	0.92944
727	IPI:IPI00008579.3	3	3	3	Phenylalanyl-tRNA synthetase, mitochondrial;Phenylalanine--tRNA ligase	FARS2;FARS1;HSPC320	Phenylalanyl-tRNA synthetase, mitochondrial	O95363	SYFM_HUMAN	1	3	6.9	6.9	6.9	52.356	451	4.3477e-20	0.72515	0.98712	0.49151	0.45901	1.5822	2	1.5242	1.0072	0.44933	0.44341	13.46	4							-0.00417621	0.70512	1.0829	0.14191	0.17606	93.396	5	1.2135	1.0091	0.36358	0.3473	2.7484	3
728	IPI:IPI00008599.3	2	2	2	3-beta-hydroxysteroid-Delta(8),Delta(7)-isomerase;Cholestenol Delta-isomerase;Delta(8)-Delta(7) sterol isomerase;Emopamil-binding protein	EBP	3-beta-hydroxysteroid-Delta(8),Delta(7)-isomerase	Q15125	EBP_HUMAN	1	2	11.3	11.3	11.3	26.352	230	5.7936e-83	0.72715	0.88294	0.32209	0.25842	0.68985	3	1.3686	1.0038	0.45648	0.46632	5.1015	3	0.75596	0.92639	0.38192	0.34246	13.385	2	-0.110308	0.66841	0.91999	0.2582	0.20049	9.3235	4	1.334	1.2016	0.017801	0.010973	9.8245	5	1.0136
729	IPI:IPI00008603.1;IPI:IPI00025416.3	35;35	14;14	1;1	Actin, aortic smooth muscle;Alpha-actin-2;Cell growth-inhibiting gene 46 protein;Actin, gamma-enteric smooth muscle;Smooth muscle gamma-actin;Gamma-2-actin;Alpha-actin-3	ACTA2;ACTSA;ACTVS;GIG46;ACTG2;ACTA3;ACTL3;ACTSG	Actin, aortic smooth muscle;Actin, gamma-enteric smooth muscle	P62736;P63267	ACTA_HUMAN;ACTH_HUMAN	2	35	74	46.9	2.9	42.009	377	0	0.8952	1.2008	0.14201	0.10927	24.36	44	2.1508	1.4916	0.014106	0.0021031	24.408	38	0.87379	1.1109	0.29577	0.24678	26.374	38	0.263996	0.68604	1.0141	0.39338	0.42607	36.133	49	1.2284	0.99886	0.40281	0.43394	9.8299	44	0.90809
730	IPI:IPI00008616.3	8	8	7	Solute carrier family 12 member 7;Electroneutral potassium-chloride cotransporter 4;K-Cl cotransporter 4	SLC12A7;KCC4	Isoform 1 of Solute carrier family 12 member 7	Q9Y666-1;Q9Y666	S12A7_HUMAN	1	8	9.3	9.3	8	119.1	1083	3.718e-111	0.52364	0.67701	0.065408	0.099294	25.663	2	1.8763	1.176	0.17282	0.1959	9.4893	3	0.78133	1.0429	0.41761	0.41464	23.256	5	0.0606008	0.63155	0.97582	0.444	0.48062	10.005	4	1.069	0.89237	0.25215	0.32701	12.617	6	0.92245
732	IPI:IPI00008708.5	19	19	19	Ribosomal L1 domain-containing protein 1;Cellular senescence-inhibited gene protein;Protein PBK1;CATX-11	RSL1D1;CATX11;CSIG;PBK1;L12	Ribosomal L1 domain-containing protein 1	O76021	RL1D1_HUMAN	1	19	36.5	36.5	36.5	54.972	490	1.5791e-251	0.53787	0.75152	0.136	0.033664	25.267	8	1.3024	0.82674	0.23405	0.14158	21.723	19	0.56733	0.75997	0.14474	0.039325	21.054	16	-0.395986	0.63039	0.97921	0.45583	0.30829	7.75	14	1.3073	0.98778	0.44666	0.47837	14.336	18	0.889
734	IPI:IPI00008728.1	13	13	13	ATP-dependent Clp protease ATP-binding subunit clpX-like, mitochondrial	CLPX	ATP-dependent Clp protease ATP-binding subunit clpX-like, mitochondrial	O76031	CLPX_HUMAN	1	13	25.3	25.3	25.3	69.223	633	8.0647e-68	0.6662	0.91659	0.37672	0.31985	11.289	14	1.3019	0.83336	0.24442	0.23168	29.375	15	0.67631	0.87633	0.30385	0.26198	11.387	7	-0.190454	0.64416	0.93486	0.30481	0.25312	9.2979	5	1.0546	0.8752	0.20759	0.17172	5.3456	6	0.96976
735	IPI:IPI00008732.1;IPI:IPI00748784.2	5;4	5;4	5;4	TraB domain-containing protein	TRABD;PP2447	Isoform 1 of TraB domain-containing protein;Isoform 2 of TraB domain-containing protein	Q9H4I3-1;Q9H4I3;Q9H4I3-2	TRABD_HUMAN	2	5	19.1	19.1	19.1	42.321	376	1.981e-18	0.43525	0.59943	0.023206	0.0084674	40.707	4							0.37478	0.48702	0.002851	0.0035381	10.767	2	-0.888142	0.59266	0.9086	0.22472	0.20009	7.7125	5	1.0038	0.84075	0.13162	0.1281	7.958	2	0.71999
739	IPI:IPI00008794.1;IPI:IPI00179341.2;IPI:IPI00218518.1;IPI:IPI00883793.1	4;2;1;1	4;2;1;1	4;2;1;1	DNA fragmentation factor subunit beta;DNA fragmentation factor 40 kDa subunit;Caspase-activated deoxyribonuclease	DFFB;CAD;DFF2;DFF40	Isoform Alpha of DNA fragmentation factor subunit beta (Fragment);Isoform Beta of DNA fragmentation factor subunit beta (Fragment)	O76075-1;O76075;O76075-2	DFFB_HUMAN	4	4	14.5	14.5	14.5	39.109	338	6.5578e-08	0.57196	0.77656	0.16628	0.23441	17.929	2	1.2269	0.79877	0.19225	0.24542	18.139	2	0.67337	0.86015	0.27936	0.39268	16.81	2	-0.324148
740	IPI:IPI00008821.1	9	9	9	Probable E3 ubiquitin-protein ligase HERC5;HECT domain and RCC1-like domain-containing protein 5;Cyclin-E-binding protein 1	HERC5;CEB1;CEBP1	Probable E3 ubiquitin-protein ligase HERC5	Q9UII4	HERC5_HUMAN	1	9	10	10	10	116.85	1024	1.8961e-38	0.53878	0.7454	0.12909	0.089716	76.813	11	1.2978	0.81232	0.21208	0.22701	77.721	9	0.44582	0.62624	0.035854	0.039807	86.814	6	-0.423913	0.42352	0.68067	0.00058276	4.653e-05	33.838	12	1.1409	0.90283	0.28113	0.28479	40.818	11	0.77545
742	IPI:IPI00008918.1;IPI:IPI00796705.2;IPI:IPI00220466.1	13;13;9	13;13;9	13;13;9	LIM domain and actin-binding protein 1;Epithelial protein lost in neoplasm	LIMA1;EPLIN;SREBP3;PP624	Isoform Beta of LIM domain and actin-binding protein 1;cDNA FLJ55990, highly similar to LIM domain and actin-binding protein 1;Isoform 3 of LIM domain and actin-binding protein 1	Q9UHB6-1;Q9UHB6;Q9UHB6-2;Q9UHB6-3	LIMA1_HUMAN	3	13	22.7	22.7	22.7	85.225	759	4.6428e-201	0.95883	1.2334	0.1109	0.095404	21.835	10	1.6976	1.048	0.36827	0.35348	13.336	13	0.90481	1.2781	0.10285	0.087941	22.038	12	0.302641	0.7537	1.1496	0.035725	0.010077	17.634	14	1.0367	0.85565	0.16212	0.068247	41.961	8	0.8845
743	IPI:IPI00008961.1	10	10	10	Telomeric repeat-binding factor 2-interacting protein 1;TRF2-interacting telomeric protein Rap1	TERF2IP;RAP1;PP8000	Telomeric repeat-binding factor 2-interacting protein 1	Q9NYB0	TE2IP_HUMAN	1	10	34.6	34.6	34.6	44.259	399	2.3403e-189	0.77028	0.97241	0.46788	0.42721	14.356	8	1.5004	1.0164	0.43052	0.43295	7.3021	11	0.87855	1.1155	0.28834	0.29245	13.055	6	0.0234683	0.67459	1.0207	0.36326	0.37964	11.712	9	1.1869	1.0099	0.36083	0.35756	18.129	6	1.083
744	IPI:IPI00008964.3;IPI:IPI00374519.3;IPI:IPI00394882.2;IPI:IPI00383449.2	14;10;1;1	12;8;0;0	6;4;0;0	Ras-related protein Rab-1B;Putative Ras-related protein Rab-1C	RAB1B;RAB1C	Ras-related protein Rab-1B;Putative Ras-related protein Rab-1C	Q9H0U4;Q92928	RAB1B_HUMAN;RAB1C_HUMAN	4	14	81.1	70.1	37.8	22.171	201	2.6063e-290	0.85339	1.1039	0.27491	0.28292	11.192	8	1.9553	1.224	0.12435	0.064389	45.388	10	0.92842	1.218	0.15508	0.10997	11.728	21	0.284514	0.66781	1.0121	0.4028	0.45065	5.7133	12	1.3352	1.0876	0.13562	0.054546	8.4423	9	0.93693
745	IPI:IPI00008982.1;IPI:IPI00218547.1	24;24	24;24	24;24	Delta-1-pyrroline-5-carboxylate synthetase;Aldehyde dehydrogenase family 18 member A1;Glutamate 5-kinase;Gamma-glutamyl kinase;Gamma-glutamyl phosphate reductase;Glutamate-5-semialdehyde dehydrogenase;Glutamyl-gamma-semialdehyde dehydrogenase	ALDH18A1;GSAS;P5CS;PYCS	Isoform Long of Delta-1-pyrroline-5-carboxylate synthetase;Isoform Short of Delta-1-pyrroline-5-carboxylate synthetase	P54886-1;P54886;P54886-2	P5CS_HUMAN	2	24	37	37	37	87.301	795	3.9225e-291	0.51644	0.69302	0.078015	0.010519	16.081	22	1.0974	0.73257	0.10899	0.03966	19.134	25	0.53339	0.67357	0.064038	0.0070717	33.23	20	-0.529031	0.62072	0.95054	0.35673	0.14539	12.915	29	1.0014	0.83371	0.11852	0.02209	16.077	28	0.80329
746	IPI:IPI00008986.1;IPI:IPI00549477.1	5;1	5;1	4;0	Large neutral amino acids transporter small subunit 1;L-type amino acid transporter 1;Solute carrier family 7 member 5;y+ system cationic amino acid transporter;4F2 light chain;CD98 light chain;Integral membrane protein E16	SLC7A5;CD98LC;LAT1;MPE16	Large neutral amino acids transporter small subunit 1	Q01650	LAT1_HUMAN	2	5	11.2	11.2	9.9	55.01	507	2.2685e-128	1.1088	1.3455	0.043568	0.01763	6.0222	3	1.685	1.2059	0.14119	0.079757	3.4417	2	0.90359	1.2203	0.15269	0.10731	3.9063	7	0.287236	0.90143	1.2613	0.0016704	3.4402e-06	3.7817	3	1.1205	0.98101	0.47404	0.48309	3.0463	2	0.9476
747	IPI:IPI00008991.1	3	3	3	Protein Dr1;Down-regulator of transcription 1;TATA-binding protein-associated phosphoprotein;Negative cofactor 2-beta	DR1	Protein Dr1	Q01658	NC2B_HUMAN	1	3	23.3	23.3	23.3	19.443	176	2.864e-44	0.79489	1.0145	0.45085	0.45988	8.1556	2	1.3966	0.92292	0.39561	0.39708	9.5054	2	0.87587	1.0821	0.34452	0.3338	15.024	3	0.0207689	0.66354	1.04	0.28137	0.28382	10.026	3	1.3397	1.1059	0.10243	0.12355	12.421	2	1.0325
748	IPI:IPI00008994.2;IPI:IPI00218109.3;IPI:IPI00218108.1;IPI:IPI00759789.1;IPI:IPI00384121.2	2;2;2;2;2	2;2;2;2;2	2;2;2;2;2	Protein NDRG2;Protein Syld709613	NDRG2;KIAA1248;SYLD	Isoform 1 of Protein NDRG2;Isoform 3 of Protein NDRG2;Isoform 2 of Protein NDRG2;Isoform 5 of Protein NDRG2;Isoform 4 of Protein NDRG2	Q9UN36-1;Q9UN36;Q9UN36-3;Q9UN36-2;Q9UN36-5;Q9UN36-4	NDRG2_HUMAN	5	2	7.3	7.3	7.3	40.798	371	5.5285e-31	0.87671	1.1406	0.21706	0.24997	4.8972	2							0.82891	1.0956	0.32113	0.33106	0.81893	2	0.160757
749	IPI:IPI00008998.3	8	8	8	Protein tyrosine phosphatase-like protein PTPLAD1;Protein-tyrosine phosphatase-like A domain-containing protein 1;Butyrate-induced protein 1	PTPLAD1;BIND1	Protein tyrosine phosphatase-like protein PTPLAD1	Q9P035	PTAD1_HUMAN	1	8	22.4	22.4	22.4	43.159	362	1.7113e-94	0.88559	1.148	0.20654	0.20098	12.379	6	1.642	1.1344	0.22564	0.20721	9.5742	9	0.86219	1.0962	0.32017	0.33451	7.7284	6	0.181929	0.6335	0.97538	0.44244	0.4202	8.9129	4	1.2173	1.0215	0.31894	0.31912	10.878	6	0.95352
750	IPI:IPI00009005.1	3	3	3	Transcription factor AP-4;Activating enhancer-binding protein 4	TFAP4	Transcription factor AP-4	Q01664	TFAP4_HUMAN	1	3	11.5	11.5	11.5	38.725	338	1.6256e-09																				0.45505	0.69792	0.0012174	0.038509	13.673	2	1.2498	0.93643	0.38098	0.45089	16.328	7	0.87397
751	IPI:IPI00009009.4	2	2	2	Protein CWC15 homolog	CWC15;C11orf5;AD-002;HSPC148	Protein CWC15 homolog	Q9P013	CWC15_HUMAN	1	2	15.7	15.7	15.7	26.624	229	1.2417e-70	0.83633	1.1044	0.27395	0.28668	9.9179	10	1.5887	1.0488	0.36675	0.35898	30.505	13	0.91056	1.1514	0.2349	0.26028	18.068	6	0.143263	0.62751	0.94287	0.33104	0.32701	30.589	10	1.1106	0.92186	0.33663	0.34354	15.989	10	0.91676
752	IPI:IPI00009010.3	5	5	5	TRM112-like protein	AD-001;HSPC152;HSPC170	tRNA methyltransferase 112 homolog	Q9UI30	TR112_HUMAN	1	5	47.2	47.2	47.2	14.199	125	1.1606e-128	0.91349	1.1039	0.27491	0.28292	5.9807	10	1.395	0.99562	0.47355	0.4897	7.7184	11	0.93908	1.0989	0.3155	0.31986	9.8659	6	0.13606	0.69389	0.95614	0.37577	0.1719	4.1862	10	1.0448	0.9194	0.3293	0.20392	6.2052	6	0.90627
753	IPI:IPI00009030.1;IPI:IPI00739827.1	3;3	3;3	3;3	Lysosome-associated membrane glycoprotein 2;CD107 antigen-like family member B	LAMP2	Isoform LAMP-2A of Lysosome-associated membrane glycoprotein 2;Isoform LAMP-2B of Lysosome-associated membrane glycoprotein 2	P13473-1;P13473;P13473-2	LAMP2_HUMAN	2	3	7.1	7.1	7.1	44.96	410	1.0492e-18	0.91513	1.1051	0.27274	0.27803	5.5863	4	1.6703	1.1849	0.16293	0.13997	13.094	7	0.92563	1.1684	0.21218	0.20832	3.2832	7	0.224534	0.72032	1.0024	0.44854	0.44672	8.2744	5	1.2831	1.1314	0.0672	0.053016	16.802	5	1.0592
754	IPI:IPI00009032.1	36	36	36	Lupus La protein;Sjoegren syndrome type B antigen;La ribonucleoprotein;La autoantigen	SSB	Lupus La protein	P05455	LA_HUMAN	1	36	64.5	64.5	64.5	46.836	408	0	0.70063	0.98178	0.48297	0.45545	15.715	43	1.5685	0.95645	0.4541	0.3981	12.119	38	0.75644	1.0404	0.42242	0.39704	11.387	39	-0.0265283	0.62908	1.0242	0.3476	0.34441	10.555	47	1.3464	0.98253	0.46788	0.43379	12.308	43	0.92784
755	IPI:IPI00009057.2;IPI:IPI00179890.2	13;13	11;11	11;11	Ras GTPase-activating protein-binding protein 2;G3BP-2;GAP SH3 domain-binding protein 2	G3BP2;KIAA0660	Isoform A of Ras GTPase-activating protein-binding protein 2;Isoform B of Ras GTPase-activating protein-binding protein 2	Q9UN86-1;Q9UN86;Q9UN86-2	G3BP2_HUMAN	2	13	36.3	33.6	33.6	54.12	482	1.3361e-248	0.79732	1.0782	0.32067	0.34744	12.057	8	1.458	0.99898	0.4665	0.49726	9.822	16	0.8084	1.0599	0.38503	0.42026	13.627	12	0.0839282	0.66887	1.0207	0.36328	0.38494	7.1999	15	1.0998	0.88561	0.23414	0.10007	7.1883	11	0.94395
756	IPI:IPI00009070.1;IPI:IPI00513811.1	13;7	13;7	11;5	HBS1-like protein;ERFS	HBS1L;HBS1;KIAA1038	Isoform 1 of HBS1-like protein;Isoform 3 of HBS1-like protein	Q9Y450-1;Q9Y450;Q9Y450-3	HBS1L_HUMAN	2	13	22.8	22.8	20	75.472	684	6.7539e-166	0.77479	1.0495	0.3766	0.3828	13.546	7	1.4265	0.95567	0.45275	0.43803	22.643	16	0.8369	1.1099	0.29734	0.288	10.953	4	0.0697022	0.67866	1.017	0.38023	0.38339	5.9497	11	1.077	0.88135	0.22309	0.20792	30.842	8	0.92558
757	IPI:IPI00074587.8;IPI:IPI00412643.1;IPI:IPI00009071.3;IPI:IPI00386662.1;IPI:IPI00942141.1	7;7;7;7;3	7;7;7;7;3	7;7;7;7;3	FUS-interacting serine-arginine-rich protein 1;TLS-associated protein with Ser-Arg repeats;TLS-associated serine-arginine protein;40 kDa SR-repressor protein;Splicing factor SRp38	FUSIP1;FUSIP2;TASR	Isoform 1 of Splicing factor, arginine/serine-rich 13A;Isoform 2 of Splicing factor, arginine/serine-rich 13A;Isoform 3 of Splicing factor, arginine/serine-rich 13A;Isoform 4 of Splicing factor, arginine/serine-rich 13A	O75494-1;O75494;O75494-2;O75494-3;O75494-4	FUSIP_HUMAN	5	7	24.4	24.4	24.4	31.3	262	2.3248e-96	0.85414	1.1174	0.25255	0.26129	27.024	8	1.453	0.99645	0.47182	0.48605	15.968	9	0.86818	1.0859	0.33791	0.3523	11.477	5	0.118891	0.69304	1.0725	0.16985	0.12582	11.768	7	1.1409	0.93429	0.37439	0.2982	14.157	7	0.91673
758	IPI:IPI00009104.7	30	30	30	RuvB-like 2;48 kDa TATA box-binding protein-interacting protein;TIP49b;Repressing pontin 52;51 kDa erythrocyte cytosolic protein;TIP60-associated protein 54-beta;INO80 complex subunit J	RUVBL2;INO80J;TIP48;TIP49B;CGI-46	RuvB-like 2	Q9Y230	RUVB2_HUMAN	1	30	60.7	60.7	60.7	51.156	463	0	0.80052	0.98383	0.48625	0.46338	19.535	38	1.4322	0.98894	0.48769	0.48282	74.273	40	0.76591	0.98891	0.47999	0.45885	68.877	38	-0.0160889	0.68132	0.96903	0.42033	0.19996	21.589	41	1.1711	1.0228	0.31439	0.25404	89.734	33	0.91005
759	IPI:IPI00009123.2;IPI:IPI00922708.1	12;12	12;12	12;12	Nucleobindin-2;DNA-binding protein NEFA;Gastric cancer antigen Zg4	NUCB2;NEFA	Isoform 1 of Nucleobindin-2;Isoform 2 of Nucleobindin-2	P80303-1;P80303;P80303-2	NUCB2_HUMAN	2	12	38.1	38.1	38.1	50.195	420	5.1923e-78	0.75651	1.063	0.34968	0.37673	12.697	11	1.7575	1.1103	0.26099	0.2219	11.564	12	0.84642	1.1501	0.23673	0.23102	9.8827	10	0.15095	0.71216	1.1292	0.056588	0.021687	7.7837	10	1.3652	1.0091	0.36382	0.36127	18.873	11	1.1153
760	IPI:IPI00009137.1;IPI:IPI00029707.3;IPI:IPI00375469.1	4;4;4	4;4;4	4;4;4	Cleavage and polyadenylation specificity factor subunit 4;Cleavage and polyadenylation specificity factor 30 kDa subunit;NS1 effector domain-binding protein 1;No arches homolog	CPSF4;CPSF30;NAR;NEB1	Isoform 1 of Cleavage and polyadenylation specificity factor subunit 4;Isoform 2 of Cleavage and polyadenylation specificity factor subunit 4;Isoform 3 of Cleavage and polyadenylation specificity factor subunit 4	O95639-1;O95639;O95639-2;O95639-3	CPSF4_HUMAN	3	4	17.5	17.5	17.5	30.255	269	3.5605e-19	0.63602	0.90358	0.35548	0.41197	3.1458	2	1.5291	0.95797	0.45673	0.48826	5.7325	2							-0.104112
762	IPI:IPI00009148.1	3	3	3	Diphosphoinositol polyphosphate phosphohydrolase 1;Diadenosine 5',5'''-P1,P6-hexaphosphate hydrolase 1;Nucleoside diphosphate-linked moiety X motif 3	NUDT3;DIPP;DIPP1	Diphosphoinositol polyphosphate phosphohydrolase 1	O95989	NUDT3_HUMAN	1	3	25.6	25.6	25.6	19.471	172	1.7463e-13							1.4824	1.0086	0.44646	0.44493	15.235	3	0.69757	0.89045	0.3256	0.33123	23.964	2	-0.0775197
763	IPI:IPI00009210.1	9	9	9	Dual specificity protein phosphatase 12;Dual specificity tyrosine phosphatase YVH1	DUSP12	Dual specificity protein phosphatase 12	Q9UNI6	DUS12_HUMAN	1	9	34.7	34.7	34.7	37.687	340	3.1597e-136	0.81441	1.1224	0.24449	0.24559	6.4548	5	1.5681	1.0693	0.32915	0.32366	11.21	7	0.9483	1.2132	0.16003	0.1494	10.356	6	0.166587	0.70111	1.0334	0.30811	0.27762	7.0507	6	1.2483	1.0071	0.37141	0.37792	4.6839	4	0.95431
764	IPI:IPI00009225.1	4	4	4	Syntaxin-8	STX8	Syntaxin-8	Q9UNK0	STX8_HUMAN	1	4	11.4	11.4	11.4	26.906	236	1.7903e-10	0.81046	1.0688	0.33856	0.34457	12.169	2	1.7781	1.1745	0.17459	0.15731	20.35	2	0.93578	1.2475	0.12724	0.15634	8.6813	3	0.232047							1.1566	0.89334	0.25479	0.25695	21.079	2	1.1032
765	IPI:IPI00009235.3	1	1	1	Translocon-associated protein subunit gamma;Signal sequence receptor subunit gamma	SSR3;TRAPG	Translocon-associated protein subunit gamma	Q9UNL2	SSRG_HUMAN	1	1	7.6	7.6	7.6	21.08	185	8.4443e-08
766	IPI:IPI00009253.2;IPI:IPI00748037.3	21;3	21;3	21;3	Alpha-soluble NSF attachment protein;N-ethylmaleimide-sensitive factor attachment protein alpha	NAPA;SNAPA	Alpha-soluble NSF attachment protein	P54920	SNAA_HUMAN	2	21	73.6	73.6	73.6	33.232	295	0	0.94809	1.2053	0.13732	0.10482	18.193	17	1.9123	1.2282	0.12069	0.061216	16.963	24	1.0083	1.2709	0.10822	0.061712	82.903	30	0.296546	0.68881	1.056	0.22198	0.16628	14.996	16	1.2154	0.99946	0.40046	0.40386	7.4868	22	0.98078
768	IPI:IPI00009286.4;IPI:IPI00218500.6	5;5	5;5	5;5	Histone-lysine N-methyltransferase HRX;Zinc finger protein HRX;ALL-1;Trithorax-like protein;Lysine N-methyltransferase 2A;CXXC-type zinc finger protein 7	MLL;ALL1;CXXC7;HRX;HTRX;KMT2A;TRX1	Isoform 1 of Histone-lysine N-methyltransferase HRX;Isoform 14P-18B of Histone-lysine N-methyltransferase HRX	Q03164-1;Q03164;Q03164-2	HRX_HUMAN	2	5	1.7	1.7	1.7	431.76	3969	3.958e-09																										1.2018	0.99229	0.42863	0.39176	0.33951	2	0.73028
769	IPI:IPI00009291.1;IPI:IPI00375335.1	2;1	2;1	2;1	Serine/threonine-protein kinase VRK3;Vaccinia-related kinase 3	VRK3	Isoform 1 of Serine/threonine-protein kinase VRK3;Isoform 2 of Serine/threonine-protein kinase VRK3	Q8IV63-1;Q8IV63;Q8IV63-2	VRK3_HUMAN	2	2	4.2	4.2	4.2	52.881	474	1.0766e-10	0.43593	0.55015	0.0098909	0.054909	3.929	3	0.81361	0.579	0.013312	0.060284	7.9259	2	0.36486	0.46707	0.001724	0.027911	22.795	2	-0.862103	0.55927	0.80663	0.037295	0.12014	14.894	4	0.90949	0.79268	0.058861	0.18817	13.238	4	0.88467
771	IPI:IPI00009301.1;IPI:IPI00478990.3	7;4	7;4	7;4	COP9 signalosome complex subunit 7b;JAB1-containing signalosome subunit 7b	COPS7B;CSN7B	Isoform 1 of COP9 signalosome complex subunit 7b;Isoform 2 of COP9 signalosome complex subunit 7b	Q9H9Q2-1;Q9H9Q2;Q9H9Q2-2	CSN7B_HUMAN	2	7	34.1	34.1	34.1	29.622	264	1.6271e-183	0.7801	1.1099	0.26474	0.26862	98.811	6	1.7293	1.0545	0.35613	0.35464	17.584	7	0.78672	1.1681	0.21261	0.20882	9.9871	3	0.15043	0.67153	1.0268	0.33632	0.31085	6.4161	4	1.3512	1.0129	0.34964	0.35348	112.39	4	0.91671
773	IPI:IPI00009305.1	15	15	8	Glucosamine-6-phosphate isomerase 1;Glucosamine-6-phosphate deaminase 1;Oscillin	GNPDA1;GNPI;HLN;KIAA0060	Glucosamine-6-phosphate isomerase 1	P46926	GNPI1_HUMAN	1	15	61.6	61.6	32.5	32.668	289	5.4178e-237	0.85536	1.0742	0.32815	0.35806	12.362	16	1.6081	1.1077	0.26496	0.22118	11.195	21	0.80544	1.0717	0.36326	0.38867	11.389	15	0.103263	0.63849	0.95174	0.3608	0.15085	21.003	15	1.2601	1.0233	0.31252	0.26683	9.2216	17	0.91299
774	IPI:IPI00009315.6	10	10	10	Golgi resident protein GCP60;Acyl-CoA-binding domain-containing protein 3;Golgi phosphoprotein 1;Golgi complex-associated protein 1;PBR- and PKA-associated protein 7;Peripheral benzodiazepine receptor-associated protein PAP7	ACBD3;GCP60;GOCAP1;GOLPH1	Golgi resident protein GCP60	Q9H3P7	GCP60_HUMAN	1	10	25.4	25.4	25.4	60.593	528	0	1.3203	1.6964	0.0012905	0.00034073	20.16	5	2.5072	1.6193	0.0043069	0.0014567	7.9431	6	1.3834	1.7194	0.002499	0.00083887	10.474	8	0.762476	0.62206	0.94769	0.34711	0.30296	21.526	4	1.31	1.0626	0.1928	0.1805	5.7128	5	1.1442
775	IPI:IPI00009316.3;IPI:IPI00220188.1	9;9	9;9	8;8	Peptidyl-prolyl cis-trans isomerase E;Cyclophilin E;Cyclophilin-33	PPIE;CYP33	Isoform A of Peptidyl-prolyl cis-trans isomerase E;Isoform B of Peptidyl-prolyl cis-trans isomerase E	Q9UNP9-1;Q9UNP9;Q9UNP9-2	PPIE_HUMAN	2	9	40.5	40.5	38.2	33.43	301	5.8604e-30	0.89327	1.1695	0.17812	0.17699	13.079	4	1.6449	0.95041	0.4436	0.42887	16.695	9	0.90355	1.1877	0.18836	0.18259	49.393	4	0.225892	0.67959	1.0371	0.29326	0.2958	8.9978	6	1.0412	0.88377	0.22935	0.21431	22.147	5	0.92425
776	IPI:IPI00009319.1;IPI:IPI00218563.1	4;3	4;3	4;3	NCK-interacting protein with SH3 domain;SH3 adapter protein SPIN90;SH3 protein interacting with Nck, 90 kDa;VacA-interacting protein, 54 kDa;AF3p21;Diaphanous protein-interacting protein;Dia-interacting protein 1	NCKIPSD;AF3P21;SPIN90	Isoform 1 of NCK-interacting protein with SH3 domain;Isoform 2 of NCK-interacting protein with SH3 domain	Q9NZQ3-1;Q9NZQ3;Q9NZQ3-2	SPN90_HUMAN	2	4	8.9	8.9	8.9	78.959	722	2.0477e-16																				1.1521	1.668	1.0868e-10	5.1059e-05	41.305	2	0.91926	0.81732	0.091323	0.2279	9.9255	3
779	IPI:IPI00009328.4	32	27	27	Eukaryotic initiation factor 4A-III;Eukaryotic translation initiation factor 4A isoform 3;ATP-dependent RNA helicase eIF4A-3;ATP-dependent RNA helicase DDX48;DEAD box protein 48;Eukaryotic initiation factor 4A-like NUK-34;Nuclear matrix protein 265	EIF4A3;DDX48;KIAA0111	Eukaryotic initiation factor 4A-III	P38919	IF4A3_HUMAN	1	32	66.4	60.3	60.3	46.871	411	0	0.75647	0.97033	0.46452	0.41117	42.912	67	1.3072	0.88659	0.33254	0.16342	17.788	63	0.74282	0.93737	0.39925	0.26156	12.46	51	-0.0933095	0.69593	1.0049	0.43663	0.49598	12.627	61	1.1266	0.97315	0.49528	0.36173	12.895	59	0.93421
780	IPI:IPI00009329.2	7	7	7	Utrophin;Dystrophin-related protein 1	UTRN;DMDL	Utrophin	P46939	UTRO_HUMAN	1	7	2.2	2.2	2.2	394.46	3433	3.8486e-24	0.77012	1.0752	0.32624	0.3336	57.217	4	1.6213	0.96377	0.46677	0.46713	25.388	6							0.0256829	0.61486	1.0106	0.40984	0.38825	23.049	3	1.3093	0.98209	0.46967	0.45541	8.538	2
781	IPI:IPI00009333.3	1	1	1	Transmembrane protein 9;Dermal papilla-derived protein 4	TMEM9;DERP4;HSPC186;PSEC0012;UNQ631/PRO1248	Transmembrane protein 9	Q9P0T7	TMEM9_HUMAN	1	1	7.1	7.1	7.1	20.574	183	3.0223e-31							1.2443	0.89303	0.34363	0.40449	9.4185	8	0.74996	0.93503	0.39555	0.4808	3.4641	3	-0.130067
782	IPI:IPI00741734.2;IPI:IPI00009335.2	10;10	10;10	10;10	Brain protein 16	BRP16;C8orf30A	Brain protein 16-like;Brain protein 16	P0CB43;Q9BTY7	BRP16_HUMAN	2	10	29.2	29.2	29.2	42.128	390	3.4773e-36	0.55772	0.69207	0.077229	0.034298	17.857	9	1.0746	0.74634	0.12426	0.11541	71.927	12	0.48283	0.60278	0.02575	0.014037	79.756	6	-0.53101	0.65766	0.92742	0.2811	0.22601	23.937	8	1.1235	1.0016	0.3922	0.40127	19.756	10	0.91636
783	IPI:IPI00009342.1;IPI:IPI00328905.6	57;3	57;3	55;2	Ras GTPase-activating-like protein IQGAP1;p195	IQGAP1;KIAA0051	Ras GTPase-activating-like protein IQGAP1	P46940	IQGA1_HUMAN	2	57	36	36	35.1	189.25	1657	0	0.7954	1.0565	0.36254	0.3445	8.869	62	1.6704	1.0999	0.27728	0.21979	12.061	78	0.81293	1.0733	0.36027	0.32191	14.511	55	0.102053	0.64722	0.99412	0.48907	0.39843	13.571	67	1.2697	1.0195	0.32577	0.27577	11.576	57	0.88638
784	IPI:IPI00009355.1	8	7	7	Poly [ADP-ribose] polymerase 12;Zinc finger CCCH domain-containing protein 1	PARP12;ZC3HDC1	Poly [ADP-ribose] polymerase 12	Q9H0J9	PAR12_HUMAN	1	8	11.7	10.6	10.6	79.063	701	3.7813e-22	0.93932	1.2569	0.092104	0.12659	33.228	2	1.1664	0.77859	0.16433	0.25573	37.92	3							-0.0155972	0.62724	0.8933	0.18331	0.32625	12.481	3	0.91638	0.71563	0.0096846	0.088759	4.7855	3	0.69993
786	IPI:IPI00009368.4	14	14	14	Sideroflexin-1;Tricarboxylate carrier protein	SFXN1	Sideroflexin-1	Q9H9B4	SFXN1_HUMAN	1	14	56.8	56.8	56.8	35.619	322	1.249e-188	0.80034	0.9767	0.4748	0.43575	32.941	17	1.4412	1.0406	0.38244	0.34732	10.066	20	0.80256	0.96993	0.45047	0.38316	7.1625	18	-0.0340126	0.66216	0.95394	0.36828	0.11496	15.931	16	1.2051	1.0505	0.22601	0.11073	8.8859	21	0.98682
789	IPI:IPI00009407.8	3	3	3	Dolichyl-diphosphooligosaccharide--protein glycosyltransferase subunit DAD1;Defender against cell death 1	DAD1	Dolichyl-diphosphooligosaccharide--protein glycosyltransferase subunit DAD1	P61803	DAD1_HUMAN	1	3	28.3	28.3	28.3	12.497	113	2.0186e-38	0.87525	1.0865	0.30545	0.32406	8.6575	16	1.7477	1.2184	0.12939	0.081783	7.4227	22	0.97344	1.2083	0.1652	0.14883	8.2129	12	0.272979	0.70332	1.0028	0.44693	0.49758	7.6843	20	1.2875	1.1312	0.067381	0.037481	8.8568	20	0.98824
791	IPI:IPI00009444.3	6	6	6	39S ribosomal protein L27, mitochondrial;L27mt;MRP-L27	MRPL27;HSPC250	39S ribosomal protein L27, mitochondrial	Q9P0M9	RM27_HUMAN	1	6	41.9	41.9	41.9	16.073	148	7.1647e-113	0.77481	0.99364	0.49732	0.48492	10.533	6	1.3772	0.94029	0.42596	0.42912	31.647	6	0.94032	1.1574	0.22665	0.25258	12.386	3	-0.00920484	0.76015	1.0799	0.14956	0.16403	1.7385	4	1.4212	1.0687	0.17764	0.1949	20.753	4	0.85713
793	IPI:IPI00009464.1;IPI:IPI00220336.1	18;17	18;17	18;17	Exosome component 10;Polymyositis/scleroderma autoantigen 2;Autoantigen PM/Scl 2;Polymyositis/scleroderma autoantigen 100 kDa;P100 polymyositis-scleroderma overlap syndrome-associated autoantigen	EXOSC10;PMSCL;PMSCL2	Isoform 1 of Exosome component 10;Isoform 2 of Exosome component 10	Q01780-1;Q01780;Q01780-2	EXOSX_HUMAN	2	18	26.7	26.7	26.7	100.83	885	1.6605e-185	0.63101	0.86796	0.29825	0.23251	11.702	14	1.246	0.8249	0.23121	0.21878	13.617	21	0.68737	0.91084	0.35743	0.31692	15.937	7	-0.2043	0.69539	1.0403	0.28012	0.24523	32.26	16	0.90944	0.80989	0.080492	0.054812	14.749	10	0.95006
794	IPI:IPI00009471.1	22	22	22	WD repeat-containing protein 3	WDR3	WD repeat-containing protein 3	Q9UNX4	WDR3_HUMAN	1	22	26.9	26.9	26.9	106.1	943	2.8773e-204	0.43611	0.58679	0.018955	0.0044521	40.01	15	0.93517	0.61724	0.025636	0.0028394	13.09	21	0.46911	0.59743	0.023772	0.012762	74.532	15	-0.743158	0.5824	0.90881	0.22532	0.16518	15.528	21	0.97335	0.80737	0.077017	0.051956	18.145	20	0.81116
795	IPI:IPI00009477.4	3	3	3	Intercellular adhesion molecule 2	ICAM2	Intercellular adhesion molecule 2	P13598	ICAM2_HUMAN	1	3	14.9	14.9	14.9	30.654	275	1.5337e-105	0.70693	0.95823	0.44488	0.44704	1.1221	2							0.73596	0.99648	0.49164	0.49421	8.9279	7	-0.0333217	0.67428	1.0033	0.4446	0.41872	6.4867	5	1.082	0.87722	0.21264	0.28676	6.3763	6	0.93776
796	IPI:IPI00009480.1	3	3	3	COP9 signalosome complex subunit 8;JAB1-containing signalosome subunit 8;COP9 homolog	COPS8;CSN8	COP9 signalosome complex subunit 8	Q99627	CSN8_HUMAN	1	3	29.7	29.7	29.7	23.225	209	8.894e-81							1.7618	1.2402	0.11071	0.14783	23.569	2	0.49402	0.62388	0.034729	0.1282	54.52	2	-0.185043
797	IPI:IPI00009505.1;IPI:IPI00216631.1	3;2	3;2	3;2	Beta-2-syntrophin;59 kDa dystrophin-associated protein A1 basic component 2;Syntrophin-3;Syntrophin-like	SNTB2;D16S2531E;SNT2B2;SNTL	Isoform 1 of Beta-2-syntrophin;Isoform 2 of Beta-2-syntrophin	Q13425-1;Q13425;Q13425-2	SNTB2_HUMAN	2	3	6.1	6.1	6.1	57.949	540	2.1622e-05	0.76966	0.97037	0.46458	0.44147	40.968	2	1.428	1.0031	0.45793	0.44322	6.3498	3	0.74747	0.9427	0.40766	0.48978	11.363	3	-0.0433931
798	IPI:IPI00009532.5	4	4	4	4-aminobutyrate aminotransferase, mitochondrial;Gamma-amino-N-butyrate transaminase;GABA aminotransferase;L-AIBAT;(S)-3-amino-2-methylpropionate transaminase	ABAT;GABAT	cDNA FLJ56034, highly similar to 4-aminobutyrate aminotransferase, mitochondrial	P80404	GABT_HUMAN	1	4	10.5	10.5	10.5	58.228	515	6.0955e-52	0.8679	1.1718	0.17521	0.22219	30.916	2	2.8646	1.8328	0.00052091	0.026908	15.061	2							0.551388
800	IPI:IPI00009542.1;IPI:IPI00337823.1	12;11	12;11	10;9	Melanoma-associated antigen D2;MAGE-D2 antigen;Breast cancer-associated gene 1 protein;11B6;Hepatocellular carcinoma-associated protein JCL-1	MAGED2;BCG1	Isoform 1 of Melanoma-associated antigen D2;Isoform 2 of Melanoma-associated antigen D2	Q9UNF1-1;Q9UNF1;Q9UNF1-2	MAGD2_HUMAN	2	12	15.2	15.2	13.7	64.953	606	3.8652e-96	1.0165	1.3197	0.054548	0.03991	16.531	11	1.5939	1.0866	0.29919	0.28948	8.4326	7	1.0919	1.4195	0.035086	0.023507	16.928	8	0.40021	0.69849	1.0789	0.15208	0.10836	36.305	9	0.92806	0.77989	0.045753	0.027586	8.0371	5	1.0209
801	IPI:IPI00009544.3	6	6	6	RalA-binding protein 1;Ral-interacting protein 1;76 kDa Ral-interacting protein;Dinitrophenyl S-glutathione ATPase	RALBP1;RLIP1;RLIP76	RalA-binding protein 1	Q15311	RBP1_HUMAN	1	6	11	11	11	76.063	655	6.3638e-13	0.88225	1.1719	0.17507	0.15639	10.499	4	1.9862	1.3194	0.060756	0.082839	35.402	2							0.314366	0.6955	1.0018	0.45189	0.42433	5.3809	3	1.3681	1.1817	0.026583	0.06711	20.276	2	0.87891
803	IPI:IPI00009634.1	11	11	11	Sulfide:quinone oxidoreductase, mitochondrial	SQRDL;CGI-44	Sulfide:quinone oxidoreductase, mitochondrial	Q9Y6N5	SQRD_HUMAN	1	11	28.7	28.7	28.7	49.96	450	7.4017e-152	1.6509	2.2228	2.9064e-06	2.5928e-07	41.168	4	3.2785	2.1376	2.1695e-05	0.0001533	39.97	7	1.7392	2.3599	4.2362e-06	3.908e-06	29.287	2	1.15238	0.78748	1.1832	0.015631	0.038194	0.64868	2	1.8181	1.5271	3.2761e-06	0.00049605	18.285	2	1.2515
804	IPI:IPI00009646.1;IPI:IPI00009213.1;IPI:IPI00300332.4;IPI:IPI00400871.1	17;16;2;2	17;16;2;2	17;16;2;2	B-cell lymphoma/leukemia 11B;B-cell CLL/lymphoma 11B;Radiation-induced tumor suppressor gene 1 protein;COUP-TF-interacting protein 2	BCL11B;CTIP2;RIT1	Isoform 2 of B-cell lymphoma/leukemia 11B;Isoform 1 of B-cell lymphoma/leukemia 11B	Q9C0K0-2;Q9C0K0;Q9C0K0-1	BC11B_HUMAN	4	17	31.7	31.7	31.7	88.475	823	5.8748e-261	0.55501	0.68563	0.07202	0.031013	10.528	7	0.99181	0.65963	0.047353	0.042815	12.419	13	0.57529	0.72834	0.11082	0.079582	12.128	9	-0.544498	0.66735	0.96037	0.39031	0.35542	22.71	10	0.94482	0.79319	0.059435	0.037927	16.476	12	0.99
806	IPI:IPI00009654.1	4	4	4	Trafficking protein particle complex subunit 1;BET5 homolog;Multiple myeloma protein 2	TRAPPC1;BET5;MUM2	Trafficking protein particle complex subunit 1	Q9Y5R8	TPPC1_HUMAN	1	4	33.8	33.8	33.8	16.831	145	1.8069e-153	0.83539	1.0127	0.4548	0.46221	4.6813	2	1.3232	0.86155	0.29019	0.33373	11.201	5	1.0096	1.262	0.11514	0.11323	112.67	4	0.0182069	0.6484	0.88486	0.16239	0.20537	14.562	3							0.95853
807	IPI:IPI00009659.3	9	9	7	Regulation of nuclear pre-mRNA domain-containing protein 1B;Cell cycle-related and expression-elevated protein in tumor	RPRD1B;C20orf77;CREPT	Regulation of nuclear pre-mRNA domain-containing protein 1B	Q9NQG5	RPR1B_HUMAN	1	9	28.8	28.8	23.9	36.899	326	1.4028e-179	0.86732	1.1318	0.23008	0.22815	3.7746	6	1.7097	1.1446	0.21176	0.19205	32.134	6	0.89668	1.0771	0.35352	0.37393	12.189	9	0.178619	0.66233	1.0054	0.43432	0.4293	3.7721	7	1.2619	1.0099	0.36086	0.36607	14.395	8	0.9874
808	IPI:IPI00009668.3	3	3	3	Centromere protein H;Interphase centromere complex protein 35	CENPH;ICEN35	Centromere protein H	Q9H3R5	CENPH_HUMAN	1	3	13	13	13	28.481	247	7.5841e-114	0.38733	0.50484	0.0037924	0.015731	17.348	2	0.78667	0.50552	0.0026743	0.011998	15.03	2	0.45586	0.60036	0.024841	0.10783	0.025062	2	-0.98416
809	IPI:IPI00009680.3	9	9	9	39S ribosomal protein L44, mitochondrial;MRP-L44	MRPL44	39S ribosomal protein L44, mitochondrial	Q9H9J2	RM44_HUMAN	1	9	32.2	32.2	32.2	37.535	332	1.8219e-150	0.6689	0.91683	0.37711	0.35944	6.134	5	1.4992	0.96833	0.47463	0.48953	12.818	11	0.66279	0.90079	0.34169	0.33049	2.9782	5	-0.125274	0.61654	0.92044	0.25955	0.22816	7.9035	6	1.2406	0.94435	0.40547	0.39802	8.6427	7	0.83972
810	IPI:IPI00009688.1	15	15	11	Phosphatidylinositol-5-phosphate 4-kinase type-2 alpha;Phosphatidylinositol-5-phosphate 4-kinase type II alpha;1-phosphatidylinositol-5-phosphate 4-kinase 2-alpha;PtdIns(5)P-4-kinase isoform 2-alpha;Diphosphoinositide kinase 2-alpha;PtdIns(4)P-5-kinase B isoform;PIP5KIII;PtdIns(4)P-5-kinase C isoform	PIP4K2A;PIP5K2;PIP5K2A	Phosphatidylinositol-5-phosphate 4-kinase type-2 alpha	P48426	PI42A_HUMAN	1	15	35.2	35.2	28.1	46.224	406	0	0.79322	1.0389	0.39863	0.42721	183.37	8	1.6536	1.0857	0.30075	0.29126	173.48	15	0.80073	1.0412	0.42091	0.45343	5.968	4	0.0582472	0.64598	0.98369	0.47148	0.45675	118.78	10	1.376	1.0867	0.13741	0.1222	10.382	5	0.83082
811	IPI:IPI00550977.1;IPI:IPI00009702.4;IPI:IPI00847495.1	3;3;1	3;3;1	3;3;1	Coiled-coil domain-containing protein 21	CCDC21	Isoform 1 of Coiled-coil domain-containing protein 21;Isoform 2 of Coiled-coil domain-containing protein 21	Q6P2H3-1;Q6P2H3;Q6P2H3-2	CCD21_HUMAN	3	3	4.7	4.7	4.7	85.638	762	1.2569e-09																				0.63024	0.93776	0.31422	0.4243	29.182	4	0.85942	0.76485	0.033262	0.21405	8.6627	2
812	IPI:IPI00009707.5;IPI:IPI00554550.2	3;1	3;1	3;1	Protein RMD5 homolog A	RMND5A	Isoform 1 of Protein RMD5 homolog A	Q9H871-1;Q9H871	RMD5A_HUMAN	2	3	11	11	11	43.992	391	5.1593e-12	0.70873	0.90531	0.35829	0.41443	17.969	3	1.3303	0.95393	0.44972	0.46792	10.707	3							-0.10578
813	IPI:IPI00009726.4	3	3	3	Nicotinamide mononucleotide adenylyltransferase 1;Nicotinate-nucleotide adenylyltransferase 1	NMNAT1;NMNAT	Nicotinamide mononucleotide adenylyltransferase 1	Q9HAN9	NMNA1_HUMAN	1	3	17.6	17.6	17.6	31.932	279	4.4441e-18	0.7335	0.97621	0.47402	0.47151	4.0752	2							0.76562	1.0159	0.47142	0.46851	16.429	3	-0.00598908
815	IPI:IPI00009737.1;IPI:IPI00478668.3	7;5	7;5	1;1	Ras-related GTP-binding protein D	RRAGD	Isoform 1 of Ras-related GTP-binding protein D;Isoform 2 of Ras-related GTP-binding protein D	Q9NQL2-1;Q9NQL2;Q9NQL2-2	RRAGD_HUMAN	2	7	18.8	18.8	2.2	45.587	400	4.4871e-44	0.90997	1.2235	0.11972	0.10043	21.417	3	1.7538	1.1179	0.24952	0.2345	8.9573	4	0.82873	1.1097	0.29774	0.29485	26.798	5	0.160791	0.64757	1.0076	0.42382	0.40275	11.838	3	1.0513	0.87191	0.19953	0.27305	20.095	2	0.73122
817	IPI:IPI00009747.1	25	25	25	Lanosterol synthase;Oxidosqualene--lanosterol cyclase;2,3-epoxysqualene--lanosterol cyclase	LSS;OSC	Lanosterol synthase	P48449	ERG7_HUMAN	1	25	39.3	39.3	39.3	83.308	732	3.0082e-194	0.72856	0.90745	0.36179	0.23649	34.178	13	1.2689	0.84626	0.26506	0.17317	18.466	21	0.71242	0.88021	0.30981	0.1807	35.597	19	-0.18408	0.66652	0.98321	0.46978	0.3356	21.354	21	1.2271	1.0363	0.26921	0.20466	43.751	21	0.94563
819	IPI:IPI00009755.3;IPI:IPI00328636.1	8;2	8;2	8;2	N6-adenosine-methyltransferase 70 kDa subunit;Methyltransferase-like protein 3	METTL3;MTA70	Isoform 1 of N6-adenosine-methyltransferase 70 kDa subunit	Q86U44-1;Q86U44	MTA70_HUMAN	2	8	14	14	14	64.473	580	1.5059e-27	0.47504	0.67352	0.062847	0.11583	13.577	6	0.97597	0.60914	0.022509	0.052829	26.147	6							-0.642681	0.60089	0.95329	0.36605	0.45466	10.803	6	1.162	0.87924	0.21771	0.33923	15.058	3	0.67976
820	IPI:IPI00009790.1;IPI:IPI00743142.2;IPI:IPI00219585.4	40;3;2	40;3;2	36;1;1	6-phosphofructokinase type C;Phosphofructokinase 1;Phosphohexokinase;Phosphofructo-1-kinase isozyme C;6-phosphofructokinase, platelet type	PFKP;PFKF	6-phosphofructokinase type C	Q01813	K6PP_HUMAN	3	40	53.7	53.7	48	85.595	784	0	0.67424	0.90588	0.35923	0.18832	13.016	33	1.4557	0.957	0.45505	0.40021	14.487	40	0.63891	0.86569	0.28769	0.075783	29.237	45	-0.142608	0.63822	0.95298	0.36502	0.11056	17.062	53	1.2539	1.013	0.34932	0.32245	34.952	50	0.83292
821	IPI:IPI00009803.1	19	19	19	Integrin alpha-4;Integrin alpha-IV;VLA-4;CD49 antigen-like family member D	ITGA4;CD49D	Integrin alpha-4 precursor	P13612	ITA4_HUMAN	1	19	20.4	20.4	20.4	115.33	1038	3.1597e-143	0.50721	0.67117	0.061159	0.0081238	45.384	11	0.89666	0.6064	0.021515	0.0020572	36.121	14	0.50442	0.63259	0.03901	0.0030681	26.25	10	-0.660657	0.59722	0.91922	0.25586	0.11989	23.453	15	0.92631	0.7378	0.017538	0.00094825	10.641	15	0.8908
822	IPI:IPI00555719.2;IPI:IPI00009804.1;IPI:IPI00010433.3	17;17;3	17;17;3	17;17;3	DNA-binding protein SATB1;Special AT-rich sequence-binding protein 1	SATB1	Isoform 2 of DNA-binding protein SATB1;Isoform 1 of DNA-binding protein SATB1	Q01826-2;Q01826;Q01826-1	SATB1_HUMAN	3	17	31.3	31.3	31.3	89.126	795	3.5259e-98	0.55796	0.73664	0.11951	0.031445	13.073	13	0.84304	0.5606	0.009331	0.00043785	18.519	16	0.54131	0.70573	0.089636	0.017228	13.729	14	-0.502812	0.7329	1.1063	0.091252	0.047299	19.54	22	1.079	0.93304	0.37054	0.29313	21.709	15	0.97247
823	IPI:IPI00009805.3;IPI:IPI00335760.4	2;2	2;2	2;2	Homologous-pairing protein 2 homolog;Proteasome 26S ATPase subunit 3-interacting protein;PSMC3-interacting protein;Tat-binding protein 1-interacting protein;Nuclear receptor coactivator GT198	PSMC3IP;HOP2;TBPIP	Isoform 1 of Homologous-pairing protein 2 homolog;Isoform 2 of Homologous-pairing protein 2 homolog	Q9P2W1-1;Q9P2W1;Q9P2W1-2	HOP2_HUMAN	2	2	13.4	13.4	13.4	24.906	217	1.0177e-44																				0.49807	0.6911	0.00091648	0.015563	30.896	3							0.94706
825	IPI:IPI00009822.1	17	17	17	Signal recognition particle 54 kDa protein	SRP54	Signal recognition particle 54 kDa protein	P61011	SRP54_HUMAN	1	17	36.3	36.3	36.3	55.704	504	0	0.78724	1.0446	0.38665	0.42065	9.1384	5	1.7003	1.0984	0.27978	0.24418	53.061	10	0.87048	1.1938	0.18119	0.16679	76.246	7	0.135404	0.68127	1.0496	0.24473	0.21758	10.901	9	1.2127	0.98237	0.46854	0.49185	10.105	10	0.96106
826	IPI:IPI00009844.1;IPI:IPI00304803.3	10;1	10;1	10;1	GMP reductase 2;Guanosine 5'-monophosphate oxidoreductase 2	GMPR2	GMP reductase 2	Q9P2T1	GMPR2_HUMAN	2	10	37.1	37.1	37.1	37.874	348	4.9061e-186	0.76754	0.99707	0.4896	0.5	7.4095	6	1.5491	1.0412	0.38129	0.36247	7.6955	9	0.78191	0.9804	0.46681	0.47405	5.9123	5	-0.0042333	0.68827	1.0259	0.34042	0.34331	18.543	7	1.2633	1.0425	0.24961	0.26943	6.0921	3	0.87642
830	IPI:IPI00009896.1	10	10	10	Epoxide hydrolase 1;Microsomal epoxide hydrolase;Epoxide hydratase	EPHX1;EPHX;EPOX	Epoxide hydrolase 1	P07099	HYEP_HUMAN	1	10	27	27	27	52.948	455	4.8999e-100	0.87224	1.1447	0.21123	0.21116	11.814	8	1.8615	1.1432	0.21355	0.20012	14.304	7	0.821	1.1403	0.25067	0.2428	11.124	4	0.193078	0.62707	1.0076	0.4237	0.42712	24.814	7	1.3128	1.0448	0.24276	0.26289	16.086	5	0.79825
831	IPI:IPI00009901.1	4	4	4	Nuclear transport factor 2;Placental protein 15	NUTF2;NTF2	Nuclear transport factor 2	P61970	NTF2_HUMAN	1	4	35.4	35.4	35.4	14.478	127	6.508e-107	0.9251	1.1828	0.16196	0.1506	18.304	4	1.6952	1.1949	0.15228	0.12894	13.844	3							0.249548	0.67212	1.0342	0.30491	0.27389	13.81	4							0.95953
832	IPI:IPI00009904.1	34	34	34	Protein disulfide-isomerase A4;Protein ERp-72	PDIA4;ERP70;ERP72	Protein disulfide-isomerase A4	P13667	PDIA4_HUMAN	1	34	47.1	47.1	47.1	72.932	645	0	1.0518	1.4206	0.02189	0.010159	17.95	48	2.2522	1.4126	0.028194	0.0064018	21.399	46	1.0003	1.3678	0.052823	0.021249	15.207	45	0.498353	0.73018	1.1563	0.030481	0.0012811	14.585	43	1.5499	1.1974	0.019409	3.6561e-05	33.87	41	1.0003
833	IPI:IPI00009906.5	5	5	5	Armadillo repeat-containing X-linked protein 3;ARM protein lost in epithelial cancers on chromosome X 3	ARMCX3;ALEX3;BM-017;UNQ2517/PRO6007	Armadillo repeat-containing X-linked protein 3	Q9UH62	ARMX3_HUMAN	1	5	15.6	15.6	15.6	42.5	379	2.4343e-07																				0.6268	0.90959	0.22755	0.27275	15.424	3							2.634
835	IPI:IPI00009922.3	7	7	7	SRA stem-loop-interacting RNA-binding protein, mitochondrial	SLIRP;C14orf156;DC23;DC50;PD04872	SRA stem-loop-interacting RNA-binding protein, mitochondrial	Q9GZT3	SLIRP_HUMAN	1	7	67	67	67	12.349	109	8.9507e-104	0.81757	1.0638	0.34813	0.38651	6.333	13	1.516	1.0015	0.46128	0.49616	14.68	16	0.85849	1.1036	0.30772	0.30877	6.3736	10	0.0892269	0.7084	1.0277	0.33229	0.33396	6.9232	8	1.1504	0.96895	0.48222	0.42377	3.9974	8	1.0291
837	IPI:IPI00009946.4	13	13	13	Mitochondrial import receptor subunit TOM34;Translocase of outer membrane 34 kDa subunit	TOMM34;URCC3	Mitochondrial import receptor subunit TOM34	Q15785	TOM34_HUMAN	1	13	53.4	53.4	53.4	34.559	309	6.8157e-227	0.79769	1.0341	0.40854	0.44656	32.228	7	1.6496	1.1113	0.25951	0.22017	118.67	10	0.92325	1.2754	0.10486	0.084289	37.763	10	0.152248	0.67841	1.0032	0.44513	0.49506	28.567	11	1.2363	1.029	0.29304	0.2746	12.443	4	0.90009
838	IPI:IPI00009949.2	9	9	9	Proteasome inhibitor PI31 subunit	PSMF1	Proteasome inhibitor PI31 subunit	Q92530	PSMF1_HUMAN	1	9	36.9	36.9	36.9	29.816	271	1.1529e-130	0.89421	1.1666	0.18174	0.17864	11.956	14	1.5658	1.0622	0.34189	0.32539	8.985	12	0.8932	1.0821	0.34464	0.36045	36.041	10	0.113834	0.64718	0.98689	0.48261	0.41608	19.14	9	1.3323	1.1043	0.10493	0.069373	7.9824	7	0.91592
839	IPI:IPI00009958.6	14	14	14	COP9 signalosome complex subunit 5;Jun activation domain-binding protein 1	COPS5;CSN5;JAB1	COP9 signalosome complex subunit 5	Q92905	CSN5_HUMAN	1	14	46.7	46.7	46.7	37.578	334	1.2341e-248	0.79711	1.057	0.3616	0.38327	4.2307	9	1.4353	0.9964	0.47191	0.48852	9.7348	8	0.76027	1.0187	0.46573	0.49594	24.438	12	0.0267293	0.6527	0.99645	0.47765	0.48242	14.124	13	1.2802	0.99751	0.40806	0.41909	13.389	9	0.87188
840	IPI:IPI00009960.6;IPI:IPI00554469.1;IPI:IPI00470829.4	38;38;34	38;38;34	38;38;34	Mitochondrial inner membrane protein;Mitofilin;p87/89;Cell proliferation-inducing gene 4 protein	IMMT;HMP;PIG4	Isoform 1 of Mitochondrial inner membrane protein;Isoform 2 of Mitochondrial inner membrane protein;Isoform 3 of Mitochondrial inner membrane protein	Q16891-1;Q16891;Q16891-2;Q16891-3	IMMT_HUMAN	3	38	54.6	54.6	54.6	83.677	758	0	0.7487	1.0199	0.43909	0.48849	8.3171	26	1.638	1.0217	0.41986	0.43656	13.807	37	0.7876	1.0267	0.44953	0.48955	20.996	28	0.0309716	0.63576	1.0029	0.44622	0.47884	14.481	41	1.2881	1.0408	0.25486	0.18521	20.337	31	0.92274
842	IPI:IPI00009976.1	3	3	3	Transmembrane emp24 domain-containing protein 1;Interleukin-1 receptor-like 1 ligand;Putative T1/ST2 receptor-binding protein	TMED1;IL1RL1L;IL1RL1LG	Transmembrane emp24 domain-containing protein 1	Q13445	TMED1_HUMAN	1	3	17.2	17.2	17.2	25.206	227	4.4226e-08	0.8084	1.0665	0.34289	0.31662	12.958	4	2.0065	1.3147	0.063041	0.085369	7.5426	3	0.70729	1.0277	0.44743	0.44449	27.364	3	0.092884	0.70897	1.01	0.4127	0.39419	6.1804	2	1.1496	1.031	0.28636	0.29369	2.8329	3
844	IPI:IPI00010080.2	18	18	13	Serine/threonine-protein kinase OSR1;Oxidative stress-responsive 1 protein	OXSR1;KIAA1101;OSR1	Serine/threonine-protein kinase OSR1	O95747	OXSR1_HUMAN	1	18	41.9	41.9	32.6	58.022	527	2.4866e-287	0.73395	0.96284	0.45238	0.38331	16.723	20	1.4181	0.92041	0.39122	0.33245	16.401	17	0.7707	1.0367	0.42964	0.46345	8.4168	11	-0.054632	0.61966	0.96406	0.40305	0.29824	15.047	19	1.3078	1.033	0.27963	0.25852	11.417	13	0.86647
845	IPI:IPI00010088.2	4	4	3	Histone deacetylase 4	HDAC4;KIAA0288	Histone deacetylase 4	P56524	HDAC4_HUMAN	1	4	3.6	3.6	2.5	119.04	1084	9.5012e-10	0.78155	1.0494	0.37699	0.34506	3.8208	3	1.3893	0.92801	0.4045	0.43057	0.5821	2							-0.0191115	0.70398	1.0153	0.38808	0.37526	9.6721	3	1.0792	0.96177	0.45983	0.47767	12.768	2
846	IPI:IPI00010090.1	8	8	8	Glutamate--cysteine ligase regulatory subunit;Gamma-glutamylcysteine synthetase regulatory subunit;Gamma-ECS regulatory subunit;GCS light chain;Glutamate--cysteine ligase modifier subunit	GCLM;GLCLR	Glutamate--cysteine ligase regulatory subunit	P48507	GSH0_HUMAN	1	8	35.8	35.8	35.8	30.727	274	1.8032e-104	0.79555	1.1082	0.26751	0.26946	44.029	5	1.7769	1.211	0.13628	0.12661	11.976	4	0.87124	1.1801	0.19749	0.19141	5.8853	3	0.238909	0.56437	0.91246	0.23581	0.20304	18.674	3	1.1913	1.0569	0.20803	0.22945	26.854	5	0.87891
847	IPI:IPI00010105.1	8	8	8	Eukaryotic translation initiation factor 6;B4 integrin interactor;CAB;p27(BBP);B(2)GCN homolog	EIF6;EIF3A;ITGB4BP;OK/SW-cl.27	Eukaryotic translation initiation factor 6	P56537	IF6_HUMAN	1	8	56.7	56.7	56.7	26.599	245	2.884e-222	0.92141	1.1388	0.21968	0.20744	6.7615	13	1.3952	0.98666	0.49253	0.48913	8.526	19	0.87616	1.0854	0.33882	0.35332	6.2349	12	0.118227	0.72727	1.0434	0.26827	0.23297	9.3706	14	1.1359	0.93685	0.38226	0.27422	11.156	15	1.0498
849	IPI:IPI00010130.3	9	9	9	Glutamine synthetase;Glutamate--ammonia ligase	GLUL;GLNS	Glutamine synthetase	P15104	GLNA_HUMAN	1	9	24.1	24.1	24.1	42.064	373	3.4419e-73	1.6895	2.2173	3.104e-06	1.6976e-06	15.52	9	2.9266	1.8835	0.00031033	0.00027524	11.918	7	1.5583	2.0868	6.8422e-05	7.5758e-05	7.6599	5	1.06129	0.91211	1.3942	1.6021e-05	1.5577e-05	16.465	5	1.1932	0.98029	0.47698	0.48088	0.98315	2	1.2203
850	IPI:IPI00010133.3	28	28	28	Coronin-1A;Coronin-like protein p57;Coronin-like protein A;Tryptophan aspartate-containing coat protein	CORO1A;CORO1	Coronin-1A	P31146	COR1A_HUMAN	1	28	53.1	53.1	53.1	51.026	461	0	0.5818	0.75655	0.14184	0.0044864	13.252	51	1.2024	0.78971	0.17946	0.018656	11.342	50	0.57471	0.76668	0.15255	0.0040426	11.742	73	-0.383304	0.61983	0.93378	0.30131	0.045608	26.874	67	1.1962	0.95577	0.44108	0.24026	10.771	60	0.82107
852	IPI:IPI00010141.4	4	4	4	DNA polymerase epsilon subunit 3;DNA polymerase epsilon subunit p17;Chromatin accessibility complex 17;HuCHRAC17;Arsenic-transactivated protein	POLE3;CHRAC17	DNA polymerase epsilon subunit 3	Q9NRF9	DPOE3_HUMAN	1	4	29.9	29.9	29.9	16.859	147	3.579e-35	0.63418	0.84062	0.25596	0.18815	2.2172	2	1.2385	0.80185	0.19667	0.18517	7.7772	2	0.76655	1.0155	0.47211	0.49081	15.125	2	-0.250474	0.64822	1.0521	0.23588	0.19552	7.9549	4	1.1403	0.86807	0.19033	0.15477	5.4459	4	0.98133
853	IPI:IPI00010142.1	3	3	3	Ubiquitin-conjugating enzyme E2 G2;Ubiquitin-protein ligase G2;Ubiquitin carrier protein G2	UBE2G2	Ubiquitin-conjugating enzyme E2 G2	P60604	UB2G2_HUMAN	1	3	27.9	27.9	27.9	18.566	165	2.9137e-69	0.86044	1.0737	0.3292	0.33624	7.9282	2	1.0865	0.75785	0.13789	0.15405	10.036	2	0.49093	0.62552	0.035508	0.039439	8.1508	2	-0.400016	0.58067	0.8643	0.11752	0.085018	6.7183	3							0.90777
854	IPI:IPI00010153.5	7	7	7	60S ribosomal protein L23;Ribosomal protein L17	RPL23	60S ribosomal protein L23	P62829	RL23_HUMAN	1	7	40.7	40.7	40.7	14.865	140	0	0.70333	0.9392	0.41378	0.29548	8.66	39	1.3834	0.91228	0.37704	0.23933	15.178	40	0.68137	0.90764	0.35242	0.16832	17.306	30	-0.132451	0.65811	1.008	0.42199	0.47755	21.337	43	1.2535	1.0036	0.38461	0.39547	9.8313	32	0.92626
855	IPI:IPI00010154.3	25	14	14	Rab GDP dissociation inhibitor alpha;Guanosine diphosphate dissociation inhibitor 1;Oligophrenin-2;Protein XAP-4	GDI1;GDIL;OPHN2;RABGDIA;XAP4	Rab GDP dissociation inhibitor alpha	P31150	GDIA_HUMAN	1	25	59.5	37.4	37.4	50.582	447	0	0.96607	1.2717	0.081694	0.068985	14.725	9	2.0671	1.2776	0.083912	0.043278	7.7291	13	0.98518	1.2998	0.088064	0.06756	9.1004	10	0.353436	0.62181	0.98265	0.46783	0.39345	8.0972	10	1.4299	1.1215	0.079457	0.047185	16.928	8	0.84416
856	IPI:IPI00010157.1;IPI:IPI00021772.1	19;2	19;2	19;2	S-adenosylmethionine synthetase isoform type-2;Methionine adenosyltransferase 2;Methionine adenosyltransferase II	MAT2A;AMS2;MATA2	S-adenosylmethionine synthetase isoform type-2	P31153	METK2_HUMAN	2	19	49.9	49.9	49.9	43.66	395	9.348e-252	0.62114	0.82015	0.22565	0.033007	12.828	29	1.1311	0.77625	0.16124	0.012353	12.107	25	0.60813	0.81994	0.22118	0.024021	10.435	27	-0.28641	0.63418	0.97952	0.45692	0.27574	13.018	32	1.0355	0.87841	0.21562	0.0093324	6.7391	28	0.91248
857	IPI:IPI00010158.3	2	2	2	Chromatin accessibility complex protein 1;CHRAC-15;HuCHRAC15;DNA polymerase epsilon subunit p15	CHRAC1;CHRAC15	Chromatin accessibility complex protein 1	Q9NRG0	CHRC1_HUMAN	1	2	19.8	19.8	19.8	14.71	131	9.1001e-90	0.75889	0.93088	0.40013	0.40935	2.8005	3	1.3031	0.95491	0.45143	0.45285	0.70105	2							-0.0849481	0.70514	1.0277	0.33249	0.32292	1.2638	2	1.0811	0.97652	0.4924	0.47541	5.5648	2
858	IPI:IPI00010182.4;IPI:IPI00218836.1	10;9	10;9	10;9	Acyl-CoA-binding protein;Diazepam-binding inhibitor;Endozepine	DBI	Isoform 1 of Acyl-CoA-binding protein;Isoform 2 of Acyl-CoA-binding protein	P07108-1;P07108;P07108-2	ACBP_HUMAN	2	10	94.3	94.3	94.3	10.044	87	1.0703e-93	0.65807	0.94571	0.42443	0.3177	11.636	18	1.65	0.98121	0.49669	0.45699	18.51	23	0.74729	1.0727	0.3614	0.38597	14.248	18	-0.0273662	0.57337	0.95621	0.37604	0.17229	12.238	15	1.4932	1.1076	0.099663	0.028986	20.325	12	0.87213
860	IPI:IPI00010190.3;IPI:IPI00640806.2;IPI:IPI00444050.1	7;5;4	7;5;4	7;5;4	Peroxisomal 2,4-dienoyl-CoA reductase;2,4-dienoyl-CoA reductase 2	DECR2;PDCR	Isoform 1 of Peroxisomal 2,4-dienoyl-CoA reductase;Isoform 3 of Peroxisomal 2,4-dienoyl-CoA reductase;Isoform 2 of Peroxisomal 2,4-dienoyl-CoA reductase	Q9NUI1-1;Q9NUI1;Q9NUI1-3;Q9NUI1-2	DECR2_HUMAN	3	7	25.7	25.7	25.7	30.777	292	1.0472e-100	0.90896	1.1697	0.17783	0.19809	10.569	6	1.4987	1.0348	0.39376	0.37469	62.491	7	0.94986	1.1895	0.18627	0.21438	112.05	4	0.226139	0.69416	0.96546	0.40792	0.42199	66.071	7	1.2783	1.1265	0.073001	0.092287	6.3713	2	0.87036
862	IPI:IPI00010200.3	12	12	12	Probable ATP-dependent RNA helicase YTHDC2	YTHDC2	Probable ATP-dependent RNA helicase YTHDC2	Q9H6S0	YTDC2_HUMAN	1	12	10	10	10	160.25	1430	7.2442e-187	0.57862	0.75166	0.13617	0.077317	10.869	6	1.0686	0.68059	0.061772	0.056255	13.204	5	0.58077	0.7319	0.11439	0.082633	66.45	4	-0.450282	0.64684	0.9865	0.48127	0.46913	109.53	5	0.97071	0.79827	0.065374	0.042582	4.2524	4	0.8409
863	IPI:IPI00010204.1	7	6	6	Splicing factor, arginine/serine-rich 3;Pre-mRNA-splicing factor SRP20	SFRS3;SRP20	Splicing factor, arginine/serine-rich 3	P84103	SFRS3_HUMAN	1	7	38.4	38.4	38.4	19.329	164	9.2557e-80	0.81268	1.0302	0.41679	0.40638	7.2207	7	1.4271	0.94597	0.43587	0.35824	10.379	6	0.88201	1.1521	0.23396	0.17883	12.182	14	0.0429244	0.72895	1.082	0.14414	0.056704	6.5732	6	1.1867	0.94814	0.41727	0.1944	9.9148	9	1.0118
864	IPI:IPI00010207.1	4	4	4	Ubiquitin-fold modifier 1	UFM1;C13orf20;BM-002	Ubiquitin-fold modifier 1	P61960	UFM1_HUMAN	1	4	68.2	68.2	68.2	9.1175	85	9.5422e-13							1.578	0.94072	0.42672	0.41199	20.535	2	0.95629	1.2247	0.14839	0.13657	5.2127	10	0.102133	0.69496	1.0814	0.14556	0.10208	15.154	4	1.2111	0.97296	0.49471	0.47753	9.8363	5	0.97515
865	IPI:IPI00010212.6	4	4	4	U6 snRNA-specific terminal uridylyltransferase 1;RNA-binding motif protein 21	TUT1;RBM21	U6 snRNA-specific terminal uridylyltransferase 1	Q9H6E5	TUT1_HUMAN	1	4	7.8	7.8	7.8	93.846	874	1.9812e-121																				0.4285	0.64977	0.00013227	0.015779	22.782	2	0.48027	0.40678	1.8694e-11	0.00014189	41.561	2
868	IPI:IPI00010232.1	4	4	4	Peroxisomal biogenesis factor 3;Peroxin-3;Peroxisomal assembly protein PEX3	PEX3	Peroxisomal biogenesis factor 3	P56589	PEX3_HUMAN	1	4	13.9	13.9	13.9	42.139	373	2.5408e-121	0.66858	0.93459	0.40622	0.39843	56.384	5							0.87984	1.1022	0.30998	0.32902	8.0664	3	0.0213958	0.68968	1.0158	0.38555	0.36775	76.187	4	1.1217	0.96892	0.48214	0.49731	10.916	7	0.90807
870	IPI:IPI00010244.4;IPI:IPI00219350.1;IPI:IPI00219351.3	4;4;2	4;4;2	4;4;2	28S ribosomal protein S11, mitochondrial;MRP-S11;Cervical cancer proto-oncogene 2 protein	MRPS11;RPMS11;HCC2	Isoform 1 of 28S ribosomal protein S11, mitochondrial;Isoform 2 of 28S ribosomal protein S11, mitochondrial;Isoform 3 of 28S ribosomal protein S11, mitochondrial	P82912-1;P82912;P82912-2;P82912-3	RT11_HUMAN	3	4	22.2	22.2	22.2	20.616	194	4.3426e-22	0.66074	0.99312	0.49848	0.49421	22.947	2	1.6344	1.0346	0.39414	0.39515	9.3963	2							0.0195565
872	IPI:IPI00010252.3;IPI:IPI00221114.1	14;14	14;14	14;14	E3 ubiquitin-protein ligase TRIM33;Tripartite motif-containing protein 33;Transcription intermediary factor 1-gamma;Ectodermin homolog;RET-fused gene 7 protein	TRIM33;KIAA1113;RFG7;TIF1G	Isoform Alpha of E3 ubiquitin-protein ligase TRIM33;Isoform Beta of E3 ubiquitin-protein ligase TRIM33	Q9UPN9-1;Q9UPN9;Q9UPN9-2	TRI33_HUMAN	2	14	14.9	14.9	14.9	122.52	1127	2.3418e-170	0.76364	1.0096	0.46154	0.47095	5.7474	9	1.2834	0.90113	0.35764	0.35285	12.175	12	0.73586	1.0273	0.44826	0.435	20.232	6	0.0137838	0.73974	1.1428	0.041855	0.042111	4.4461	9	1.0932	0.88277	0.22675	0.21166	7.6274	9	0.91935
874	IPI:IPI00010270.1;IPI:IPI00027952.1;IPI:IPI00012511.6;IPI:IPI00249526.1	12;1;1;1	6;0;0;0	6;0;0;0	Ras-related C3 botulinum toxin substrate 2;p21-Rac2;Small G protein;GX	RAC2	Ras-related C3 botulinum toxin substrate 2	P15153	RAC2_HUMAN	4	12	55.7	24	24	21.429	192	1.7682e-130	0.83817	1.124	0.24202	0.23754	9.9918	10	1.7274	1.1732	0.17605	0.11502	10.664	8	0.85985	1.0954	0.32157	0.32854	11.142	7	0.168642	0.6432	0.96806	0.41694	0.23733	7.069	7	1.2797	1.0644	0.18838	0.10462	4.8283	8	0.89518
875	IPI:IPI00219675.1;IPI:IPI00010271.3	12;12	12;12	3;3	Ras-related C3 botulinum toxin substrate 1;p21-Rac1;Ras-like protein TC25;Cell migration-inducing gene 5 protein	RAC1;MIG5	Isoform B of Ras-related C3 botulinum toxin substrate 1;Isoform A of Ras-related C3 botulinum toxin substrate 1	P63000-2;P63000;P63000-1	RAC1_HUMAN	2	12	50.7	50.7	13.7	23.467	211	1.1031e-127	0.8471	1.123	0.24364	0.21306	16.447	24	1.7706	1.1325	0.22833	0.16532	18.095	25	0.86683	1.1417	0.24862	0.19451	19.136	27	0.179511	0.66988	0.98554	0.47793	0.32439	8.3585	25	1.2859	1.0343	0.27556	0.18485	14.86	22	0.90434
876	IPI:IPI00010278.6	9	9	9	28S ribosomal protein S30, mitochondrial;MRP-S30;Programmed cell death protein 9	MRPS30;PDCD9;BM-047	28S ribosomal protein S30, mitochondrial	Q9NP92	RT30_HUMAN	1	9	23	23	23	50.364	439	7.3666e-24	0.68231	0.89427	0.34036	0.32031	16.337	5	1.4865	0.987	0.49181	0.49202	22.262	8	0.7013	0.9124	0.35988	0.3512	17.486	5	-0.132262	0.64974	0.9066	0.21906	0.15866	57.98	8	1.2095	0.96336	0.46478	0.44438	17.763	8	0.88428
877	IPI:IPI00010320.1	6	5	5	Chromobox protein homolog 1;Heterochromatin protein 1 homolog beta;Modifier 1 protein;M31;Heterochromatin protein p25;HP1Hsbeta;p25beta	CBX1;CBX	Chromobox protein homolog 1	P83916	CBX1_HUMAN	1	6	28.1	19.5	19.5	21.418	185	2.3037e-181							1.4309	0.90181	0.35881	0.36638	3.3705	4	0.80852	1.1619	0.22071	0.24702	14.745	3	0.0336907	0.56712	0.93108	0.29265	0.28032	3.4277	2							0.94605
878	IPI:IPI00016807.1;IPI:IPI00010331.1	5;5	5;5	5;5	NAD-dependent deacetylase sirtuin-5;SIR2-like protein 5	SIRT5;SIR2L5	Isoform 1 of NAD-dependent deacetylase sirtuin-5;Isoform 2 of NAD-dependent deacetylase sirtuin-5	Q9NXA8-1;Q9NXA8;Q9NXA8-2	SIRT5_HUMAN	2	5	21.9	21.9	21.9	33.881	310	4.9821e-49																				0.683	1.0773	0.15641	0.22936	16.674	4	1.6891	1.328	0.00094992	0.037635	19.04	3
879	IPI:IPI00010346.1	15	15	15	Neurolysin, mitochondrial;Neurotensin endopeptidase;Mitochondrial oligopeptidase M;Microsomal endopeptidase;Angiotensin-binding protein	NLN;AGTBP;KIAA1226	Neurolysin, mitochondrial	Q9BYT8	NEUL_HUMAN	1	15	25.7	25.7	25.7	80.651	704	9.4705e-125	0.59905	0.80251	0.2007	0.13391	78.1	12	1.2484	0.82548	0.23211	0.21966	9.7639	10	0.60714	0.80157	0.19626	0.15655	4.8316	8	-0.317409	0.68257	1.0391	0.28506	0.25089	8.5225	9	1.2249	0.96877	0.48167	0.46306	5.6387	4	0.85375
880	IPI:IPI00010348.1	3	3	3	Deoxyribonuclease-2-alpha;Deoxyribonuclease II alpha;Acid DNase;Lysosomal DNase II;R31240_2	DNASE2;DNASE2A;DNL2	Deoxyribonuclease-2-alpha	O00115	DNS2A_HUMAN	1	3	10.3	10.3	10.3	39.58	360	1.3649e-17	1.1337	1.4822	0.012069	0.0065527	70.493	2	1.6726	1.1935	0.15369	0.17766	16.81	5							0.411469	0.81123	1.1613	0.027054	0.055369	30.374	2							0.92439
881	IPI:IPI00010349.1	18	18	18	Alkyldihydroxyacetonephosphate synthase, peroxisomal;Alkylglycerone-phosphate synthase;Aging-associated gene 5 protein	AGPS;AAG5	Alkyldihydroxyacetonephosphate synthase, peroxisomal	O00116	ADAS_HUMAN	1	18	37.1	37.1	37.1	72.911	658	1.2035e-186	0.7713	1.0268	0.42422	0.46505	16.281	15	1.3814	0.92901	0.40626	0.3524	13.312	16	0.72792	0.96759	0.44682	0.37828	12.939	12	-0.0475322	0.69521	1.0835	0.14026	0.093571	8.421	16	1.126	0.9407	0.39415	0.32455	9.2301	16	0.87807
883	IPI:IPI00848334.1;IPI:IPI00867746.1;IPI:IPI00010368.6;IPI:IPI00867529.1	15;15;15;15	15;15;15;15	14;14;14;14	Kinesin-like protein KIF2A;HK2	KIF2A;KIF2;KNS2	Isoform 4 of Kinesin-like protein KIF2A;Isoform 3 of Kinesin-like protein KIF2A;Isoform 1 of Kinesin-like protein KIF2A;Isoform 2 of Kinesin-like protein KIF2A	O00139-4;O00139;O00139-3;O00139-1;O00139-2	KIF2A_HUMAN	4	15	19.1	19.1	17.1	84.088	744	1.2503e-225	0.74772	0.9828	0.48459	0.42974	6.7536	15	1.409	0.95699	0.45504	0.41854	16.606	15	0.75121	0.96282	0.43934	0.36758	14.69	10	-0.054662	0.69336	0.99261	0.49645	0.44692	21.863	15	1.2083	1.0069	0.37182	0.37119	7.8479	8	0.98259
885	IPI:IPI00010404.1	7	7	7	Splicing factor 3B subunit 5;Pre-mRNA-splicing factor SF3b 10 kDa subunit	SF3B5;SF3B10	Splicing factor 3B subunit 5	Q9BWJ5	SF3B5_HUMAN	1	7	68.6	68.6	68.6	10.135	86	3.0396e-68	0.67395	0.84978	0.26991	0.15246	11.854	5	1.4477	0.94948	0.44198	0.40065	9.9159	5	0.71623	1.0058	0.49195	0.46483	10.433	8	-0.0747905	0.63776	0.96462	0.40501	0.30101	7.5444	10	1.2441	1.0338	0.27725	0.25568	16.734	8	0.92114
886	IPI:IPI00010414.4	16	16	16	PDZ and LIM domain protein 1;Elfin;LIM domain protein CLP-36;C-terminal LIM domain protein 1	PDLIM1;CLIM1;CLP36	PDZ and LIM domain protein 1	O00151	PDLI1_HUMAN	1	16	49.8	49.8	49.8	36.071	329	3.1808e-281	0.80369	1.0636	0.3486	0.38719	10.006	23	1.5886	1.0281	0.40705	0.41812	13.379	20	0.80356	1.0453	0.41278	0.46047	13.752	12	0.0639171	0.65286	0.99357	0.49175	0.40966	9.9159	22	1.2419	0.98798	0.44585	0.47708	10.764	16	0.86491
888	IPI:IPI00010427.1	2	2	2	Transmembrane protein 93	TMEM93	Transmembrane protein 93	Q9BV81	TMM93_HUMAN	1	2	20	20	20	12.017	110	1.4483e-07																										1.2526	1.0986	0.11468	0.16169	9.523	3	0.94862
889	IPI:IPI00010438.2;IPI:IPI00216231.2	4;2	4;2	4;2	Synaptosomal-associated protein 23;Vesicle-membrane fusion protein SNAP-23	SNAP23	Isoform SNAP-23a of Synaptosomal-associated protein 23;Isoform SNAP-23b of Synaptosomal-associated protein 23	O00161-1;O00161;O00161-2	SNP23_HUMAN	2	4	24.6	24.6	24.6	23.354	211	2.3702e-82	0.97296	1.2906	0.069869	0.090541	2.3879	4	2.3803	1.5202	0.010885	0.0098216	12.628	7	1.2032	1.5299	0.013906	0.025962	11.142	2	0.604261
890	IPI:IPI00641973.4;IPI:IPI00010440.6;IPI:IPI00604587.1;IPI:IPI00954512.1;IPI:IPI00878396.1;IPI:IPI00954523.1	9;9;9;8;2;1	9;9;9;8;2;1	9;9;9;8;2;1	HCLS1-associated protein X-1;HS1-associating protein X-1;HS1-binding protein 1	HAX1;HS1BP1	Isoform 2 of HCLS1-associated protein X-1;Isoform 1 of HCLS1-associated protein X-1;Isoform 5 of HCLS1-associated protein X-1;Isoform 3 of HCLS1-associated protein X-1	O00165-2;O00165;O00165-1;O00165-5;O00165-3	HAX1_HUMAN	6	9	33.8	33.8	33.8	32.418	287	6.5898e-37	0.81756	1.0655	0.34486	0.34982	10.918	9	1.4335	0.93948	0.42455	0.43092	12.839	9	0.88769	1.1169	0.28614	0.27714	13.267	7	0.0915306	0.75204	1.1099	0.084915	0.085572	18.077	8	1.2713	1.152	0.046698	0.062607	11.379	5	1.0898
891	IPI:IPI00217157.5;IPI:IPI00010449.2	4;4	4;4	4;4	Probable ATP-dependent RNA helicase DDX59;DEAD box protein 59;Zinc finger HIT domain-containing protein 5	DDX59;ZNHIT5	Isoform 1 of Probable ATP-dependent RNA helicase DDX59;Isoform 2 of Probable ATP-dependent RNA helicase DDX59	Q5T1V6-1;Q5T1V6;Q5T1V6-2	DDX59_HUMAN	2	4	6.3	6.3	6.3	68.809	619	4.7499e-37	0.55591	0.78	0.17068	0.29315	17.401	3	1.2319	0.79414	0.18566	0.27535	11.699	2							-0.345494	0.54494	0.84662	0.086027	0.2306	2.5184	3	1.199	0.96237	0.46171	0.49809	21.274	3
892	IPI:IPI00010463.5	4	4	4	GTP-binding protein 1	GTPBP1	GTP-binding protein 1	O00178	GTPB1_HUMAN	1	4	8.2	8.2	8.2	72.453	669	1.1834e-141	1.0357	1.3555	0.039848	0.10529	11.858	2	1.4786	0.94385	0.43218	0.47208	36.685	5							0.177727
893	IPI:IPI00219628.3;IPI:IPI00010466.3	10;10	4;4	4;4	Protein kinase C beta type	PRKCB;PKCB;PRKCB1	Isoform Beta-II of Protein kinase C beta type;Isoform Beta-I of Protein kinase C beta type	P05771-2;P05771;P05771-1	KPCB_HUMAN	2	10	14.1	3.9	3.9	77.011	673	9.6547e-114							1.3005	0.81693	0.21902	0.2703	12.526	2	0.52356	0.71397	0.09705	0.11595	15.712	2	-0.38889	0.50126	0.80077	0.032454	0.053425	30.152	3	1.4576	1.1442	0.053723	0.10171	16.509	2	0.89218
894	IPI:IPI00010471.5	54	54	47	Plastin-2;L-plastin;Lymphocyte cytosolic protein 1;LC64P	LCP1;PLS2	Plastin-2	P13796	PLSL_HUMAN	1	54	77.8	77.8	74.2	70.289	627	0	0.95716	1.2463	0.10025	0.070605	18.563	162	1.8467	1.2069	0.14016	0.079322	23.474	195	0.98278	1.2562	0.1199	0.069625	21.787	196	0.317651	0.68371	1.0336	0.30735	0.27515	13.314	162	1.2671	1.0261	0.30301	0.23289	17.312	164	0.97362
895	IPI:IPI00010477.1;IPI:IPI00293267.1;IPI:IPI00472523.3;IPI:IPI00456941.6;IPI:IPI00903067.1	5;5;2;2;2	5;5;2;2;2	5;5;2;2;2	Galectin-9;HOM-HD-21;Ecalectin	LGALS9	Isoform Long of Galectin-9;Isoform Short of Galectin-9	O00182-1;O00182;O00182-2	LEG9_HUMAN	5	5	17.2	17.2	17.2	39.518	355	1.8626e-75	0.5429	0.66936	0.059884	0.023756	8.7652	2	0.97489	0.69203	0.070737	0.064659	7.649	7	0.52435	0.64293	0.044551	0.026955	8.8129	3	-0.579146	0.58653	0.80998	0.040299	0.012844	6.3398	5	1.0017	0.86344	0.17952	0.1443	7.112	3	0.83125
898	IPI:IPI00010586.3;IPI:IPI00930399.1	6;6	6;6	6;6	TATA element modulatory factor;Androgen receptor coactivator 160 kDa protein	TMF1	Isoform 2 of TATA element modulatory factor;Isoform 1 of TATA element modulatory factor	P82094-2;P82094;P82094-1	TMF1_HUMAN	2	6	7.7	7.7	7.7	123.15	1096	1.797e-21	1.0348	1.6147	0.0031078	0.017582	17.672	3	2.544	1.5205	0.010857	0.028506	74.266	6							0.647906
899	IPI:IPI00010590.2;IPI:IPI00807455.1;IPI:IPI00807597.1;IPI:IPI00807574.1;IPI:IPI00807726.1;IPI:IPI00807553.1;IPI:IPI00807667.1;IPI:IPI00807698.1;IPI:IPI00807418.1	20;20;20;18;17;17;6;6;1	20;20;20;18;17;17;6;6;1	19;19;19;17;16;16;6;6;1	Lymphoid-specific helicase;SWI/SNF2-related matrix-associated actin-dependent regulator of chromatin subfamily A member 6;Proliferation-associated SNF2-like protein	HELLS;PASG;SMARCA6;Nbla10143	Isoform 1 of Lymphoid-specific helicase;Isoform 2 of Lymphoid-specific helicase;Isoform 4 of Lymphoid-specific helicase;Isoform 3 of Lymphoid-specific helicase;Isoform 5 of Lymphoid-specific helicase;Isoform 6 of Lymphoid-specific helicase	Q9NRZ9-1;Q9NRZ9;Q9NRZ9-2;Q9NRZ9-4;Q9NRZ9-3;Q9NRZ9-5;Q9NRZ9-6	HELLS_HUMAN	9	20	24.3	24.3	23.6	97.073	838	9.6007e-82	0.4359	0.56353	0.012691	0.00030897	41.727	13	0.76206	0.49988	0.0023112	3.2084e-05	56.412	17	0.42149	0.5566	0.012139	0.00025804	19.032	11	-0.845287	0.64753	0.99915	0.46453	0.48227	19.318	19	0.88705	0.7275	0.013421	0.00055853	32.58	19	0.87354
901	IPI:IPI00010700.2;IPI:IPI00642817.2;IPI:IPI00084746.4;IPI:IPI00885161.1	12;12;12;8	12;12;12;8	12;12;12;8	Large proline-rich protein BAT2;HLA-B-associated transcript 2	BAT2;G2	Isoform 1 of Large proline-rich protein BAT2;Isoform 3 of Large proline-rich protein BAT2;Isoform 2 of Large proline-rich protein BAT2;Isoform 4 of Large proline-rich protein BAT2	P48634-1;P48634;P48634-3;P48634-2;P48634-4	BAT2_HUMAN	4	12	9.1	9.1	9.1	228.86	2157	3.2401e-112							1.3633	0.90848	0.37042	0.37725	23.116	10	0.61333	0.82268	0.225	0.24402	41.815	3	-0.210035	0.73828	1.0685	0.18175	0.2108	28.178	8	1.1737	0.98102	0.47402	0.4228	14.794	2
902	IPI:IPI00010706.1	16	16	16	Glutathione synthetase;Glutathione synthase;GSH synthetase	GSS	Glutathione synthetase	P48637	GSHB_HUMAN	1	16	42.6	42.6	42.6	52.384	474	7.8708e-247	0.8428	1.0517	0.37229	0.40361	15.076	8	1.4289	0.96635	0.47123	0.44086	25.941	11	0.88778	1.0987	0.31587	0.32562	10.551	10	0.0727232	0.70089	1.028	0.33122	0.33472	20.174	10	1.3288	1.1596	0.040597	0.018349	20.772	10	1.0026
904	IPI:IPI00010720.1	41	41	41	T-complex protein 1 subunit epsilon;CCT-epsilon	CCT5;CCTE;KIAA0098	T-complex protein 1 subunit epsilon	P48643	TCPE_HUMAN	1	41	71	71	71	59.67	541	0	0.87266	1.1765	0.16947	0.13617	45.861	77	1.7216	1.121	0.24492	0.18334	20.126	91	0.89902	1.1935	0.18162	0.12554	10.745	59	0.234501	0.65704	1.0316	0.31567	0.28916	10.654	82	1.2549	0.98258	0.46766	0.43422	9.0049	87	0.91843
905	IPI:IPI00010740.1;IPI:IPI00216613.1	26;23	25;22	25;22	Splicing factor, proline- and glutamine-rich;Polypyrimidine tract-binding protein-associated-splicing factor;DNA-binding p52/p100 complex, 100 kDa subunit;100 kDa DNA-pairing protein	SFPQ;PSF	Isoform Long of Splicing factor, proline- and glutamine-rich;Isoform Short of Splicing factor, proline- and glutamine-rich	P23246-1;P23246;P23246-2	SFPQ_HUMAN	2	26	35.4	34.2	34.2	76.149	707	0	0.79087	1.0362	0.40419	0.39194	11.571	33	1.4788	0.99072	0.48391	0.4779	11.306	49	0.78631	1.0396	0.42398	0.39895	12.514	46	0.0513025	0.73072	1.0375	0.29136	0.2487	10.216	41	1.1162	0.96032	0.4553	0.27001	8.5611	45	0.99912
906	IPI:IPI00010746.1	4	4	4	Phosphatidylserine synthase 1;Serine-exchange enzyme I	PTDSS1;KIAA0024;PSSA	Phosphatidylserine synthase 1	P48651	PTSS1_HUMAN	1	4	12.5	12.5	12.5	55.527	473	1.2193e-65	0.82251	1.0984	0.28425	0.273	10.885	2	1.3846	0.99364	0.47773	0.46822	4.4174	2	0.77843	1.0554	0.39355	0.39056	3.0983	2	0.0777899	0.74304	1.0622	0.20133	0.2273	9.0069	2	1.2713	1.0632	0.19148	0.22432	3.2768	2	0.98533
909	IPI:IPI00010796.1	34	34	34	Protein disulfide-isomerase;Prolyl 4-hydroxylase subunit beta;Cellular thyroid hormone-binding protein;p55	P4HB;ERBA2L;PDI;PDIA1;PO4DB	Protein disulfide-isomerase	P07237	PDIA1_HUMAN	1	34	61.2	61.2	61.2	57.116	508	0	0.86502	1.1853	0.15909	0.12589	39.537	60	1.7844	1.1679	0.1823	0.11815	62.115	61	0.91517	1.2036	0.17026	0.11463	14.972	65	0.245252	0.6485	1.008	0.42177	0.47716	43.117	58	1.3788	1.0734	0.16623	0.046885	10.663	52	0.9482
910	IPI:IPI00010810.1	12	12	12	Electron transfer flavoprotein subunit alpha, mitochondrial	ETFA	Electron transfer flavoprotein subunit alpha, mitochondrial	P13804	ETFA_HUMAN	1	12	46.2	46.2	46.2	35.079	333	0	0.84296	1.1174	0.25247	0.25184	37.945	12	1.7326	1.1107	0.26038	0.21527	21.052	7	0.85743	1.1371	0.25538	0.23584	26.123	17	0.160146	0.64987	1.0266	0.33714	0.34188	11.673	12	1.3339	1.0625	0.19314	0.1098	16.439	11	0.88267
912	IPI:IPI00165587.3;IPI:IPI00215644.2;IPI:IPI00010844.2	4;4;4	4;4;4	4;4;4	Galectin-8;Prostate carcinoma tumor antigen 1;Po66 carbohydrate-binding protein	LGALS8	galectin-8 isoform a;Isoform 3 of Galectin-8;Isoform 1 of Galectin-8	O00214-2;O00214;O00214-3;O00214-1	LEG8_HUMAN	3	4	12.5	12.5	12.5	40.397	359	3.0406e-51	1.0451	1.3323	0.048922	0.034865	19.05	4	2.0815	1.3203	0.060312	0.041166	31.116	3	1.1205	1.3741	0.050318	0.036719	29.807	3	0.413919
913	IPI:IPI00010845.3	5	5	5	NADH dehydrogenase [ubiquinone] iron-sulfur protein 8, mitochondrial;NADH-ubiquinone oxidoreductase 23 kDa subunit;Complex I-23kD;TYKY subunit	NDUFS8	NADH dehydrogenase [ubiquinone] iron-sulfur protein 8, mitochondrial	O00217	NDUS8_HUMAN	1	5	28.1	28.1	28.1	23.705	210	1.4695e-133	0.8426	1.0539	0.3677	0.37045	24.195	4	1.4589	0.99291	0.47927	0.48042	21.325	5	0.65812	0.81893	0.21978	0.22674	36.166	5	-0.0102651	0.6277	0.91768	0.25122	0.23093	85.07	3	1.0865	0.95525	0.43947	0.45234	82.103	6	0.96323
914	IPI:IPI00010860.1;IPI:IPI00216220.1	5;4	5;4	5;4	26S proteasome non-ATPase regulatory subunit 9;26S proteasome regulatory subunit p27	PSMD9	Isoform p27-L of 26S proteasome non-ATPase regulatory subunit 9;Isoform p27-S of 26S proteasome non-ATPase regulatory subunit 9	O00233-1;O00233;O00233-2	PSMD9_HUMAN	2	5	28.7	28.7	28.7	24.653	223	1.4158e-40							1.6053	1.1568	0.19597	0.17498	11.91	5	0.85918	1.0824	0.34401	0.36267	26.339	6	0.162187	0.75849	1.0575	0.21714	0.17513	11.764	5	1.1006	0.94185	0.39772	0.37077	6.4261	4	1.032
915	IPI:IPI00010863.5	6	6	6	Copper transport protein ATOX1;Metal transport protein ATX1	ATOX1;HAH1	Copper transport protein ATOX1	O00244	ATOX1_HUMAN	1	6	73.5	73.5	73.5	7.4016	68	3.1937e-81	0.82021	1.1025	0.27716	0.28323	18.484	5	1.6483	1.0409	0.38199	0.38447	3.0296	5	0.72568	0.9829	0.47068	0.4368	5.7843	3	0.0578315	0.57528	0.91122	0.23221	0.17245	10.299	6	1.4334	1.1195	0.08207	0.067034	16.211	3	0.95499
916	IPI:IPI00010865.1	7	7	7	Casein kinase II subunit beta;Phosvitin;G5a	CSNK2B;CK2N;G5A	Casein kinase II subunit beta	P67870	CSK2B_HUMAN	1	7	41.4	41.4	41.4	24.942	215	7.6812e-163	0.81504	1.0639	0.34804	0.38638	5.0366	7	1.4991	1.0659	0.33533	0.31621	6.9737	8	0.81584	1.0362	0.43062	0.48624	13.516	10	0.0893626	0.6986	0.99182	0.49974	0.39686	11.161	12	1.144	1.0299	0.29003	0.23395	139.32	9	0.87854
917	IPI:IPI00010872.3	3	3	3	E3 SUMO-protein ligase CBX4;Chromobox protein homolog 4;Polycomb 2 homolog	CBX4	CBX4 protein	O00257	CBX4_HUMAN	1	3	6.4	6.4	6.4	61.509	562	4.9916e-07																				0.79878	1.1542	0.032069	0.04703	31.15	2	1.3288	1.0841	0.14271	0.16187	0.6861	2
919	IPI:IPI00010882.3;IPI:IPI00604566.3	8;8	8;8	8;8	DNA fragmentation factor subunit alpha;DNA fragmentation factor 45 kDa subunit;Inhibitor of CAD	DFFA;DFF1;DFF45;H13	Isoform DFF45 of DNA fragmentation factor subunit alpha (Fragment);Isoform DFF35 of DNA fragmentation factor subunit alpha (Fragment)	O00273-1;O00273;O00273-2	DFFA_HUMAN	2	8	28.1	28.1	28.1	36.521	331	1.9158e-128	1.1299	1.4351	0.019079	0.011549	23.898	8	1.9046	1.3743	0.038918	0.013666	6.7037	7	1.1285	1.4556	0.02611	0.014031	32.502	9	0.521151	0.72187	1.0865	0.13285	0.085952	6.7118	6	1.246	1.0038	0.38385	0.38615	15.503	7	0.99895
921	IPI:IPI00010896.3	12	12	12	Chloride intracellular channel protein 1;Nuclear chloride ion channel 27;Chloride channel ABP;Regulatory nuclear chloride ion channel protein	CLIC1;NCC27	Chloride intracellular channel protein 1	O00299	CLIC1_HUMAN	1	12	61.8	61.8	61.8	26.922	241	3.9803e-283	0.76577	0.99135	0.49825	0.49251	13.871	23	1.4283	0.95529	0.45208	0.39364	15.32	27	0.74179	0.96016	0.43516	0.34518	27.075	24	-0.0586533	0.67114	0.9898	0.49274	0.36057	14.642	25	1.2436	1.0088	0.36497	0.35448	12.976	22	0.92185
922	IPI:IPI00010948.2	8	8	8	Tripartite motif-containing protein 26;Zinc finger protein 173;Acid finger protein;RING finger protein 95	TRIM26;RNF95;ZNF173	Tripartite motif-containing protein 26	Q12899	TRI26_HUMAN	1	8	19.3	19.3	19.3	62.165	539	1.0141e-44	1.2536	1.6695	0.0017283	0.004438	14.94	4	2.5503	1.5867	0.0058703	0.0032768	179.58	7	1.1461	1.5566	0.01101	0.02153	7.5475	2	0.666029	0.70993	1.0058	0.43257	0.40746	161.47	3							0.78949
924	IPI:IPI00010951.2	5	2	2	Epiplakin;450 kDa epidermal antigen	EPPK1;EPIPL	epiplakin 1	P58107	EPIPL_HUMAN	1	5	5.2	0.6	0.6	555.61	5090	4.7259e-41	0.89187	1.0872	0.30421	0.32411	99.258	7							0.91844	1.1544	0.23081	0.20294	155.58	5	0.16388	0.62696	0.87298	0.1354	0.0040462	121.97	6	1.5595	1.3714	0.00030328	4.8235e-08	122.95	5	0.98291
925	IPI:IPI00011069.1	4	4	1	Uracil-DNA glycosylase	UNG;DGU;UNG1;UNG15	Isoform 2 of Uracil-DNA glycosylase	P13051-1;P13051	UNG_HUMAN	1	4	19.5	19.5	3.8	34.645	313	2.7774e-18																				0.54154	0.80562	0.036424	0.058824	12.232	4	0.66289	0.59732	0.00010519	0.00085109	26.826	3	0.76506
927	IPI:IPI00011107.2	20	20	19	Isocitrate dehydrogenase [NADP], mitochondrial;Oxalosuccinate decarboxylase;NADP(+)-specific ICDH;IDP;ICD-M	IDH2	Isocitrate dehydrogenase [NADP], mitochondrial	P48735	IDHP_HUMAN	1	20	43.1	43.1	43.1	50.909	452	0	0.7762	1.0251	0.42781	0.41902	17.313	29	1.6244	1.079	0.31222	0.26082	13.302	28	0.77969	1.0345	0.43392	0.41114	15.156	39	0.0489336	0.62501	0.96869	0.41912	0.19768	39.624	37	1.4002	1.0911	0.12868	0.021839	14.081	32	0.87803
930	IPI:IPI00011126.6	20	20	20	26S protease regulatory subunit 4;P26s4;Proteasome 26S subunit ATPase 1	PSMC1	26S protease regulatory subunit 4	P62191	PRS4_HUMAN	1	20	49.3	49.3	49.3	49.184	440	2.7629e-190	0.77859	1.0289	0.41973	0.40974	11.356	33	1.6021	1.047	0.37028	0.33202	12.909	39	0.7656	1.0401	0.42298	0.39772	47.127	25	0.0567222	0.63625	0.96496	0.40619	0.17412	8.0839	34	1.1545	0.98102	0.47402	0.42202	13.281	22	0.89151
931	IPI:IPI00011167.1	3	3	3	TBC1 domain family member 10A;EBP50-PDX interactor of 64 kDa	TBC1D10A;EPI64;TBC1D10	TBC1 domain family member 10A	Q9BXI6	TB10A_HUMAN	1	3	5.7	5.7	5.7	57.117	508	3.2719e-06	0.91719	1.2	0.14284	0.14737	23.185	2	1.7712	1.2008	0.14627	0.17051	0.20033	3							0.263515	0.66317	0.93598	0.30843	0.40898	5.7184	4	0.80049	0.7015	0.0063999	0.075091	32.238	2	0.87926
932	IPI:IPI00011200.5	27	27	27	D-3-phosphoglycerate dehydrogenase	PHGDH;PGDH3	D-3-phosphoglycerate dehydrogenase	O43175	SERA_HUMAN	1	27	50.8	50.8	50.8	56.65	533	0	0.88805	1.1407	0.21691	0.18475	25.405	45	1.6012	1.0892	0.29487	0.24025	12.965	45	0.94836	1.1987	0.17563	0.11976	38.538	72	0.189919	0.72828	1.0664	0.18829	0.10213	34.984	48	1.2554	1.0407	0.25524	0.15233	10.698	76	0.98065
933	IPI:IPI00011201.1;IPI:IPI00003970.2	32;1	32;1	32;1	NAD-dependent malic enzyme, mitochondrial;Malic enzyme 2	ME2	NAD-dependent malic enzyme, mitochondrial	P23368	MAOM_HUMAN	2	32	61.3	61.3	61.3	65.443	584	0	0.92129	1.1961	0.14699	0.11407	9.2749	32	1.79	1.2291	0.11996	0.062485	20.604	37	0.97555	1.2362	0.13744	0.084611	12.91	31	0.297602	0.68904	1.0062	0.43065	0.4931	14.701	33	1.2815	1.0611	0.19675	0.075793	11.01	43	0.92283
934	IPI:IPI00011217.3	3	3	3	NADH dehydrogenase [ubiquinone] iron-sulfur protein 4, mitochondrial;NADH-ubiquinone oxidoreductase 18 kDa subunit;Complex I-18 kDa;Complex I-AQDQ	NDUFS4	NADH dehydrogenase [ubiquinone] iron-sulfur protein 4, mitochondrial	O43181	NDUS4_HUMAN	1	3	20.6	20.6	20.6	20.108	175	2.4655e-14	0.90825	1.1409	0.21663	0.21088	9.0099	4	1.6557	1.0998	0.27747	0.29452	6.6265	4	0.91919	1.1546	0.23054	0.2381	7.444	8	0.190172	0.75084	1.1079	0.088418	0.14618	2.3017	2	1.1515	1.0101	0.35984	0.37726	7.5216	18	1.0734
936	IPI:IPI00011250.3	12	12	12	Ubiquitin carboxyl-terminal hydrolase isozyme L3;Ubiquitin thioesterase L3	UCHL3	Ubiquitin carboxyl-terminal hydrolase isozyme L3	P15374	UCHL3_HUMAN	1	12	62.2	62.2	62.2	26.182	230	2.2292e-186	0.74299	1.0227	0.43296	0.495	6.4926	17	1.512	1.0125	0.43857	0.4635	44.699	15	0.75811	1.0033	0.49717	0.43689	16.061	23	0.0179219	0.60486	0.98401	0.47258	0.34118	12.064	12	1.279	1.0388	0.26115	0.19365	6.523	9	0.90911
937	IPI:IPI00011253.3	27	27	27	40S ribosomal protein S3	RPS3;OK/SW-cl.26	40S ribosomal protein S3	P23396	RS3_HUMAN	1	27	78.6	78.6	78.6	26.688	243	0	0.72134	0.92674	0.39334	0.25281	10.771	50	1.3971	0.90697	0.36779	0.22243	33.433	57	0.71228	0.92893	0.38593	0.23301	39.286	47	-0.109763	0.65291	0.98682	0.48236	0.33507	10.37	57	1.2194	0.97089	0.48826	0.34486	12.082	60	0.87636
938	IPI:IPI00011268.2;IPI:IPI00216044.1	11;10	11;10	11;10	RNA-binding protein Raly;hnRNP associated with lethal yellow homolog;Autoantigen p542;Heterogeneous nuclear ribonucleoprotein C-like 2	RALY;HNRPCL2;P542	RNA binding protein, autoantigenic (HnRNP-associated with lethal yellow homolog (Mouse)), isoform CRA_a (Fragment);Isoform 1 of RNA-binding protein Raly	Q9UKM9-1;Q9UKM9;Q9UKM9-2	RALY_HUMAN	2	11	52.1	52.1	52.1	32.55	307	1.9392e-175	0.85507	1.121	0.24681	0.21646	10.007	15	1.5375	1.0185	0.4262	0.40311	11.145	17	0.82357	1.0391	0.42487	0.40004	20.744	13	0.0553345	0.69724	1.0184	0.37356	0.3905	14.987	17	1.2561	1.0217	0.31816	0.26117	17.263	17	0.98963
939	IPI:IPI00011274.3;IPI:IPI00845282.1;IPI:IPI00045498.4	15;14;14	14;13;13	14;13;13	Heterogeneous nuclear ribonucleoprotein D-like;JKT41-binding protein;AU-rich element RNA-binding factor;Protein laAUF1	HNRPDL;JKTBP	Isoform 1 of Heterogeneous nuclear ribonucleoprotein D-like;Isoform 2 of Heterogeneous nuclear ribonucleoprotein D-like;Isoform 3 of Heterogeneous nuclear ribonucleoprotein D-like	O14979-1;O14979;O14979-2;O14979-3	HNRDL_HUMAN	3	15	32.4	30.5	30.5	46.437	420	0	0.65522	0.9089	0.36414	0.23939	11.001	16	1.3075	0.84594	0.26454	0.17262	18.58	19	0.67296	0.94722	0.4148	0.31201	38.759	21	-0.137807	0.6811	1.028	0.33108	0.33199	22.681	14	1.0933	0.84607	0.14209	0.033319	12.956	14	0.89163
940	IPI:IPI00011276.1	7	7	7	2-oxoisovalerate dehydrogenase subunit beta, mitochondrial;Branched-chain alpha-keto acid dehydrogenase E1 component beta chain	BCKDHB	2-oxoisovalerate dehydrogenase subunit beta, mitochondrial	P21953	ODBB_HUMAN	1	7	21.4	21.4	21.4	43.122	392	4.3949e-163	0.7167	0.93646	0.40928	0.45855	14.444	2	1.3857	0.96144	0.46275	0.49263	4.1375	2							-0.075721							1.1949	0.98579	0.45464	0.43971	9.8708	4	0.85301
941	IPI:IPI00011284.1;IPI:IPI00375513.3	12;12	12;12	12;12	Catechol O-methyltransferase	COMT	Isoform Membrane-bound of Catechol O-methyltransferase;Isoform Soluble of Catechol O-methyltransferase	P21964-1;P21964;P21964-2	COMT_HUMAN	2	12	60.1	60.1	60.1	30.037	271	0	0.71762	0.94891	0.42967	0.38162	14.375	7	1.5718	1.0535	0.35808	0.35688	12.407	8	0.59994	0.88466	0.31665	0.27498	27.618	5	-0.0756568	0.6114	0.96983	0.42311	0.39604	18.052	8	1.2979	1.076	0.16031	0.14601	9.0615	9	0.92561
942	IPI:IPI00011285.1	27	27	27	Calpain-1 catalytic subunit;Calpain-1 large subunit;Calcium-activated neutral proteinase 1;Calpain mu-type;muCANP;Micromolar-calpain;Cell proliferation-inducing gene 30 protein	CAPN1;CANPL1;PIG30	Calpain-1 catalytic subunit	P07384	CAN1_HUMAN	1	27	39.5	39.5	39.5	81.889	714	8.9439e-263	0.75049	0.95499	0.4396	0.33851	22.095	16	1.4331	0.96427	0.46763	0.41834	16.266	26	0.7788	0.99733	0.49294	0.42335	21.198	12	-0.0524909	0.63395	0.93577	0.30774	0.088618	8.6385	22	1.1936	1.0197	0.32522	0.28588	48.385	23	0.85896
943	IPI:IPI00011302.1	4	4	4	CD59 glycoprotein;Membrane attack complex inhibition factor;MAC-inhibitory protein;Protectin;MEM43 antigen;Membrane inhibitor of reactive lysis;20 kDa homologous restriction factor;HRF-20;1F5 antigen	CD59;MIC11;MIN1;MIN2;MIN3;MSK21	CD59 glycoprotein	P13987	CD59_HUMAN	1	4	21.9	21.9	21.9	14.177	128	5.4625e-61	1.0776	1.5008	0.010036	0.0051725	15.172	9	2.1645	1.3998	0.031442	0.0098848	9.5821	10	1.1463	1.3935	0.043202	0.027052	6.0506	5	0.485221	0.71156	1.0633	0.19785	0.15866	5.1893	5	1.1963	0.82917	0.11052	0.033472	14.158	5	1.088
944	IPI:IPI00011307.4	7	7	7	Bifunctional methylenetetrahydrofolate dehydrogenase/cyclohydrolase, mitochondrial;NAD-dependent methylenetetrahydrofolate dehydrogenase;Methenyltetrahydrofolate cyclohydrolase	MTHFD2;NMDMC	Bifunctional methylenetetrahydrofolate dehydrogenase/cyclohydrolase, mitochondrial	P13995	MTDC_HUMAN	1	7	26.6	26.6	26.6	37.895	350	7.5695e-137	0.80408	0.99102	0.49773	0.44892	4.9048	6	1.247	0.86761	0.30031	0.21147	13.701	7	0.8514	1.0104	0.48265	0.47504	9.0394	5	-0.0130139	0.7771	1.0966	0.11016	0.063939	6.6703	6	1.1273	1.0015	0.3925	0.39693	16.076	5	1.1456
945	IPI:IPI00011416.2	12	12	12	Delta(3,5)-Delta(2,4)-dienoyl-CoA isomerase, mitochondrial	ECH1	Delta(3,5)-Delta(2,4)-dienoyl-CoA isomerase, mitochondrial	Q13011	ECH1_HUMAN	1	12	44.2	44.2	44.2	35.816	328	3.4706e-281	0.92435	1.1658	0.18273	0.15948	14.436	15	1.4545	1.0161	0.43114	0.40948	12.219	17	0.92442	1.1412	0.24944	0.22779	22.131	16	0.190552	0.72416	1.0446	0.26341	0.22567	7.2241	15	1.2327	1.0297	0.29054	0.23467	8.9912	18	1.0046
947	IPI:IPI00011454.1	33	33	1	Neutral alpha-glucosidase AB;Glucosidase II subunit alpha;Alpha-glucosidase 2	GANAB;G2AN;KIAA0088	Isoform 2 of Neutral alpha-glucosidase AB	Q14697-2;Q14697	GANAB_HUMAN	1	33	38.2	38.2	1.1	109.44	966	0	0.94399	1.2308	0.11317	0.082237	14.698	45	1.6804	1.1256	0.23814	0.17591	21.149	53	0.93405	1.1867	0.18949	0.13326	17.267	49	0.246955	0.70529	1.0406	0.27896	0.22873	19.574	54	1.2763	1.0394	0.25933	0.15866	13.038	49	0.93289
948	IPI:IPI00011461.5;IPI:IPI00477001.3	9;9	9;9	9;9	Striatin-3;Cell-cycle autoantigen SG2NA;S/G2 antigen	STRN3;GS2NA;SG2NA	Isoform Beta of Striatin-3;Isoform Alpha of Striatin-3	Q13033-1;Q13033;Q13033-2	STRN3_HUMAN	2	9	16.9	16.9	16.9	87.208	797	2.7209e-106	1.0882	1.3914	0.028757	0.01795	32.573	5	1.9954	1.3708	0.040083	0.0247	23.144	10	0.95364	1.1317	0.26336	0.26767	2.3085	2	0.455018	0.64881	0.90493	0.21438	0.15381	22.824	3	1.1254	0.99268	0.42708	0.44046	27.584	2	1.0066
949	IPI:IPI00011488.4;IPI:IPI00645585.2	29;20	29;20	22;13	Serine/threonine-protein kinase 4;STE20-like kinase MST1;Mammalian STE20-like protein kinase 1;Serine/threonine-protein kinase Krs-2	STK4;MST1	Isoform 1 of Serine/threonine-protein kinase 4;Isoform 2 of Serine/threonine-protein kinase 4	Q13043-1;Q13043;Q13043-2	STK4_HUMAN	2	29	53.2	53.2	38.6	55.63	487	0	0.92885	1.2692	0.083404	0.049088	27.959	12	1.5403	1.0389	0.38577	0.3876	39.839	17	0.85072	1.1351	0.25827	0.23977	22.653	8	0.182819	0.64649	0.99003	0.49353	0.3839	17.494	11	1.1123	0.96409	0.46706	0.40008	15.177	11	1.033
950	IPI:IPI00011511.1;IPI:IPI00299177.4	11;11	11;11	11;11	Cat eye syndrome critical region protein 5	CECR5	Isoform 2 of Cat eye syndrome critical region protein 5;Isoform 1 of Cat eye syndrome critical region protein 5	Q9BXW7-1;Q9BXW7;Q9BXW7-2	CECR5_HUMAN	2	11	41.6	41.6	41.6	46.321	423	0	0.69882	0.90948	0.3651	0.26448	9.1597	8	1.3522	0.92888	0.40603	0.33841	4.1151	5	0.73105	0.9171	0.36728	0.24943	7.1957	9	-0.124849	0.64899	0.95089	0.35791	0.14696	7.4387	9	1.2612	1.0379	0.26386	0.19732	4.5596	7	0.96941
952	IPI:IPI00011528.1	12	12	12	Cleavage stimulation factor 50 kDa subunit;CF-1 50 kDa subunit;CstF-50	CSTF1	Cleavage stimulation factor 50 kDa subunit	Q05048	CSTF1_HUMAN	1	12	40.6	40.6	40.6	48.357	431	3.6839e-244	0.81042	1.0026	0.47714	0.4856	12.423	6	1.2992	0.91233	0.37712	0.36256	7.4285	9	0.76904	0.96287	0.43942	0.40328	13.022	7	-0.0545871	0.62737	0.8972	0.19345	0.13267	26.244	6	1.171	1.0032	0.38597	0.39427	6.8988	7	0.88674
954	IPI:IPI00030371.2;IPI:IPI00011551.1;IPI:IPI00410582.3	3;3;3	3;3;3	3;3;3	Tripartite motif-containing protein 4;RING finger protein 87	TRIM4;RNF87	Isoform Alpha of Tripartite motif-containing protein 4;Isoform Beta of Tripartite motif-containing protein 4;Isoform Gamma of Tripartite motif-containing protein 4	Q9C037-1;Q9C037;Q9C037-2;Q9C037-3	TRIM4_HUMAN	3	3	8	8	8	57.46	500	3.789e-06	0.64289	0.94941	0.43048	0.33224	12.639	4	1.3852	0.84659	0.2656	0.077804	10.745	4	0.66346	0.97605	0.46003	0.40739	7.3396	3	-0.0748968	0.62165	1.031	0.31817	0.29342	4.5626	4	1.1652	0.87945	0.21824	0.0099242	2.5989	3	0.86983
955	IPI:IPI00396015.5;IPI:IPI00011569.2;IPI:IPI00847501.1;IPI:IPI00396018.1;IPI:IPI00013003.2;IPI:IPI00157056.6	27;27;27;27;4;4	27;27;27;27;4;4	27;27;27;27;4;4	Acetyl-CoA carboxylase 1;ACC-alpha;Biotin carboxylase	ACACA;ACAC;ACC1;ACCA	Isoform 4 of Acetyl-CoA carboxylase 1;Isoform 1 of Acetyl-CoA carboxylase 1;Isoform 2 of Acetyl-CoA carboxylase 1;Isoform 3 of Acetyl-CoA carboxylase 1	Q13085-4;Q13085;Q13085-1;Q13085-2;Q13085-3	ACACA_HUMAN	6	27	14.5	14.5	14.5	270	2383	1.4254e-242	0.33902	0.46147	0.001244	8.0792e-05	30.303	12	0.74244	0.47102	0.0010306	0.00084839	18.171	16	0.32947	0.42695	0.0005398	0.00013999	22.514	10	-1.11569	0.53219	0.78323	0.020834	0.0046926	13.301	19	0.93478	0.78494	0.050644	0.031217	13.038	9	0.71719
956	IPI:IPI00018311.1;IPI:IPI00654584.6;IPI:IPI00011578.1;IPI:IPI00657724.1	4;4;4;4	4;4;4;4	4;4;4;4	Neuroplastin;Stromal cell-derived receptor 1	NPTN;SDFR1;SDR1	Isoform 2 of Neuroplastin;neuroplastin isoform c precursor;Isoform 1 of Neuroplastin;Isoform 3 of Neuroplastin	Q9Y639-2;Q9Y639;Q9Y639-4;Q9Y639-1;Q9Y639-3	NPTN_HUMAN	4	4	11.6	11.6	11.6	44.387	398	1.6727e-44	1.046	1.371	0.034658	0.023174	7.566	2	1.7952	1.2478	0.10475	0.12938	11.633	3	0.94394	1.1684	0.21213	0.20954	4.129	2	0.319387	0.6347	0.96412	0.40327	0.44274	7.0785	3							1.0645
957	IPI:IPI00011592.3	5	4	4	Cytoplasmic dynein 1 light intermediate chain 2;Dynein light intermediate chain 2, cytosolic;LIC53/55	DYNC1LI2;DNCLI2;LIC2	Cytoplasmic dynein 1 light intermediate chain 2	O43237	DC1L2_HUMAN	1	5	15.2	12.6	12.6	54.099	492	2.4591e-69	0.7799	1.0356	0.40539	0.41271	58.756	3	1.5864	1.0295	0.40411	0.38483	20.211	2	0.88672	1.1728	0.20652	0.20013	11.219	2	0.0504669	0.73521	1.1219	0.066229	0.066708	1.3586	2	1.1639	0.90925	0.29948	0.2867	4.775	2	0.92809
958	IPI:IPI00011603.2	30	30	30	26S proteasome non-ATPase regulatory subunit 3;Proteasome subunit p58	PSMD3	26S proteasome non-ATPase regulatory subunit 3	O43242	PSMD3_HUMAN	1	30	54.1	54.1	54.1	60.977	534	0	0.84951	1.1589	0.19171	0.15866	9.3223	35	1.7525	1.1466	0.20913	0.14512	10.19	30	0.87426	1.1317	0.26334	0.21054	14.205	39	0.197362	0.64688	0.97551	0.4429	0.24527	10.606	39	1.2615	1.0161	0.33788	0.29952	11.977	47	0.91897
960	IPI:IPI00011609.4;IPI:IPI00219198.2;IPI:IPI00219197.3	20;20;20	20;20;20	20;20;20	Ubiquitin-protein ligase E3A;E6AP ubiquitin-protein ligase;Oncogenic protein-associated protein E6-AP;Human papillomavirus E6-associated protein;Renal carcinoma antigen NY-REN-54	UBE3A;E6AP;EPVE6AP;HPVE6A	Isoform II of Ubiquitin-protein ligase E3A;Isoform III of Ubiquitin-protein ligase E3A;Isoform I of Ubiquitin-protein ligase E3A	Q05086-1;Q05086;Q05086-3;Q05086-2	UBE3A_HUMAN	3	20	27.9	27.9	27.9	100.69	875	0	0.71847	0.9796	0.47946	0.44117	30.304	12	1.3417	0.89568	0.3482	0.33385	10.043	17	0.76157	1.0191	0.46481	0.49668	10.135	9	-0.0297353	0.65911	1.009	0.41742	0.40866	8.1624	12	1.1239	0.90133	0.27688	0.24201	17.894	10	0.84695
961	IPI:IPI00011619.4;IPI:IPI00220873.1;IPI:IPI00030009.4	20;1;1	20;1;1	20;1;1	Bifunctional 3'-phosphoadenosine 5'-phosphosulfate synthetase 1;Sulfurylase kinase 1;Sulfate adenylyltransferase;Sulfate adenylate transferase;ATP-sulfurylase;Adenylyl-sulfate kinase;Adenylylsulfate 3'-phosphotransferase;APS kinase;Adenosine-5'-phosphosulfate 3'-phosphotransferase;3'-phosphoadenosine-5'-phosphosulfate synthetase	PAPSS1;ATPSK1;PAPSS	Bifunctional 3'-phosphoadenosine 5'-phosphosulfate synthetase 1	O43252	PAPS1_HUMAN	3	20	44.1	44.1	44.1	70.832	624	9.4663e-161	0.76876	1.0089	0.46313	0.49049	14.171	10	1.3991	0.87012	0.30454	0.22328	14.436	11	0.68155	0.93731	0.39915	0.31142	12.491	7	-0.0934018	0.66102	1.0265	0.33765	0.3437	9.5052	12	1.184	0.89702	0.26488	0.16508	7.3722	7	0.91608
962	IPI:IPI00011631.6	19	19	19	Centromere/kinetochore protein zw10 homolog	ZW10	Centromere/kinetochore protein zw10 homolog	O43264	ZW10_HUMAN	1	19	29.8	29.8	29.8	88.828	779	1.8125e-179	0.71757	0.974	0.47046	0.43032	32.589	18	1.3533	0.90368	0.36206	0.29451	18.433	20	0.71152	0.95022	0.41952	0.33959	15.757	15	-0.0736665	0.65299	1.0399	0.28178	0.26674	30.674	17	1.2014	0.92989	0.36092	0.28058	13.82	10	0.88944
963	IPI:IPI00011635.3;IPI:IPI00220829.1	3;3	3;3	3;3	Bcl-2-like protein 13;Protein Mil1;Bcl-rambo	BCL2L13;MIL1;CD003	Isoform 2 of Bcl-2-like protein 13;Isoform 1 of Bcl-2-like protein 13	Q9BXK5-1;Q9BXK5;Q9BXK5-2	B2L13_HUMAN	2	3	10.1	10.1	10.1	52.723	485	1.3191e-45	0.6549	0.88679	0.32828	0.43781	7.7493	2							0.79701	1.0387	0.42564	0.37368	11.377	2	-0.0592783
966	IPI:IPI00011662.1	3	3	3	Kunitz-type protease inhibitor 2;Hepatocyte growth factor activator inhibitor type 2;Placental bikunin	SPINT2;HAI2;KOP	Kunitz-type protease inhibitor 2	O43291	SPIT2_HUMAN	1	3	11.5	11.5	11.5	28.228	252	5.6849e-16	1.0299	1.3282	0.050685	0.061921	9.1892	4	1.6217	1.0696	0.32863	0.33616	9.2681	4	1.0733	1.3557	0.057994	0.095904	2.8993	2	0.409472							1.4106	1.1147	0.088854	0.16786	2.9491	2	1.1644
969	IPI:IPI00011696.1	23	23	22	Proto-oncogene vav	VAV1;VAV	Proto-oncogene vav	P15498	VAV_HUMAN	1	23	31.8	31.8	30.7	98.313	845	3.1976e-245	0.69056	0.92294	0.38711	0.26833	14.939	24	1.4149	0.95877	0.45812	0.40579	21.102	21	0.70133	0.89916	0.33915	0.21475	9.2997	22	-0.115691	0.64678	0.96692	0.41299	0.2306	10.845	27	1.2616	1.0381	0.26338	0.19668	59.796	17	0.88534
970	IPI:IPI00011702.4	10	10	10	Uncharacterized protein KIAA0406	KIAA0406	Uncharacterized protein KIAA0406	O43156	K0406_HUMAN	1	10	12.6	12.6	12.6	122.07	1089	1.6096e-128	0.43909	0.57878	0.016581	0.044723	22.463	4	0.78123	0.55624	0.0085414	0.047095	115.47	8							-0.817567	0.54868	0.82233	0.052972	0.14643	41.826	9	0.9159	0.79779	0.064792	0.19614	21.074	2	0.63847
971	IPI:IPI00221327.1;IPI:IPI00011726.1	8;8	8;8	8;8	RNA 3'-terminal phosphate cyclase;RNA terminal phosphate cyclase domain-containing protein 1	RTCD1;RPC;RPC1;RTC1	Isoform 2 of RNA 3'-terminal phosphate cyclase;Isoform 1 of RNA 3'-terminal phosphate cyclase	O00442-2;O00442;O00442-1	RTC1_HUMAN	2	8	25.6	25.6	25.6	40.709	379	2.0226e-175	0.86622	1.1039	0.27489	0.28055	2.8495	5	1.6563	1.1465	0.2092	0.18927	0.70908	2	0.86373	1.11	0.29726	0.30748	3.737	6	0.15056	0.64818	0.97672	0.44712	0.42608	12.279	8	1.2784	1.0964	0.11875	0.10317	11.088	6	0.87187
972	IPI:IPI00011770.1	3	3	3	NADH dehydrogenase [ubiquinone] 1 alpha subcomplex subunit 4;NADH-ubiquinone oxidoreductase MLRQ subunit;Complex I-MLRQ	NDUFA4	NADH dehydrogenase [ubiquinone] 1 alpha subcomplex subunit 4	O00483	NDUA4_HUMAN	1	3	37	37	37	9.3697	81	2.2525e-19	0.77146	1.0252	0.42766	0.43582	6.1651	6	1.4362	0.95655	0.45427	0.43956	5.1742	7	0.74815	1.0032	0.49735	0.47059	3.9479	2	0.00460925	0.75164	1.1555	0.031135	0.011867	2.6315	5	1.1165	0.88947	0.24435	0.2086	8.7341	4	0.99061
973	IPI:IPI00011836.2;IPI:IPI00216257.2	9;9	7;7	7;7	Ubiquitin carboxyl-terminal hydrolase 4;Ubiquitin thioesterase 4;Ubiquitin-specific-processing protease 4;Deubiquitinating enzyme 4;Ubiquitous nuclear protein homolog	USP4;UNP;UNPH	Isoform UNPEL of Ubiquitin carboxyl-terminal hydrolase 4;Isoform UNPES of Ubiquitin carboxyl-terminal hydrolase 4	Q13107-1;Q13107;Q13107-2	UBP4_HUMAN	2	9	11.5	10.6	10.6	108.56	963	9.6781e-62	0.9497	1.2968	0.066362	0.13484	21.588	3	2.0173	1.2342	0.11562	0.17346	3.4488	3							0.339266	0.93106	1.3788	2.8702e-05	0.012508	20.461	2	1.1168	0.90517	0.28775	0.48581	18.609	2
974	IPI:IPI00011857.1	7	7	7	Chromatin assembly factor 1 subunit B;Chromatin assembly factor I p60 subunit;M-phase phosphoprotein 7	CHAF1B;CAF1A;CAF1P60;MPHOSPH7;MPP7	Chromatin assembly factor 1 subunit B	Q13112	CAF1B_HUMAN	1	7	16.1	16.1	16.1	61.492	559	2.2545e-62	0.40449	0.55076	0.010005	0.0025999	1.2995	2	0.5788	0.39014	5.4395e-05	0.00015499	21.456	4	0.42019	0.52692	0.0068957	0.0082267	41.417	6	-0.924344	0.53007	0.81299	0.04315	0.021594	4.9661	3	0.9409	0.78824	0.054042	0.049636	15.247	6	0.90108
975	IPI:IPI00011875.1	10	10	10	Protein Red;Protein RER;IK factor;Cytokine IK	IK;RED;RER	Protein Red	Q13123	RED_HUMAN	1	10	23.5	23.5	23.5	65.63	557	5.19e-31	0.51385	0.69299	0.077988	0.034785	19.54	9	1.0556	0.68398	0.064347	0.015141	22.492	10	0.61723	0.82512	0.22841	0.18724	21.704	7	-0.529094	0.63645	0.9656	0.40839	0.37774	15.131	13	1.1457	0.91517	0.31678	0.2838	11.077	12	0.89597
976	IPI:IPI00011898.3	13	13	13	Translation initiation factor eIF-2B subunit epsilon;eIF-2B GDP-GTP exchange factor subunit epsilon	EIF2B5;EIF2BE	Translation initiation factor eIF-2B subunit epsilon	Q13144	EI2BE_HUMAN	1	13	23.2	23.2	23.2	80.379	721	1.6507e-175	0.58404	0.76	0.14592	0.085314	12.807	9	1.2642	0.87864	0.31895	0.30493	22.513	10	0.66862	0.86773	0.29078	0.24879	18.759	9	-0.204682	0.69932	1.004	0.44121	0.43774	9.3675	4	1.1905	0.98626	0.45277	0.46929	28.644	5	0.83636
977	IPI:IPI00011913.1	10	10	10	Heterogeneous nuclear ribonucleoprotein A0	HNRNPA0;HNRPA0	Heterogeneous nuclear ribonucleoprotein A0	Q13151	ROA0_HUMAN	1	10	45.2	45.2	45.2	30.84	305	0	0.73803	0.96233	0.45156	0.35518	11.443	10	1.345	0.87747	0.31697	0.23036	19.456	17	0.68934	0.86025	0.27951	0.14806	36.958	12	-0.188578	0.67316	1.0077	0.42323	0.48459	9.6565	12	1.1161	0.91933	0.32907	0.20363	9.4394	9	0.89389
978	IPI:IPI00011916.1	9	9	9	Aminoacyl tRNA synthetase complex-interacting multifunctional protein 2;Multisynthetase complex auxiliary component p38;Protein JTV-1	AIMP2;JTV1;PRO0992	Aminoacyl tRNA synthetase complex-interacting multifunctional protein 2	Q13155	AIMP2_HUMAN	1	9	33.4	33.4	33.4	35.348	320	1.387e-90	0.86346	1.0632	0.34944	0.37644	17.916	7	1.4464	1.0261	0.41096	0.40786	15.008	10	0.87479	1.0782	0.35142	0.36867	9.7935	9	0.088413	0.73719	1.0163	0.38308	0.4076	0.13294	2	1.2728	1.0244	0.30866	0.2935	6.2449	10	0.95631
979	IPI:IPI00011919.1	6	6	6	Protein FADD;FAS-associated death domain protein;FAS-associating death domain-containing protein;Mediator of receptor induced toxicity;Growth-inhibiting gene 3 protein	FADD;MORT1;GIG3	Protein FADD	Q13158	FADD_HUMAN	1	6	45.7	45.7	45.7	23.279	208	0	0.88128	1.1112	0.26258	0.26435	16.024	3	1.4773	1.0015	0.46117	0.44102	11.898	6	0.96965	1.1775	0.20066	0.19447	13.26	9	0.152119	0.68696	1.0447	0.26303	0.26533	18.113	10	1.1404	0.96343	0.46503	0.46112	23.613	4	1.1024
981	IPI:IPI00011937.1	13	11	11	Peroxiredoxin-4;Prx-IV;Thioredoxin peroxidase AO372;Thioredoxin-dependent peroxide reductase A0372;Antioxidant enzyme AOE372	PRDX4	Peroxiredoxin-4	Q13162	PRDX4_HUMAN	1	13	62.4	57.9	57.9	30.54	271	2.3581e-290	0.80431	1.001	0.48085	0.44462	41.504	18	1.4186	0.9965	0.4717	0.49168	21.833	16	0.76804	0.97239	0.45433	0.36725	11.188	18	-0.00505829	0.67958	0.98881	0.4893	0.37514	35.232	18	1.2864	1.0008	0.3953	0.39557	19.176	15	0.9128
983	IPI:IPI00011970.3;IPI:IPI00220886.1;IPI:IPI00807691.2	5;5;5	5;5;5	5;5;5	3-keto-steroid reductase;Estradiol 17-beta-dehydrogenase 7;17-beta-hydroxysteroid dehydrogenase 7	HSD17B7;UNQ2563/PRO6243	Isoform 1 of 3-keto-steroid reductase;Isoform 2 of 3-keto-steroid reductase;Isoform 3 of 3-keto-steroid reductase	P56937-1;P56937;P56937-2;P56937-3	DHB7_HUMAN	3	5	18.8	18.8	18.8	38.206	341	4.4066e-40	0.82499	1.0555	0.36465	0.36775	10.693	2	1.8026	1.1557	0.19738	0.1805	11.741	3							0.143347	0.78169	1.1083	0.087643	0.10571	25.412	3	1.237	1.0946	0.12191	0.14173	6.845	2
985	IPI:IPI00011996.5;IPI:IPI00829749.1	3;3	3;3	3;3	Ubiquitin-conjugating enzyme E2 Z;Ubiquitin-protein ligase Z;Ubiquitin carrier protein Z;Uba6-specific E2 conjugating enzyme 1	UBE2Z;HOYS7	Isoform 1 of Ubiquitin-conjugating enzyme E2 Z;Isoform 2 of Ubiquitin-conjugating enzyme E2 Z	Q9H832-1;Q9H832;Q9H832-2	UBE2Z_HUMAN	2	3	10.2	10.2	10.2	38.21	354	1.3121e-13	1.0757	1.392	0.02858	0.018411	8.2163	2	1.8379	1.2432	0.10836	0.091896	2.0385	2	1.0665	1.359	0.056546	0.055334	4.0889	2	0.442545	0.66341	0.99328	0.49317	0.45616	3.3402	3	1.0649	0.9004	0.27429	0.34895	3.6512	2	0.94068
986	IPI:IPI00867735.1;IPI:IPI00011997.4	4;4	4;4	4;4	UPF0488 protein C8orf33	C8orf33	Isoform 2 of UPF0488 protein C8orf33;Isoform 1 of UPF0488 protein C8orf33	Q9H7E9-2;Q9H7E9;Q9H7E9-1	CH033_HUMAN	2	4	24	24	24	26.448	242	5.4366e-89																				0.57725	0.80994	0.040266	0.063958	12.361	3	1.0904	0.985	0.45784	0.41172	6.9442	2	1.0245
987	IPI:IPI00012007.6	30	30	30	Adenosylhomocysteinase;S-adenosyl-L-homocysteine hydrolase	AHCY;SAHH	Adenosylhomocysteinase	P23526	SAHH_HUMAN	1	30	52.8	52.8	52.8	47.716	432	0	0.7158	0.9454	0.42392	0.31763	10.655	44	1.3885	0.92248	0.39483	0.27338	13.801	55	0.72318	0.93627	0.3975	0.25773	6.849	44	-0.0950035	0.65461	0.98298	0.46897	0.30324	10.483	54	1.2289	0.99243	0.42807	0.4876	9.9355	58	0.87723
988	IPI:IPI00012011.6;IPI:IPI00413344.3	23;5	23;5	22;4	Cofilin-1;Cofilin, non-muscle isoform;18 kDa phosphoprotein;p18	CFL1;CFL	Cofilin-1	P23528	COF1_HUMAN	2	23	85.5	85.5	78.9	18.502	166	0	0.75819	1.0662	0.34349	0.32299	13.065	35	1.6612	1.0105	0.44249	0.42412	23.145	42	0.79241	1.1122	0.2937	0.24443	10.187	53	0.0924781	0.63057	1.0273	0.33419	0.32097	11.482	51	1.3245	0.98914	0.44118	0.48572	12.098	52	0.88568
990	IPI:IPI00375531.2;IPI:IPI00012048.1	11;11	1;1	1;1	Nucleoside diphosphate kinase A;Tumor metastatic process-associated protein;Metastasis inhibition factor nm23;nm23-H1;Granzyme A-activated DNase	NME1;NDPKA;NM23	Isoform 2 of Nucleoside diphosphate kinase A;Isoform 1 of Nucleoside diphosphate kinase A	P15531-2;P15531;P15531-1	NDKA_HUMAN	2	11	60.5	7.9	7.9	19.653	177	1.9753e-181																										1.2809	1.0142	0.34506	0.31626	1.3289	3	0.90778
991	IPI:IPI00012074.3;IPI:IPI00644055.3	29;27	29;27	22;20	Heterogeneous nuclear ribonucleoprotein R	HNRNPR;HNRPR	Isoform 1 of Heterogeneous nuclear ribonucleoprotein R;Isoform 2 of Heterogeneous nuclear ribonucleoprotein R	O43390-1;O43390;O43390-2	HNRPR_HUMAN	2	29	44.9	44.9	36.8	70.942	633	3.0308e-270	0.81976	1.0549	0.36571	0.34809	32.928	63	1.5822	1.0487	0.36699	0.32792	16.453	70	0.81546	1.0489	0.40601	0.377	20.522	64	0.0688771	0.68619	1.0049	0.43682	0.49561	17.758	70	1.2193	1.0047	0.38013	0.38604	12.213	56	0.95984
992	IPI:IPI00012079.7	8	8	8	Eukaryotic translation initiation factor 4B	EIF4B	cDNA FLJ54492, highly similar to Eukaryotic translation initiation factor 4B	P23588	IF4B_HUMAN	1	8	17.5	17.5	17.5	69.725	616	3.4882e-67	0.79139	1.0024	0.47775	0.44784	12.603	10	1.3645	0.92369	0.39695	0.32693	10.624	10	0.74072	0.97623	0.46032	0.37583	12.973	18	-0.034707	0.64565	0.97466	0.43994	0.27832	9.1684	9	1.2733	1.026	0.30307	0.25287	118.99	13	0.89141
994	IPI:IPI00012102.1	10	10	10	N-acetylglucosamine-6-sulfatase	GNS	N-acetylglucosamine-6-sulfatase	P15586	GNS_HUMAN	1	10	22.3	22.3	22.3	62.081	552	3.3997e-81	0.89503	1.1786	0.16694	0.1655	10.94	8	2.0932	1.3668	0.041433	0.037856	12.339	9	1.0278	1.2793	0.10204	0.099321	10.142	8	0.355355	0.5619	0.842	0.078847	0.052253	31.039	7	1.4833	1.2548	0.0056029	0.010162	8.9047	6	0.94602
995	IPI:IPI00012149.1	7	7	7	U3 small nucleolar ribonucleoprotein protein MPP10;M phase phosphoprotein 10	MPHOSPH10;MPP10	U3 small nucleolar ribonucleoprotein protein MPP10	O00566	MPP10_HUMAN	1	7	13.2	13.2	13.2	78.863	681	3.1161e-73	0.62891	0.88147	0.31974	0.29523	10.326	6	1.329	0.88072	0.3225	0.33226	16.401	4	0.6582	0.86716	0.28991	0.29611	3.4637	2	-0.183245	0.60767	0.9839	0.4722	0.49841	9.8584	5	1.1991	0.93701	0.38277	0.39239	9.6106	5	1.0446
996	IPI:IPI00012197.1	3	3	3	dCTP pyrophosphatase 1;Deoxycytidine-triphosphatase 1;XTP3-transactivated gene A protein;RS21C6	DCTPP1;XTP3TPA;CDA03	dCTP pyrophosphatase 1	Q9H773	DCTP1_HUMAN	1	3	22.9	22.9	22.9	18.681	170	8.036e-18	0.45595	0.59248	0.02079	0.005096	14.279	7	1.076	0.73507	0.11168	0.10341	9.0107	7	0.47367	0.65174	0.049675	0.030682	27.334	2	-0.617632	0.59811	0.90286	0.20867	0.14797	6.5343	4	1.0742	0.85471	0.1601	0.12576	16.198	6	0.872
998	IPI:IPI00012199.1	11	11	11	Coiled-coil domain-containing protein 86;Cytokine-induced protein with coiled-coil domain	CCDC86;CYCLON	Coiled-coil domain-containing protein 86	Q9H6F5	CCD86_HUMAN	1	11	38.6	38.6	38.6	40.235	360	9.1354e-158	0.64913	0.90387	0.35595	0.25279	40.098	10	1.3925	0.84728	0.26672	0.17971	46.368	11	0.67049	0.94863	0.41702	0.3361	33.302	9	-0.145813	0.63679	0.98648	0.48119	0.41389	13.351	16	1.2373	0.90808	0.29611	0.20044	12.18	10	0.97047
999	IPI:IPI00012202.1	8	8	8	Methylosome protein 50;WD repeat-containing protein 77;Androgen receptor cofactor p44;p44/Mep50	WDR77;MEP50;HKMT1069;Nbla10071	Methylosome protein 50	Q9BQA1	MEP50_HUMAN	1	8	33.3	33.3	33.3	36.724	342	4.6386e-210	0.7335	0.93976	0.41468	0.33053	15.381	12	1.3623	0.95941	0.45923	0.4243	17.647	14	0.73702	0.91327	0.36125	0.26095	14.549	10	-0.0896357	0.73539	1.0383	0.28833	0.27562	11.824	14	1.1541	0.9686	0.48115	0.44588	22.225	13	0.98596
1001	IPI:IPI00012268.3	44	44	43	26S proteasome non-ATPase regulatory subunit 2;26S proteasome regulatory subunit RPN1;26S proteasome regulatory subunit S2;26S proteasome subunit p97;Tumor necrosis factor type 1 receptor-associated protein 2;55.11 protein	PSMD2;TRAP2	26S proteasome non-ATPase regulatory subunit 2	Q13200	PSMD2_HUMAN	1	44	56.4	56.4	56.4	100.2	908	0	0.76463	1.0024	0.47767	0.47644	23.698	52	1.4699	0.97292	0.48253	0.46191	15.912	54	0.75344	0.98721	0.47737	0.45204	14.565	61	-0.0185711	0.63681	0.94157	0.32672	0.066929	9.5938	59	1.1276	0.90091	0.27572	0.03154	18.545	72	0.87876
1004	IPI:IPI00012340.1	14	13	13	Splicing factor, arginine/serine-rich 9;Pre-mRNA-splicing factor SRp30C	SFRS9;SRP30C	Splicing factor, arginine/serine-rich 9	Q13242	SFRS9_HUMAN	1	14	58.4	55.2	55.2	25.542	221	1.304e-82	0.93548	1.1857	0.15866	0.1298	10.515	22	1.6414	1.0853	0.3014	0.26953	7.4273	20	0.96415	1.2314	0.1419	0.095518	14.777	16	0.245739	0.69728	1.0642	0.19493	0.13084	14.848	17	1.2204	0.97667	0.49179	0.46172	10.989	15	1.1251
1005	IPI:IPI00012341.1;IPI:IPI00413654.3;IPI:IPI00221286.1	5;4;1	4;3;1	4;3;1	Splicing factor, arginine/serine-rich 5;Pre-mRNA-splicing factor SRP40;Delayed-early protein HRS	SFRS5;HRS;SRP40	Isoform SRP40-1 of Splicing factor, arginine/serine-rich 5;Isoform SRP40-4 of Splicing factor, arginine/serine-rich 5	Q13243-1;Q13243;Q13243-3	SFRS5_HUMAN	3	5	21	17.6	17.6	31.263	272	5.484e-78	0.90287	1.1711	0.17603	0.1721	8.2331	5	1.6847	1.1536	0.20001	0.15291	5.1387	7	0.93325	1.2525	0.12296	0.10301	11.451	8	0.227864	0.58128	0.92619	0.27724	0.14161	16.992	5	1.1357	0.88376	0.22931	0.12792	14.324	8	0.84743
1006	IPI:IPI00012345.2;IPI:IPI00215879.1;IPI:IPI00018203.1	10;10;2	10;10;2	8;8;2	Splicing factor, arginine/serine-rich 6;Pre-mRNA-splicing factor SRP55	SFRS6;SRP55	Isoform SRP55-1 of Splicing factor, arginine/serine-rich 6;Isoform SRP55-3 of Splicing factor, arginine/serine-rich 6	Q13247-1;Q13247;Q13247-3	SFRS6_HUMAN	3	10	20.1	20.1	17.4	39.586	344	1.3522e-43	0.84654	1.0497	0.37635	0.36017	8.5605	19	1.4822	0.99926	0.46591	0.45448	13.394	24	0.87597	1.0774	0.35289	0.31314	21.894	22	0.0699771	0.69867	1.0202	0.36531	0.37578	10.705	20	1.145	0.94493	0.40729	0.17673	5.4208	22	1.0421
1007	IPI:IPI00012353.1	9	9	9	39S ribosomal protein L3, mitochondrial	MRPL3;MRL3;RPML3	39S ribosomal protein L3, mitochondrial	P09001	RM03_HUMAN	1	9	30.2	30.2	30.2	38.632	348	2.9645e-41	0.6674	0.90175	0.3525	0.3332	4.125	3	1.339	0.86882	0.30235	0.28909	6.8145	3	0.67917	0.87441	0.30092	0.28446	8.3192	4	-0.193618	0.60068	0.8731	0.13565	0.10282	9.5184	4	1.3	1.0346	0.27457	0.29313	13.635	4	0.86526
1008	IPI:IPI00012369.1	8	8	8	Mitotic spindle assembly checkpoint protein MAD2A;MAD2-like 1	MAD2L1;MAD2	Mitotic spindle assembly checkpoint protein MAD2A	Q13257	MD2L1_HUMAN	1	8	39.5	39.5	39.5	23.51	205	2.3801e-37	0.73137	0.93193	0.40185	0.34893	7.9062	6	1.1469	0.81707	0.21923	0.2071	14.694	7	0.71203	0.87848	0.30716	0.26533	16.873	5	-0.186919	0.71924	1.023	0.35307	0.33082	9.9676	5	0.9841	0.87545	0.20822	0.17234	84.622	5	0.94652
1009	IPI:IPI00012382.3	7	7	5	U1 small nuclear ribonucleoprotein A	SNRPA	U1 small nuclear ribonucleoprotein A	P09012	SNRPA_HUMAN	1	7	26.6	26.6	24.1	31.279	282	2.0221e-46	0.75041	1.0173	0.44473	0.43848	9.6378	10	1.5846	1.0184	0.4265	0.4035	9.9123	13	0.76129	1.0298	0.44332	0.4227	11.286	20	0.0263043	0.64989	0.98544	0.47756	0.32352	8.1261	8	1.2092	0.94968	0.42207	0.20323	6.4261	9	0.95035
1014	IPI:IPI00012433.2	4	4	4	Factor VIII intron 22 protein;CpG island protein	F8A1;F8A;F8A2;F8A3	Factor VIII intron 22 protein	P23610	F8I2_HUMAN	1	4	13.2	13.2	13.2	39.103	371	1.3988e-18	0.55464	0.67222	0.061911	0.16022	13.789	3	0.88562	0.63762	0.034902	0.10371	19.915	3							-0.611113	0.56252	0.7894	0.024467	0.094876	26.992	2	1.1978	0.95448	0.43705	0.48319	4.604	2
1015	IPI:IPI00012434.1;IPI:IPI00759702.1	1;1	1;1	1;1	MLN64 N-terminal domain homolog;STARD3 N-terminal-like protein	STARD3NL;MENTHO;UNQ855/PRO1864	Isoform 1 of MLN64 N-terminal domain homolog;Isoform 2 of MLN64 N-terminal domain homolog	O95772-1;O95772;O95772-2	MENTO_HUMAN	2	1	4.3	4.3	4.3	26.654	234	4.902e-12	1.211	1.4906	0.011107	0.018002	2.0736	2	1.9058	1.322	0.059501	0.081443	25.065	2							0.489308	0.67003	0.97032	0.4248	0.46281	1.6168	3	1.2364	1.059	0.20231	0.23255	9.3069	3
1018	IPI:IPI00012442.1	18	18	16	Ras GTPase-activating protein-binding protein 1;G3BP-1;ATP-dependent DNA helicase VIII;HDH-VIII;GAP SH3 domain-binding protein 1	G3BP1;G3BP	Ras GTPase-activating protein-binding protein 1	Q13283	G3BP1_HUMAN	1	18	44	44	41.2	52.164	466	0	0.72091	0.95521	0.43995	0.339	16.455	24	1.425	0.90994	0.37296	0.23182	13.373	26	0.7471	0.95208	0.42244	0.32249	19.512	18	-0.0708453	0.68725	1.012	0.40298	0.45095	14.819	23	1.0322	0.88637	0.23613	0.1019	16.844	25	0.91285
1019	IPI:IPI00012443.1;IPI:IPI00219570.1	6;6	6;6	6;6	Acidic fibroblast growth factor intracellular-binding protein;FGF-1 intracellular-binding protein	FIBP	Isoform Long of Acidic fibroblast growth factor intracellular-binding protein;Isoform Short of Acidic fibroblast growth factor intracellular-binding protein	O43427-1;O43427;O43427-2	FIBP_HUMAN	2	6	20.1	20.1	20.1	41.878	364	3.7096e-33	0.7414	0.92747	0.39455	0.37812	6.684	4	1.1261	0.7725	0.15633	0.12921	5.4168	4	0.66166	0.80852	0.20555	0.18007	9.474	4	-0.306645	0.67194	0.94606	0.34166	0.3177	12.228	4	1.1324	0.96953	0.48404	0.48132	8.3045	3	0.97296
1021	IPI:IPI00012463.4;IPI:IPI00792405.1	4;3	4;3	4;3	Putative deoxyribonuclease TATDN1;Hepatocarcinoma high expression protein	TATDN1;CDA11	Isoform 1 of Putative deoxyribonuclease TATDN1;Isoform 2 of Putative deoxyribonuclease TATDN1	Q6P1N9-1;Q6P1N9;Q6P1N9-2	TATD1_HUMAN	2	4	15.2	15.2	15.2	33.601	297	5.091e-45	0.7205	1.0127	0.45482	0.4474	7.1035	5	1.5589	1.0018	0.46061	0.46024	18.265	6	0.73629	0.99066	0.48268	0.48497	1.8149	2	0.00259452	0.65539	0.98902	0.49003	0.47677	8.8679	5	1.3106	1.0239	0.31057	0.31537	30.541	5	0.69812
1022	IPI:IPI00012490.1;IPI:IPI00217171.1;IPI:IPI00217169.1;IPI:IPI00217170.1;IPI:IPI00217164.1;IPI:IPI00217165.1;IPI:IPI00217166.1;IPI:IPI00217168.1;IPI:IPI00003831.4;IPI:IPI00219258.2;IPI:IPI00219256.2;IPI:IPI00219259.2;IPI:IPI00219257.2;IPI:IPI00219260.2;IPI:IPI00219261.2;IPI:IPI00219262.2;IPI:IPI00219293.1;IPI:IPI00219294.1;IPI:IPI00219295.1	14;14;14;14;13;13;13;13;4;4;4;4;4;4;4;4;3;3;3	14;14;14;14;13;13;13;13;4;4;4;4;4;4;4;4;3;3;3	10;10;10;10;9;9;9;9;1;1;1;1;1;1;1;1;0;0;0	Plasma membrane calcium-transporting ATPase 4;Plasma membrane calcium ATPase isoform 4;Plasma membrane calcium pump isoform 4;Matrix-remodeling-associated protein 1	ATP2B4;ATP2B2;MXRA1	Isoform XD of Plasma membrane calcium-transporting ATPase 4;Isoform ZD of Plasma membrane calcium-transporting ATPase 4;Isoform XB of Plasma membrane calcium-transporting ATPase 4;Isoform ZB of Plasma membrane calcium-transporting ATPase 4;Isoform XA of Pl	P23634-1;P23634;P23634-8;P23634-6;P23634-7;P23634-2;P23634-3;P23634-4;P23634-5	AT2B4_HUMAN	19	14	15	15	11	137.92	1241	2.2137e-258	0.83118	1.1241	0.24193	0.24192	13.073	7	1.758	1.0509	0.36282	0.36235	21.833	7	0.83292	1.0835	0.34215	0.36048	16.413	8	0.115699	0.57984	0.98718	0.48364	0.47212	15.657	7	1.1788	1.0266	0.30103	0.29915	113.16	5	0.81775
1023	IPI:IPI00012493.1	7	7	7	40S ribosomal protein S20	RPS20	40S ribosomal protein S20	P60866	RS20_HUMAN	1	7	38.7	38.7	38.7	13.373	119	1.5658e-83	0.74168	1.0086	0.46392	0.46058	11.929	13	1.3409	0.90589	0.36591	0.21906	13.518	14	0.74234	0.95962	0.43432	0.34312	35.275	21	-0.0594649	0.64924	0.96259	0.39796	0.16002	14.701	13	1.1926	0.97711	0.48998	0.39182	14.769	21	0.95434
1024	IPI:IPI00012497.2	13	13	8	Beta-adrenergic receptor kinase 1;G-protein coupled receptor kinase 2	ADRBK1;BARK;BARK1;GRK2	Beta-adrenergic receptor kinase 1	P25098	ARBK1_HUMAN	1	13	20.6	20.6	13.5	79.573	689	3.5686e-52	0.40672	0.50189	0.0035395	0.00037831	49.233	12	0.61605	0.42482	0.00022108	0.00017581	13.339	6	0.38636	0.48233	0.0025432	0.00088912	18.883	9	-1.05191	0.57666	0.8255	0.056645	0.021504	23.002	12	0.81536	0.69517	0.0052659	0.0019568	14.616	9	0.73046
1025	IPI:IPI00744835.1;IPI:IPI00873201.1;IPI:IPI00012503.1	13;13;13	13;13;13	13;13;13	Proactivator polypeptide;Saposin-A;Protein A;Saposin-B-Val;Saposin-B;Sphingolipid activator protein 1;Cerebroside sulfate activator;Dispersin;Sulfatide/GM1 activator;Saposin-C;Co-beta-glucosidase;A1 activator;Glucosylceramidase activator;Sphingolipid activator protein 2;Saposin-D;Protein C;Component C	PSAP;GLBA;SAP1	Isoform Sap-mu-9 of Proactivator polypeptide;Isoform Sap-mu-6 of Proactivator polypeptide;Isoform Sap-mu-0 of Proactivator polypeptide	P07602-3;P07602;P07602-2;P07602-1	SAP_HUMAN	3	13	20.5	20.5	20.5	58.483	527	2.4058e-98	0.86504	1.1746	0.17173	0.14573	12.152	26	1.8906	1.2077	0.13941	0.078078	11.766	23	0.94212	1.2612	0.11579	0.06889	16.173	27	0.272262	0.64052	0.99935	0.46353	0.45228	11.985	18	1.2397	1.0038	0.38386	0.37729	11.152	9	0.99873
1028	IPI:IPI00012535.1	17	16	16	DnaJ homolog subfamily A member 1;Heat shock 40 kDa protein 4;DnaJ protein homolog 2;HDJ-2;HSJ-2;HSDJ	DNAJA1;DNAJ2;HDJ2;HSJ2;HSPF4	DnaJ homolog subfamily A member 1	P31689	DNJA1_HUMAN	1	17	53.7	53.7	53.7	44.868	397	6.4897e-300	1.5122	1.9642	6.2112e-05	4.897e-06	22.297	25	3.0491	1.9867	0.00010637	6.8717e-07	21.414	29	1.5333	2.0154	0.00014022	2.9185e-06	9.9706	21	0.990374	0.79642	1.1842	0.015209	0.0002084	10.631	21	1.2618	1.0663	0.18341	0.062199	7.4089	19	1.0701
1029	IPI:IPI00012578.1	12	12	8	Importin subunit alpha-4;Karyopherin subunit alpha-4;Importin alpha Q1	KPNA4;QIP1	Importin subunit alpha-4	O00629	IMA4_HUMAN	1	12	27.3	27.3	19.6	57.886	521	1.1325e-157	0.72779	0.98834	0.49346	0.45811	10.76	7	1.5438	0.96195	0.46363	0.44893	6.5338	10	0.8176	1.0943	0.32331	0.33821	18.85	8	-0.0169207	0.59449	0.94745	0.34633	0.30202	15.678	10	1.1237	0.93722	0.38341	0.35522	14.717	4	0.89589
1030	IPI:IPI00012585.1	13	13	13	Beta-hexosaminidase subunit beta;N-acetyl-beta-glucosaminidase subunit beta;Beta-N-acetylhexosaminidase subunit beta;Cervical cancer proto-oncogene 7 protein;Beta-hexosaminidase subunit beta chain B;Beta-hexosaminidase subunit beta chain A	HEXB;HCC7	Beta-hexosaminidase subunit beta	P07686	HEXB_HUMAN	1	13	26.8	26.8	26.8	63.111	556	5.3322e-74	0.82986	1.1367	0.22278	0.21969	16.654	13	1.9505	1.3134	0.063677	0.044045	14.526	16	0.87084	1.1553	0.22952	0.2283	13.284	8	0.208268	0.68293	1.0138	0.39495	0.38131	8.2728	13	1.4443	1.1286	0.070546	0.056132	14.201	8	0.924
1031	IPI:IPI00012645.1;IPI:IPI00218207.1	9;9	2;2	2;2	Spectrin beta chain, brain 2;Spectrin, non-erythroid beta chain 2;Beta-III spectrin	SPTBN2;KIAA0302	Isoform 1 of Spectrin beta chain, brain 2;Isoform 2 of Spectrin beta chain, brain 2	O15020-1;O15020;O15020-2	SPTN2_HUMAN	2	9	4.1	0.7	0.7	271.29	2390	1.1101e-61	0.63874	0.80392	0.20265	0.32529	8.2414	2	1.0549	0.753	0.13205	0.22434	7.4135	3							-0.362077
1034	IPI:IPI00012726.4;IPI:IPI00555747.1	23;23	12;12	11;11	Polyadenylate-binding protein 4;Inducible poly(A)-binding protein;Activated-platelet protein 1	PABPC4;APP1;PABP4	Isoform 1 of Polyadenylate-binding protein 4;Isoform 2 of Polyadenylate-binding protein 4	Q13310-1;Q13310;Q13310-2	PABP4_HUMAN	2	23	34.5	18	16.6	70.782	644	0	0.73938	0.95308	0.43648	0.33421	5.86	16	1.4177	0.91687	0.38505	0.31202	24.019	19	0.65523	0.93111	0.38936	0.27794	14.316	19	-0.102976	0.63588	0.96389	0.40248	0.21313	12.211	16	1.2648	0.9941	0.42147	0.43769	19.054	22	0.82957
1035	IPI:IPI00012728.1;IPI:IPI00401448.1;IPI:IPI00657883.3;IPI:IPI00658107.3;IPI:IPI00879209.3;IPI:IPI00296333.6;IPI:IPI00939479.1;IPI:IPI00940097.1;IPI:IPI00657816.3;IPI:IPI00384110.2	14;13;1;1;1;1;1;1;1;1	14;13;1;1;1;1;1;1;1;1	13;12;1;1;1;1;1;1;1;1	Long-chain-fatty-acid--CoA ligase 1;Long-chain acyl-CoA synthetase 1;Long-chain acyl-CoA synthetase 2;Palmitoyl-CoA ligase 1;Palmitoyl-CoA ligase 2;Acyl-CoA synthetase 1;Long-chain fatty acid-CoA ligase 2	ACSL1;FACL1;FACL2;LACS;LACS1;LACS2	Isoform 1 of Long-chain-fatty-acid--CoA ligase 1;Isoform 2 of Long-chain-fatty-acid--CoA ligase 1	P33121-1;P33121;P33121-2	ACSL1_HUMAN	10	14	20.5	20.5	18.9	77.942	698	1.2415e-45	0.76025	0.97766	0.47635	0.4664	21.359	10	1.4383	0.96142	0.46271	0.47559	18.93	16	0.76996	1.0342	0.43462	0.42165	18.176	5	-0.0325953	0.73285	1.0366	0.29517	0.29773	12.99	14	0.97979	0.88801	0.24045	0.22568	19.389	7	0.88732
1036	IPI:IPI00012750.3	8	8	8	40S ribosomal protein S25	RPS25	40S ribosomal protein S25	P62851	RS25_HUMAN	1	8	37.6	37.6	37.6	13.742	125	1.9807e-36	0.65252	0.86895	0.29981	0.09964	12.797	25	1.3481	0.90877	0.37092	0.22809	15.909	26	0.68765	0.8898	0.3246	0.12316	9.2441	21	-0.168447	0.60674	0.92505	0.27372	0.028475	19.65	20	1.2064	0.93505	0.37671	0.12859	12.677	32	0.88999
1037	IPI:IPI00012756.1	3	3	3	Interferon-induced protein with tetratricopeptide repeats 5;Retinoic acid- and interferon-inducible 58 kDa protein	IFIT5;RI58	Interferon-induced protein with tetratricopeptide repeats 5	Q13325	IFIT5_HUMAN	1	3	7.5	7.5	7.5	55.846	482	2.5599e-20	0.66351	0.94777	0.42781	0.47806	29.384	3	1.8974	1.2021	0.14494	0.2007	0.49673	2							0.0940829
1038	IPI:IPI00012772.8	16	16	16	60S ribosomal protein L8	RPL8	60S ribosomal protein L8	P62917	RL8_HUMAN	1	16	58.4	58.4	58.4	28.024	257	1.7068e-256	0.73796	0.99526	0.49366	0.49489	10.662	21	1.3465	0.89511	0.34722	0.18691	14.348	21	0.70848	0.92879	0.38571	0.23254	13.528	31	-0.106576	0.69665	1.0588	0.21249	0.132	11.205	32	1.1759	0.95491	0.43839	0.23484	38.608	33	0.97831
1039	IPI:IPI00012773.2;IPI:IPI00215764.1	17;10	15;8	13;6	Metastasis-associated protein MTA1	MTA1	Isoform Long of Metastasis-associated protein MTA1;Isoform Short of Metastasis-associated protein MTA1	Q13330-1;Q13330;Q13330-2	MTA1_HUMAN	2	17	30.8	27.6	23.6	80.785	715	1.0906e-203	0.67358	0.87451	0.30862	0.19531	13.429	14	1.3095	0.86288	0.29239	0.20897	22.887	15	0.65831	0.89969	0.33998	0.2339	24.838	7	-0.193453	0.65943	0.98138	0.46341	0.38674	20.417	12	1.2305	0.91887	0.3277	0.23847	17.606	13	0.84364
1040	IPI:IPI00012788.1;IPI:IPI00645816.1	4;4	4;4	4;4	DNA-directed RNA polymerase I subunit RPA34;RNA polymerase I-associated factor PAF49;Anti-sense to ERCC-1 protein;CD3-epsilon-associated protein;A34.5	CD3EAP;ASE1;CAST;PAF49	Isoform 2 of DNA-directed RNA polymerase I subunit RPA34;Isoform 1 of DNA-directed RNA polymerase I subunit RPA34	O15446-2;O15446;O15446-1	RPA34_HUMAN	2	4	13.3	13.3	13.3	55.171	512	2.5782e-70	0.58983	0.75151	0.136	0.096229	16.438	4	1.1807	0.86077	0.28888	0.3005	5.7168	3							-0.314218	0.63687	0.95813	0.38263	0.39062	9.6192	4	1.0609	0.83424	0.11948	0.11561	17.345	3
1041	IPI:IPI00012795.3	17	17	17	Eukaryotic translation initiation factor 3 subunit I;Eukaryotic translation initiation factor 3 subunit 2;eIF-3-beta;eIF3 p36;TGF-beta receptor-interacting protein 1	EIF3I;EIF3S2;TRIP1	Eukaryotic translation initiation factor 3 subunit I	Q13347	EIF3I_HUMAN	1	17	72	72	72	36.501	325	1.0251e-243	0.89379	1.1627	0.18674	0.16455	7.7206	21	1.4605	0.97498	0.48605	0.44279	15.352	24	0.8847	1.1502	0.23654	0.21051	49.005	16	0.201885	0.7382	1.0635	0.19716	0.13364	13.009	21	1.1147	0.93118	0.36485	0.25027	10.637	20	0.97318
1042	IPI:IPI00012828.3	11	11	11	3-ketoacyl-CoA thiolase, peroxisomal;Beta-ketothiolase;Acetyl-CoA acyltransferase;Peroxisomal 3-oxoacyl-CoA thiolase	ACAA1;ACAA;PTHIO	3-ketoacyl-CoA thiolase, peroxisomal	P09110	THIK_HUMAN	1	11	35.1	35.1	35.1	44.292	424	4.8117e-126	0.70932	0.91176	0.36882	0.35058	10.649	7	1.7448	1.1771	0.17162	0.16012	18.639	8	0.71617	0.9857	0.47502	0.48351	7.1279	3	-0.0207795	0.65024	0.97784	0.45104	0.44105	5.9186	8	1.316	1.0608	0.19773	0.21943	12.248	9	0.79191
1044	IPI:IPI00012833.1	11	9	9	Serine/threonine-protein phosphatase 4 catalytic subunit;Protein phosphatase X	PPP4C;PPP4;PPX	Serine/threonine-protein phosphatase 4 catalytic subunit	P60510	PP4C_HUMAN	1	11	45	40.1	40.1	35.08	307	2.7765e-151	0.73824	1.0743	0.32791	0.34327	11.166	5	1.4971	0.99169	0.48185	0.5	15.475	4	0.94547	1.23	0.14323	0.13092	17.867	4	0.103397	0.65834	1.0088	0.41839	0.40984	13.698	6	1.3199	1.1138	0.090214	0.074883	32.754	6	0.85937
1045	IPI:IPI00012834.4;IPI:IPI00220145.4;IPI:IPI00185637.2	14;14;14	7;7;7	7;7;7	Serine/threonine-protein phosphatase 2A 56 kDa regulatory subunit gamma isoform;PP2A, B subunit, B' gamma isoform;PP2A, B subunit, B56 gamma isoform;PP2A, B subunit, PR61 gamma isoform;PP2A, B subunit, R5 gamma isoform;Renal carcinoma antigen NY-REN-29	PPP2R5C;KIAA0044	Isoform Gamma-3 of Serine/threonine-protein phosphatase 2A 56 kDa regulatory subunit gamma isoform;Isoform Gamma-2 of Serine/threonine-protein phosphatase 2A 56 kDa regulatory subunit gamma isoform;Isoform Gamma-1 of Serine/threonine-protein phosphatase 2A	Q13362-1;Q13362;Q13362-3;Q13362-2	2A5G_HUMAN	3	14	28.6	16.8	16.8	61.06	524	1.1207e-183	0.95772	1.1824	0.16249	0.16093	17.296	5	1.8191	1.2543	0.099866	0.092313	7.4007	6	0.82447	1.0236	0.45581	0.4424	25.894	6	0.241718	0.72705	1.0734	0.16724	0.16869	7.2225	2	1.1308	0.89314	0.25423	0.23984	6.3659	5	0.74041
1046	IPI:IPI00012835.1;IPI:IPI00010120.4	11;4	11;4	7;0	C-terminal-binding protein 1	CTBP1;CTBP	C-terminal-binding protein 1	Q13363	CTBP1_HUMAN	2	11	28.6	28.6	18.4	47.535	440	3.0764e-127	0.83455	1.0531	0.36948	0.40028	16.422	8	1.6679	1.1506	0.20386	0.15708	96.297	10	0.84633	1.0391	0.42495	0.45779	32.311	4	0.0746424	0.69063	0.99554	0.4821	0.46276	12.875	10	1.3009	1.1107	0.094819	0.060314	5.4267	11	0.9021
1047	IPI:IPI00012837.1;IPI:IPI00028561.1;IPI:IPI00889664.2	29;6;3	29;6;3	24;1;0	Kinesin-1 heavy chain;Ubiquitous kinesin heavy chain;Conventional kinesin heavy chain	KIF5B;KNS;KNS1	Kinesin-1 heavy chain	P33176	KINH_HUMAN	3	29	34	34	28	109.68	963	0	0.77812	1.027	0.42375	0.49368	21.357	29	1.5325	0.99733	0.46996	0.49355	10.446	36	0.75028	0.99783	0.49371	0.42449	14.996	24	-0.00313405	0.6433	0.97188	0.43025	0.2607	13.535	33	1.2626	1.0094	0.36262	0.34365	13.891	16	0.88653
1049	IPI:IPI00012866.2	6	4	4	RAC-alpha serine/threonine-protein kinase;RAC-PK-alpha;Protein kinase B;C-AKT	AKT1;PKB;RAC	RAC-alpha serine/threonine-protein kinase	P31749	AKT1_HUMAN	1	6	15.4	11.7	11.7	55.686	480	3.6804e-25	0.27905	0.38889	0.00010748	0.0012818	50.964	2	0.66701	0.43752	0.0003492	0.0082005	2.9305	2							-1.27757	0.59036	0.96823	0.41754	0.49395	19.52	3	1.0874	0.84617	0.14228	0.27811	6.9449	3
1050	IPI:IPI00012870.1	10	10	8	RAC-beta serine/threonine-protein kinase;RAC-PK-beta;Protein kinase Akt-2;Protein kinase B, beta	AKT2	RAC-beta serine/threonine-protein kinase	P31751	AKT2_HUMAN	1	10	22.5	22.5	18.7	55.768	481	3.3184e-26	0.53564	0.72988	0.11241	0.09039	38.657	6	0.99208	0.60991	0.022792	0.020216	25.874	12	0.62965	0.83426	0.24138	0.21861	7.5893	5	-0.454269	0.64533	0.91407	0.24051	0.20798	29.569	7	1.0404	0.90108	0.27619	0.26252	27.096	7	0.88096
1052	IPI:IPI00012891.1	5	5	5	Phosphorylase b kinase gamma catalytic chain, testis/liver isoform;Phosphorylase kinase subunit gamma 2;PSK-C3	PHKG2	Phosphorylase b kinase gamma catalytic chain, testis/liver isoform	P15735	PHKG2_HUMAN	1	5	13.1	13.1	13.1	46.442	406	3.1735e-24																										1.0829	0.94453	0.40604	0.46428	4.1313	2	0.90213
1055	IPI:IPI00012912.1	17	17	17	Carnitine O-palmitoyltransferase 2, mitochondrial;Carnitine palmitoyltransferase II	CPT2;CPT1	Carnitine O-palmitoyltransferase 2, mitochondrial	P23786	CPT2_HUMAN	1	17	29.3	29.3	29.3	73.776	658	6.1552e-74	0.79633	1.0375	0.40141	0.43813	10.462	10	1.7447	1.1142	0.25503	0.21492	13.403	18	0.78212	1.0452	0.41308	0.44345	12.836	14	0.063779	0.6363	0.98669	0.48191	0.415	15.125	8	1.3408	1.0937	0.12363	0.086911	15.093	14	0.81856
1056	IPI:IPI00012923.1	8	8	8	T-cell surface glycoprotein CD3 epsilon chain;T-cell surface antigen T3/Leu-4 epsilon chain	CD3E;T3E	T-cell surface glycoprotein CD3 epsilon chain	P07766	CD3E_HUMAN	1	8	36.7	36.7	36.7	23.147	207	5.9851e-108	0.82234	1.0461	0.38371	0.41716	12.079	10	1.3319	0.90171	0.35864	0.29012	19.588	13	0.76783	0.986	0.47549	0.41988	11.177	9	-0.0203404	0.72317	1.0423	0.27252	0.25428	20.476	8	1.0816	0.8953	0.26013	0.15992	8.5853	11	1.065
1057	IPI:IPI00012966.1;IPI:IPI00221261.3;IPI:IPI00013492.1;IPI:IPI00221260.2	9;1;1;1	9;1;1;1	9;1;1;1	Transcription factor 12;Transcription factor HTF-4;E-box-binding protein;DNA-binding protein HTF4	TCF12;HEB;HTF4	Transcription factor 12	Q99081	HTF4_HUMAN	4	9	18.2	18.2	18.2	72.964	682	4.4075e-55	0.94635	1.1852	0.15922	0.15298	9.9933	11	1.562	1.0454	0.37331	0.35986	10.744	17	0.99783	1.3324	0.069203	0.049666	19.015	8	0.245131	0.73361	1.1343	0.050693	0.018077	13.313	11	1.1571	0.93372	0.37262	0.29587	8.2717	10	0.98694
1058	IPI:IPI00012970.1;IPI:IPI00890827.1	10;9	10;9	10;9	Serine/threonine-protein phosphatase 6 catalytic subunit	PPP6C;PPP6	Isoform 1 of Serine/threonine-protein phosphatase 6 catalytic subunit;Isoform 2 of Serine/threonine-protein phosphatase 6 catalytic subunit	O00743-1;O00743;O00743-2	PPP6_HUMAN	2	10	43.6	43.6	43.6	35.144	305	1.0085e-160	0.8164	1.0892	0.3005	0.31817	10.939	17	1.6369	1.0731	0.32243	0.2983	14.102	17	0.86916	1.1537	0.23171	0.20413	12.865	12	0.123269	0.64894	0.98936	0.49123	0.37913	13.894	16	1.1764	0.95059	0.42491	0.33585	10.705	16	0.88426
1059	IPI:IPI00012972.3	4	4	4	Nucleoside diphosphate kinase, mitochondrial;nm23-H4;Nucleoside diphosphate kinase D	NME4;NM23D	Nucleoside diphosphate kinase, mitochondrial	O00746	NDKM_HUMAN	1	4	27.8	27.8	27.8	20.658	187	8.4839e-34	0.57277	0.7579	0.14343	0.10334	16.06	2	1.3354	0.90285	0.36063	0.36808	7.4432	2	0.6088	0.74682	0.13005	0.1369	3.5768	3	-0.399921	0.52179	0.82184	0.052415	0.028265	5.6452	3	1.0679	0.93665	0.38166	0.39122	9.5662	3	0.91632
1060	IPI:IPI00012989.2	4	4	4	Lysosomal alpha-mannosidase;Lysosomal acid alpha-mannosidase;Mannosidase alpha class 2B member 1;Lysosomal alpha-mannosidase A peptide;Lysosomal alpha-mannosidase B peptide;Lysosomal alpha-mannosidase C peptide;Lysosomal alpha-mannosidase D peptide;Lysosomal alpha-mannosidase E peptide	MAN2B1;LAMAN;MANB	Lysosomal alpha-mannosidase	O00754	MA2B1_HUMAN	1	4	4.6	4.6	4.6	113.74	1011	9.5542e-15	0.86286	1.1909	0.15278	0.17488	49.133	3	1.5732	1.0233	0.41655	0.41309	34.548	3							0.142641	0.58185	0.90031	0.20175	0.34144	10.964	3							0.69801
1061	IPI:IPI00030654.1;IPI:IPI00012998.2;IPI:IPI00647126.2	11;11;11	11;11;11	11;11;11	Cleavage and polyadenylation specificity factor subunit 6;Cleavage and polyadenylation specificity factor 68 kDa subunit;Pre-mRNA cleavage factor Im 68 kDa subunit;Protein HPBRII-4/7	CPSF6;CFIM68	Isoform 2 of Cleavage and polyadenylation specificity factor subunit 6;Isoform 1 of Cleavage and polyadenylation specificity factor subunit 6;Putative uncharacterized protein CPSF6	Q16630-2;Q16630;Q16630-1;Q16630-3	CPSF6_HUMAN	3	11	23.8	23.8	23.8	63.47	588	0	0.76489	1.0008	0.48131	0.44414	16.729	12	1.4031	0.94502	0.43422	0.37458	20.045	17	0.77231	0.98287	0.47063	0.39072	13.049	12	-0.0249275	0.7064	1.0794	0.15082	0.080165	15.522	13	1.1815	0.94593	0.41038	0.31442	16.866	9	0.94009
1062	IPI:IPI00013002.1	4	4	4	Ubiquitin-conjugating enzyme E2 C;Ubiquitin-protein ligase C;Ubiquitin carrier protein C;UbcH10	UBE2C;UBCH10	Ubiquitin-conjugating enzyme E2 C	O00762	UBE2C_HUMAN	1	4	30.2	30.2	30.2	19.652	179	4.3193e-26	1.9428	2.5306	7.1238e-08	6.2738e-05	6.5681	2	4.1068	2.8655	8.9264e-09	1.4475e-05	20.957	10							1.42913							1.0374	0.87972	0.21892	0.34013	11.66	2	0.60746
1066	IPI:IPI00013068.1	25	25	25	Eukaryotic translation initiation factor 3 subunit E;Eukaryotic translation initiation factor 3 subunit 6;eIF-3 p48;Viral integration site protein INT-6 homolog	EIF3E;EIF3S6;INT6	Eukaryotic translation initiation factor 3 subunit E	P60228	EIF3E_HUMAN	1	25	54.6	54.6	54.6	52.22	445	0	0.7663	1.0061	0.46951	0.46702	9.2964	26	1.4338	0.95103	0.44468	0.37738	13.067	27	0.75787	0.96648	0.44509	0.36967	13.882	24	-0.0491882	0.66219	1.0006	0.45729	0.45703	9.6389	29	1.0993	0.92707	0.35234	0.09674	8.0336	24	0.99849
1067	IPI:IPI00013070.2;IPI:IPI00167147.1;IPI:IPI00736859.1;IPI:IPI00402391.3	25;25;24;22	24;24;23;21	24;24;23;21	Heterogeneous nuclear ribonucleoprotein U-like protein 1;Adenovirus early region 1B-associated protein 5;E1B-55 kDa-associated protein 5	HNRNPUL1;E1BAP5;HNRPUL1	Isoform 1 of Heterogeneous nuclear ribonucleoprotein U-like protein 1;Isoform 2 of Heterogeneous nuclear ribonucleoprotein U-like protein 1;Isoform 4 of Heterogeneous nuclear ribonucleoprotein U-like protein 1;Isoform 3 of Heterogeneous nuclear ribonucleop	Q9BUJ2-1;Q9BUJ2;Q9BUJ2-2;Q9BUJ2-4;Q9BUJ2-3	HNRL1_HUMAN	4	25	32.1	31.4	31.4	95.737	856	0	0.70894	0.98626	0.49014	0.41039	14.036	31	1.4941	0.99117	0.48295	0.47962	19.062	30	0.75606	1.0103	0.48272	0.45275	13.581	21	-0.0127956	0.61749	0.98258	0.46759	0.33125	15.945	31	1.2697	1.026	0.30316	0.25301	10.553	19	0.84924
1068	IPI:IPI00013075.1;IPI:IPI00384339.5	4;2	4;2	3;1	Katanin p60 ATPase-containing subunit A1;p60 katanin	KATNA1	Isoform 1 of Katanin p60 ATPase-containing subunit A1;Isoform 2 of Katanin p60 ATPase-containing subunit A1	O75449-1;O75449;O75449-2	KTNA1_HUMAN	2	4	8.1	8.1	6.7	55.964	491	1.0027e-07	0.64348	0.86628	0.2956	0.35862	8.7478	3	1.396	0.9491	0.44134	0.47706	18.474	2							-0.141231
1070	IPI:IPI00013122.1	17	17	17	Hsp90 co-chaperone Cdc37;Hsp90 chaperone protein kinase-targeting subunit;p50Cdc37	CDC37;CDC37A	Hsp90 co-chaperone Cdc37	Q16543	CDC37_HUMAN	1	17	44.7	44.7	44.7	44.468	378	0	0.8964	1.1899	0.15388	0.12409	7.2005	19	2.0339	1.2735	0.086594	0.03462	11.106	18	0.91077	1.2684	0.11011	0.063479	11.387	22	0.34301	0.64082	1.0434	0.26831	0.23304	10.079	18	1.3769	1.0508	0.22513	0.14706	14.379	17	0.93805
1071	IPI:IPI00013146.1	10	10	10	28S ribosomal protein S22, mitochondrial;MRP-S22	MRPS22;C3orf5;RPMS22;GK002	28S ribosomal protein S22, mitochondrial	P82650	RT22_HUMAN	1	10	33.9	33.9	33.9	41.28	360	6.5787e-87	0.68658	0.96044	0.44848	0.40397	11.401	5	1.5226	0.94614	0.43617	0.42143	9.0489	6	0.7433	0.95327	0.42432	0.3872	13.063	7	-0.0690432	0.68556	1.0202	0.36559	0.34582	10.983	5	1.2946	1.1157	0.087406	0.072165	13.96	5	0.77455
1072	IPI:IPI00013160.2;IPI:IPI00183443.5	10;6	10;6	10;6	Ligatin;Hepatocellular carcinoma-associated antigen 56	LGTN;HCA56	Isoform 1 of Ligatin;Isoform 2 of Ligatin	P41214-1;P41214;P41214-2	LIGA_HUMAN	2	10	22.1	22.1	22.1	64.706	584	2.7498e-270	0.74541	0.95522	0.43997	0.33903	13.067	9	1.5149	1.0262	0.4107	0.42337	22.75	10	0.85659	1.096	0.32039	0.32685	130.65	5	0.0373119	0.67737	0.97732	0.44923	0.29569	21.456	9	1.1696	0.97742	0.48871	0.46542	19.531	8	0.96048
1073	IPI:IPI00013167.1	6	6	6	28S ribosomal protein S25, mitochondrial;MRP-S25	MRPS25;RPMS25	28S ribosomal protein S25, mitochondrial	P82663	RT25_HUMAN	1	6	47.4	47.4	47.4	20.116	173	5.3074e-20	0.63304	0.79721	0.19344	0.26191	12.095	3	1.5241	0.9824	0.49872	0.47407	15.271	4							-0.176293	0.67742	1.0443	0.26489	0.28013	13.964	3	1.1977	0.96355	0.46539	0.49956	11.585	4
1074	IPI:IPI00013174.2;IPI:IPI00644837.1	17;7	17;7	17;7	RNA-binding protein 14;RNA-binding motif protein 14;RRM-containing coactivator activator/modulator;Synaptotagmin-interacting protein;Paraspeckle protein 2	RBM14;SIP	Isoform 1 of RNA-binding protein 14	Q96PK6-1;Q96PK6	RBM14_HUMAN	2	17	26.6	26.6	26.6	69.491	669	8.9921e-257	0.76749	0.94724	0.42694	0.32432	10.769	19	1.2925	0.89267	0.343	0.18	15.202	27	0.72035	0.90392	0.34659	0.1582	15.26	29	-0.145733	0.68058	0.9934	0.49259	0.39206	12.188	26	1.1846	1.0337	0.27742	0.18797	7.5017	24	0.95385
1075	IPI:IPI00013180.2	8	8	8	Protein BUD31 homolog;Protein G10 homolog;EDG-2	BUD31;EDG2	Protein BUD31 homolog	P41223	BUD31_HUMAN	1	8	34.7	34.7	34.7	17	144	1.2583e-29	1.0041	1.2832	0.074288	0.061493	9.6816	10	1.605	1.101	0.27558	0.23917	9.5584	12	1.0262	1.311	0.081129	0.06086	11.031	15	0.359746	0.78777	1.1845	0.015098	0.0023266	6.9212	12	1.2304	1.0258	0.30385	0.28766	11.225	15	1.1176
1076	IPI:IPI00013184.1;IPI:IPI00455623.4	8;2	8;2	8;2	N-terminal acetyltransferase complex ARD1 subunit homolog A	ARD1A;ARD1;TE2	N-terminal acetyltransferase complex ARD1 subunit homolog A	P41227	ARD1A_HUMAN	2	8	39.1	39.1	39.1	26.458	235	5.9004e-112	0.67916	0.92004	0.38236	0.26225	14.195	12	1.4576	0.93329	0.41373	0.34821	10.438	12	0.6623	0.88652	0.31953	0.19172	11.526	16	-0.120232	0.63839	0.97493	0.44087	0.28004	9.4119	14	1.2182	0.99071	0.43493	0.45943	8.5628	9	0.86302
1077	IPI:IPI00013195.1	4	4	4	39S ribosomal protein L49, mitochondrial;L49mt;MRP-L49;Protein NOF1;Neighbor of FAU	MRPL49;C11orf4;NOF1;OK/SW-cl.67	39S ribosomal protein L49, mitochondrial	Q13405	RM49_HUMAN	1	4	23.5	23.5	23.5	19.198	166	1.5863e-22	0.71397	0.94762	0.42755	0.47415	15.014	3	1.3345	0.84861	0.26887	0.31507	6.7344	2	0.62816	0.78458	0.17434	0.30176	5.9779	3	-0.236826
1079	IPI:IPI00013212.1;IPI:IPI00000868.1	27;1	27;1	27;1	Tyrosine-protein kinase CSK;C-SRC kinase;Protein-tyrosine kinase CYL	CSK	Tyrosine-protein kinase CSK	P41240	CSK_HUMAN	2	27	61.3	61.3	61.3	50.704	450	0	0.56955	0.74334	0.1268	0.029114	12.667	20	1.161	0.76267	0.14382	0.063286	11.866	25	0.60328	0.77172	0.15854	0.047433	17.177	15	-0.390869	0.64184	0.95341	0.36648	0.15866	13.589	19	1.0511	0.87667	0.21126	0.080165	14.351	19	0.86385
1081	IPI:IPI00013219.1	20	20	20	Integrin-linked protein kinase;ILK-1;ILK-2;59 kDa serine/threonine-protein kinase;p59ILK	ILK;ILK1;ILK2	Integrin-linked protein kinase	Q13418	ILK_HUMAN	1	20	47.1	47.1	47.1	51.419	452	4.0976e-195	0.48838	0.639	0.041008	0.013719	17.649	4	1.0535	0.66532	0.051014	0.046218	2.9426	3	0.46782	0.61703	0.031605	0.017915	16.321	5	-0.646112	0.58338	0.82666	0.058037	0.022306	7.4526	5	1.0634	0.93482	0.376	0.34719	5.8043	6	0.78037
1085	IPI:IPI00013256.1;IPI:IPI00607841.1	12;12	12;12	7;7	Cleavage stimulation factor 64 kDa subunit;CF-1 64 kDa subunit	CSTF2	Isoform 1 of Cleavage stimulation factor 64 kDa subunit;Isoform 2 of Cleavage stimulation factor 64 kDa subunit	P33240-1;P33240;P33240-2	CSTF2_HUMAN	2	12	27	27	18.9	60.959	577	5.8036e-94	0.72935	0.94303	0.42005	0.31177	6.9864	13	1.425	0.94343	0.43145	0.37099	15.364	12	0.76137	0.96546	0.44348	0.35184	11.124	8	-0.0840126	0.69399	1.0004	0.45856	0.45987	9.2894	11	1.1751	1.0061	0.37515	0.36344	9.6276	10	1.0409
1088	IPI:IPI00013271.1	2	2	2	Derlin-1;Der1-like protein 1;Degradation in endoplasmic reticulum protein 1	DERL1;DER1;UNQ243/PRO276	Derlin-1	Q9BUN8	DERL1_HUMAN	1	2	10	10	10	28.8	251	3.0203e-11	0.96233	1.1807	0.16446	0.16623	1.8622	2	1.5882	1.1405	0.21723	0.24413	32.137	2							0.214654	0.71622	0.99721	0.47396	0.41463	6.8238	4	1.1765	1.0591	0.20212	0.26599	10.582	2	1.0203
1089	IPI:IPI00927614.1;IPI:IPI00013272.1;IPI:IPI00220522.1	7;7;7	7;7;7	7;7;7	Golgin subfamily A member 4;Trans-Golgi p230;256 kDa golgin;Golgin-245;Protein 72.1	GOLGA4	Isoform 3 of Golgin subfamily A member 4;Isoform 1 of Golgin subfamily A member 4;Isoform 4 of Golgin subfamily A member 4	Q13439-3;Q13439;Q13439-1;Q13439-4	GOGA4_HUMAN	3	7	3.7	3.7	3.7	262.33	2243	1.6942e-32	0.84236	1.1253	0.23998	0.23965	19.48	9	1.5416	0.98646	0.49296	0.4911	16.529	12	0.83355	1.0609	0.38308	0.40885	4.6075	2	0.0852887	0.7058	1.0618	0.20272	0.15976	2.0962	6	1.1671	0.98901	0.44172	0.4569	3.6047	10	0.99205
1090	IPI:IPI00178899.1;IPI:IPI00013294.1	5;5	5;5	5;5	S-phase kinase-associated protein 2;F-box protein Skp2;Cyclin A/CDK2-associated protein p45;p45skp2;F-box/LRR-repeat protein 1	SKP2;FBXL1	Isoform 1 of S-phase kinase-associated protein 2;Isoform 2 of S-phase kinase-associated protein 2	Q13309-1;Q13309;Q13309-2	SKP2_HUMAN	2	5	12.7	12.7	12.7	47.76	424	6.2009e-29	0.1497	0.18743	2.2927e-11	2.7564e-08	48.996	3	0.27596	0.19688	8.2611e-12	2.0125e-08	48.748	3	0.20448	0.26465	1.6841e-07	0.00029277	32.331	2	-2.34461	0.20078	0.28938	1.1575e-26	7.8707e-15	36.396	4	0.33278	0.29905	1.8957e-19	5.5978e-08	4.5502	2
1091	IPI:IPI00013296.3	23	23	23	40S ribosomal protein S18;Ke-3	RPS18;D6S218E	40S ribosomal protein S18	P62269	RS18_HUMAN	1	23	77.6	77.6	77.6	17.718	152	1.2667e-129	0.7279	0.94764	0.4276	0.32579	20.193	36	1.2892	0.88239	0.32535	0.15251	9.9249	34	0.75155	0.94677	0.41407	0.295	25.72	43	-0.0789141	0.69155	1.0156	0.38653	0.41375	13.314	43	1.1382	0.95982	0.45375	0.26669	8.9355	45	0.95423
1092	IPI:IPI00013297.1	11	11	11	28 kDa heat- and acid-stable phosphoprotein;PDGF-associated protein;PDGFA-associated protein 1	PDAP1;HASPP28	28 kDa heat- and acid-stable phosphoprotein	Q13442	HAP28_HUMAN	1	11	40.9	40.9	40.9	20.63	181	1.7271e-76	0.85011	1.0415	0.39318	0.4284	12.747	7	1.5297	0.9534	0.4488	0.40999	13.956	10	0.70824	1.035	0.43307	0.46759	10.817	7	0.0496308	0.65841	1.0655	0.19109	0.15055	5.2038	10	1.3368	1.038	0.26379	0.2397	12.043	8	1.0312
1096	IPI:IPI00013378.1;IPI:IPI00221295.1	5;5	5;5	4;4	DNA topoisomerase 3-alpha;DNA topoisomerase III alpha	TOP3A;TOP3	Isoform Long of DNA topoisomerase 3-alpha;Isoform Short of DNA topoisomerase 3-alpha	Q13472-1;Q13472;Q13472-2	TOP3A_HUMAN	2	5	6.4	6.4	5.3	112.37	1001	9.1746e-32	0.43518	0.58774	0.019255	0.049739	4.4573	3	0.9567	0.68202	0.06285	0.14524	21.622	2	0.66224	0.81748	0.21778	0.34127	68.284	2	-0.552114	0.65598	0.93479	0.30458	0.40585	43.452	4	0.88089	0.79082	0.056802	0.18531	5.0665	2	0.95414
1097	IPI:IPI00013396.3	3	3	3	U1 small nuclear ribonucleoprotein C	SNRPC	U1 small nuclear ribonucleoprotein C	P09234	RU1C_HUMAN	1	3	19.5	19.5	19.5	17.394	159	7.0008e-136	0.91976	1.1401	0.21772	0.22035	4.9359	2	1.4553	0.99379	0.47741	0.49323	1.1384	2	0.91149	1.1281	0.26878	0.26903	4.7215	2	0.173895	0.78854	1.1162	0.07455	0.034089	4.5956	2	1.0878	0.9294	0.35943	0.27865	5.2337	3	1.0143
1099	IPI:IPI00013415.1	15	15	15	40S ribosomal protein S7	RPS7	40S ribosomal protein S7	P62081	RS7_HUMAN	1	15	64.9	64.9	64.9	22.127	194	0	0.65746	0.90267	0.354	0.22699	12.901	13	1.6218	1.0641	0.33859	0.32077	25.483	7	0.6635	0.90218	0.34387	0.22043	39.105	24	-0.147729	0.56368	0.95993	0.38881	0.19145	15.062	13	1.1963	0.89994	0.27298	0.13856	10.179	22	0.84662
1100	IPI:IPI00013438.1	2	2	2	Immunoglobulin lambda-like polypeptide 1;Immunoglobulin-related protein 14.1;Immunoglobulin omega polypeptide;Ig lambda-5;CD179 antigen-like family member B	IGLL1;IGL1	Immunoglobulin lambda-like polypeptide 1	P15814	IGLL1_HUMAN	1	2	7.5	7.5	7.5	22.963	213	1.3249e-33																				0.65642	1.0622	0.2015	0.23641	24.857	2							0.82265
1101	IPI:IPI00013452.10	76	76	76	Bifunctional aminoacyl-tRNA synthetase;Proliferation-inducing gene 32 protein;Glutamyl-tRNA synthetase;Glutamate--tRNA ligase;Prolyl-tRNA synthetase;Proline--tRNA ligase	EPRS;GLNS;PARS;QARS;QPRS;PIG32	Bifunctional aminoacyl-tRNA synthetase	P07814	SYEP_HUMAN	1	76	60.6	60.6	60.6	170.6	1512	0	0.76164	1.0466	0.38257	0.36726	31.953	71	1.6203	0.99774	0.4691	0.45863	31.574	79	0.75568	0.98962	0.48109	0.4617	14.513	67	-0.00326418	0.6655	1.043	0.26981	0.21433	20.712	87	1.2906	1.0228	0.31424	0.25375	20.328	64	0.88119
1102	IPI:IPI00643554.1;IPI:IPI00013454.4;IPI:IPI00216532.1	5;5;5	5;5;5	5;5;5	Regulator of G-protein signaling 10	RGS10	Isoform 3 of Regulator of G-protein signaling 10;Isoform 1 of Regulator of G-protein signaling 10;Isoform 2 of Regulator of G-protein signaling 10	O43665-3;O43665;O43665-1;O43665-2	RGS10_HUMAN	3	5	30.4	30.4	30.4	21.21	181	7.8563e-20	0.73317	0.98555	0.48901	0.49893	14.123	6	1.305	0.81365	0.21406	0.19035	15.595	6	0.71201	0.95948	0.4341	0.43636	12.373	3	-0.0596754	0.71207	1.0986	0.10599	0.10685	16.526	7	1.206	0.96026	0.45512	0.45062	18.751	6	0.83616
1103	IPI:IPI00013455.8;IPI:IPI00027172.1;IPI:IPI00217113.1	8;8;8	8;8;8	8;8;8	CAP-Gly domain-containing linker protein 1;Restin;Cytoplasmic linker protein 170 alpha-2;Reed-Sternberg intermediate filament-associated protein;Cytoplasmic linker protein 1	CLIP1;CYLN1;RSN	Isoform 1 of CAP-Gly domain-containing linker protein 1;Isoform 2 of CAP-Gly domain-containing linker protein 1;Isoform 3 of CAP-Gly domain-containing linker protein 1	P30622-3;P30622;P30622-1;P30622-2	CLIP1_HUMAN	3	8	7.1	7.1	7.1	162.24	1438	6.666e-22	0.82173	1.1058	0.27162	0.28457	20.908	5	1.8997	1.2032	0.1438	0.12647	13.837	6	1.2132	1.56	0.010689	0.021026	19.246	2	0.266876	0.68412	1.0692	0.17968	0.19112	11.217	3							0.93009
1104	IPI:IPI00013457.1;IPI:IPI00219759.1;IPI:IPI00219760.1	7;7;5	7;7;5	7;7;5	Zinc finger protein 207	ZNF207	Isoform 1 of Zinc finger protein 207;Isoform 2 of Zinc finger protein 207;Isoform 3 of Zinc finger protein 207	O43670-1;O43670;O43670-2;O43670-3	ZN207_HUMAN	3	7	18.2	18.2	18.2	50.75	478	3.098e-87	0.95232	1.2396	0.10567	0.094013	4.7064	5	1.7802	1.1936	0.15362	0.10487	4.8128	7	0.85006	1.1517	0.23457	0.22848	9.1617	5	0.255319	0.69454	1.1072	0.089569	0.045902	14.499	6	1.1696	0.91161	0.30634	0.21251	15.756	3	0.96533
1106	IPI:IPI00013466.4	13	13	13	Arsenical pump-driving ATPase;Arsenite-translocating ATPase;Arsenical resistance ATPase;Arsenite-transporting ATPase	ASNA1;ARSA	ATPase ASNA1	O43681	ARSA1_HUMAN	1	13	44.8	44.8	44.8	38.792	348	1.3036e-186	0.73635	0.97492	0.47193	0.38409	13.55	11	1.5586	1.1117	0.25879	0.21322	11.62	15	0.85749	1.0789	0.3502	0.36976	14.229	18	0.109561	0.67044	0.93667	0.31067	0.091549	7.1101	10	1.2189	1.0301	0.28925	0.23283	14.526	13	0.92684
1107	IPI:IPI00013468.1	12	12	12	Mitotic checkpoint protein BUB3	BUB3	Mitotic checkpoint protein BUB3	O43684	BUB3_HUMAN	1	12	46.6	46.6	46.6	37.154	328	5.5603e-283	1.0235	1.2608	0.089278	0.054533	6.0553	23	1.6427	1.1443	0.21218	0.14827	8.7193	30	1.0059	1.2787	0.10245	0.056431	7.2078	23	0.334339	0.73678	1.0413	0.27646	0.24543	13.48	24	1.0358	0.9103	0.30251	0.1715	13.965	21	1.008
1108	IPI:IPI00013475.1;IPI:IPI00031370.3	28;26	8;6	7;5	Tubulin beta-2A chain;Tubulin beta-2B chain	TUBB2A;TUBB2;TUBB2B	Tubulin beta-2A chain;Tubulin beta-2B chain	Q13885;Q9BVA1	TBB2A_HUMAN;TBB2B_HUMAN	2	28	65.8	25.2	22.5	49.906	445	0	0.89929	1.177	0.1689	0.14225	16.862	5	1.5713	1.027	0.40925	0.42129	11.941	6	0.84765	1.0985	0.31622	0.32089	5.4573	6	0.135535	0.68194	1.0387	0.28658	0.26103	3.1806	4	1.2036	0.94884	0.41944	0.32773	7.4101	7	0.84337
1109	IPI:IPI00013485.3	14	14	14	40S ribosomal protein S2;S4;LLRep3 protein	RPS2;RPS4	40S ribosomal protein S2	P15880	RS2_HUMAN	1	14	48.8	48.8	48.8	31.324	293	1.8254e-270	0.7053	0.91992	0.38217	0.23071	14.985	23	1.3527	0.88661	0.33258	0.16348	11.418	23	0.65879	0.91002	0.35615	0.17498	14.448	27	-0.13603	0.65549	0.98933	0.49113	0.35656	14.179	21	1.2274	1.0017	0.39174	0.4105	10.055	21	0.92447
1110	IPI:IPI00873899.1;IPI:IPI00013495.1	16;16	16;16	16;16	ATP-binding cassette sub-family F member 1;ATP-binding cassette 50;TNF-alpha-stimulated ABC protein	ABCF1;ABC50	Isoform 1 of ATP-binding cassette sub-family F member 1;Isoform 2 of ATP-binding cassette sub-family F member 1	Q8NE71-1;Q8NE71;Q8NE71-2	ABCF1_HUMAN	2	16	20.9	20.9	20.9	95.925	845	1.5365e-217	0.69303	0.93428	0.4057	0.31826	8.8128	12	1.3204	0.90623	0.3665	0.30021	61.482	17	0.63398	0.86953	0.29351	0.17851	11.241	10	-0.142051	0.65806	0.97523	0.44192	0.35451	10.835	10	1.1793	0.92233	0.33805	0.25136	8.549	10	0.92741
1111	IPI:IPI00013508.5;IPI:IPI00019884.1;IPI:IPI00032137.2	46;10;9	27;0;0	27;0;0	Alpha-actinin-1;Alpha-actinin cytoskeletal isoform;Non-muscle alpha-actinin-1;F-actin cross-linking protein	ACTN1	Alpha-actinin-1	P12814	ACTN1_HUMAN	3	46	59.1	39.3	39.3	103.06	892	0	0.83176	1.1151	0.25624	0.2266	15	27	1.6178	1.0566	0.35233	0.30967	12.033	26	0.82029	1.0967	0.31923	0.27368	19.482	23	0.133169	0.65465	0.99706	0.47469	0.42472	18.731	35	1.2787	1.0111	0.35617	0.33638	10.789	32	0.89111
1113	IPI:IPI00013678.2;IPI:IPI00914855.1;IPI:IPI00394889.5	10;10;6	10;10;6	10;10;6	Metaxin-1;Mitochondrial outer membrane import complex protein 1	MTX1;MTX;MTXN	Isoform 1 of Metaxin-1;Isoform 3 of Metaxin-1;Isoform 2 of Metaxin-1	Q13505-1;Q13505;Q13505-3;Q13505-2	MTX1_HUMAN	3	10	22.1	22.1	22.1	51.476	466	1.2141e-89	0.75212	1.0295	0.41835	0.45054	22.481	10	1.5357	1.0299	0.40342	0.40925	11.922	12	0.79408	1.0265	0.45	0.48753	19.324	5	0.0419438	0.71825	1.0816	0.14524	0.10177	45.492	7	1.1017	0.96738	0.47734	0.45827	12.712	8	0.98875
1115	IPI:IPI00152453.1;IPI:IPI00013683.2	20;20	6;6	4;4	Melanocyte-stimulating hormone receptor;Melanotropin receptor;Melanocortin receptor 1;MC1-R;Tubulin beta-3 chain;Tubulin beta-III;Tubulin beta-4	MC1R;MSHR;TUBB3;TUBB4	HCG2042771;Tubulin beta-3 chain	Q01726;Q13509	MSHR_HUMAN;TBB3_HUMAN	2	20	26.3	11	8.2	88.381	797	0	0.78508	1.0803	0.31682	0.33011	10.481	5	1.8583	1.2019	0.14511	0.12159	12.261	7	0.84334	1.0608	0.38331	0.40912	12.118	5	0.111432	0.81088	1.144	0.040684	0.017328	32.764	4	1.1702	1.0097	0.36158	0.36687	29.878	4	0.91148
1116	IPI:IPI00418446.4;IPI:IPI00013698.2	7;7	7;7	7;7	Acid ceramidase;Acylsphingosine deacylase;N-acylsphingosine amidohydrolase;Putative 32 kDa heart protein;Acid ceramidase subunit alpha;Acid ceramidase subunit beta	ASAH1;ASAH;HSD33;HSD-33	Isoform 2 of Acid ceramidase;Isoform 1 of Acid ceramidase	Q13510-2;Q13510;Q13510-1	ASAH1_HUMAN	2	7	22.1	22.1	22.1	46.503	411	2.3827e-84	0.91293	1.135	0.22532	0.2093	45.697	2	1.8788	1.2357	0.11439	0.13912	6.3139	2	0.84158	1.1625	0.21991	0.21728	4.5349	2	0.217231	0.54838	0.86627	0.12145	0.16096	12.372	4	1.9922	1.4942	8.948e-06	0.00084281	37.819	2	0.95029
1117	IPI:IPI00013706.5	3	3	3	39S ribosomal protein L20, mitochondrial	MRPL20	39S ribosomal protein L20, mitochondrial	Q9BYC9	RM20_HUMAN	1	3	19.5	19.5	19.5	17.442	149	8.2308e-16	0.76123	1.0385	0.39932	0.36372	4.0233	2	1.6518	1.0815	0.30784	0.31909	2.4443	2							0.0837674
1118	IPI:IPI00013721.2	14	14	14	Serine/threonine-protein kinase PRP4 homolog;PRP4 pre-mRNA-processing factor 4 homolog;PRP4 kinase	PRPF4B;KIAA0536;PRP4;PRP4H;PRP4K	Serine/threonine-protein kinase PRP4 homolog	Q13523	PRP4B_HUMAN	1	14	14.8	14.8	14.8	116.97	1007	1.0244e-74	0.48998	0.74035	0.12352	0.067285	12.556	9	1.3312	0.84839	0.26852	0.25528	16.224	10	0.53844	0.74802	0.13136	0.097352	19.251	4	-0.418851	0.53724	0.90629	0.21818	0.15774	26.486	12	1.2381	0.92006	0.33125	0.29916	18.464	7	0.86556
1119	IPI:IPI00013723.3;IPI:IPI00006667.1	6;1	6;1	6;1	Peptidyl-prolyl cis-trans isomerase NIMA-interacting 1;Rotamase Pin1;PPIase Pin1	PIN1	Peptidyl-prolyl cis-trans isomerase NIMA-interacting 1	Q13526	PIN1_HUMAN	2	6	57.7	57.7	57.7	18.243	163	3.4758e-185	0.8007	1.094	0.29194	0.3068	28.056	9	1.7842	1.1295	0.23252	0.18021	8.2614	10	0.86117	1.1513	0.23507	0.20857	93.575	16	0.175684	0.67389	1.0122	0.40224	0.44972	9.2087	9	1.2139	0.95578	0.4411	0.36019	9.4436	6	0.96545
1120	IPI:IPI00013735.1;IPI:IPI00479951.4	14;13	14;13	14;13	FAST kinase domain-containing protein 2	FASTKD2;KIAA0971	Isoform 1 of FAST kinase domain-containing protein 2;Isoform 2 of FAST kinase domain-containing protein 2	Q9NYY8-1;Q9NYY8;Q9NYY8-2	FAKD2_HUMAN	2	14	22.1	22.1	22.1	81.462	710	1.1969e-233	0.70611	0.95556	0.44052	0.42762	21.915	9	1.283	0.85379	0.27735	0.26066	20.344	9	0.7327	0.98103	0.46778	0.47517	12.398	7	-0.0655816	0.61731	0.93193	0.29539	0.26679	19.711	8	0.99564	0.80091	0.068612	0.056683	31.825	4	0.85204
1121	IPI:IPI00013743.4;IPI:IPI00387050.4	5;4	5;4	5;4	BUD13 homolog	BUD13	Isoform 1 of BUD13 homolog;Isoform 2 of BUD13 homolog	Q9BRD0-1;Q9BRD0;Q9BRD0-2	BUD13_HUMAN	2	5	8.1	8.1	8.1	70.52	619	2.2545e-21	0.70605	0.87321	0.30657	0.32948	3.7413	2	1.2465	0.83688	0.24999	0.26348	4.4555	2	0.69077	0.93722	0.39901	0.40839	8.8801	4	-0.195599	0.75827	1.1392	0.045384	0.078916	4.9386	5	1.2017	0.99746	0.40825	0.37786	6.1502	3	0.8874
1124	IPI:IPI00013774.1	13	12	8	Histone deacetylase 1	HDAC1;RPD3L1	Histone deacetylase 1	Q13547	HDAC1_HUMAN	1	13	36.3	35.1	26.1	55.102	482	0	0.81424	1.025	0.42812	0.49979	22.823	11	1.4784	0.97891	0.49278	0.45176	12.648	13	0.73176	0.97765	0.46253	0.37901	12.123	12	-0.0307519	0.65065	0.97972	0.45759	0.3117	10.902	19	1.1192	0.89362	0.25555	0.12058	13.833	14	0.93205
1125	IPI:IPI00013788.1	12	12	12	HIV Tat-specific factor 1	HTATSF1	HIV Tat-specific factor 1	O43719	HTSF1_HUMAN	1	12	17.5	17.5	17.5	85.852	755	1.6485e-90	0.74854	1.0167	0.44608	0.49072	4.2984	8	1.5584	1.0261	0.41089	0.40778	7.6006	10	0.76823	1.0351	0.43283	0.4673	18.563	8	0.0371713	0.67136	1.0552	0.22501	0.19226	12.933	11	1.2716	1.0443	0.24434	0.2169	12.451	10	0.96734
1126	IPI:IPI00013789.5	6	6	6	SET and MYND domain-containing protein 5;Retinoic acid-induced protein 15;Protein NN8-4AG	SMYD5;RAI15	SET and MYND domain-containing protein 5	Q6GMV2	SMYD5_HUMAN	1	6	21.5	21.5	21.5	47.34	418	1.3296e-21	0.76148	0.99393	0.49666	0.4689	12.705	5	1.6269	1.0627	0.34115	0.33741	5.4083	7	0.82373	1.0788	0.35039	0.37022	15.107	4	0.0877344	0.68103	1.0194	0.36929	0.35028	20.325	6	1.1033	0.99143	0.43205	0.44603	4.6256	4	0.90241
1127	IPI:IPI00013808.1	48	48	28	Alpha-actinin-4;Non-muscle alpha-actinin 4;F-actin cross-linking protein	ACTN4	Alpha-actinin-4	O43707	ACTN4_HUMAN	1	48	59.8	59.8	40.9	104.85	911	0	0.82347	1.0487	0.37838	0.36249	9.557	70	1.6401	1.0848	0.30233	0.24905	14.183	75	0.81061	1.0647	0.37606	0.34079	10.93	70	0.090447	0.67982	1.008	0.42198	0.47755	12.455	84	1.2438	1.0347	0.27419	0.18258	13.67	74	0.91569
1128	IPI:IPI00013809.2	4	4	4	Maleylacetoacetate isomerase;Glutathione S-transferase zeta 1;GSTZ1-1	GSTZ1;MAAI	Maleylacetoacetate isomerase	O43708	MAAI_HUMAN	1	4	29.2	29.2	29.2	24.212	216	9.6431e-127																				0.59921	0.87441	0.13848	0.28623	12.521	3	1.4967	1.3063	0.0016419	0.044505	7.9843	3
1129	IPI:IPI00013810.2	4	4	4	Uncharacterized methyltransferase WBSCR22;Williams-Beuren syndrome chromosomal region 22 protein	WBSCR22;HUSSY-03;PP3381	Isoform 1 of Uncharacterized methyltransferase WBSCR22	O43709-1;O43709	WBS22_HUMAN	1	4	19.9	19.9	19.9	31.88	281	4.9785e-69																				0.56274	0.86214	0.11332	0.080957	10.666	2	0.98432	0.82498	0.10346	0.099217	29.772	6	0.86256
1131	IPI:IPI00013830.1	9	9	9	SNW domain-containing protein 1;Nuclear protein SkiP;Ski-interacting protein;Nuclear receptor coactivator NCoA-62	SNW1;SKIIP;SKIP	SNW domain-containing protein 1	Q13573	SNW1_HUMAN	1	9	19.8	19.8	19.8	61.494	536	6.1892e-130	0.79092	1.1201	0.24823	0.24928	4.2535	4	1.4853	0.92817	0.40479	0.35045	48.175	8	0.81526	1.0869	0.33606	0.35328	6.449	6	0.120219	0.73974	1.1438	0.040881	0.017447	27.232	6	1.1558	0.94043	0.3933	0.36596	13.221	6	1.035
1132	IPI:IPI00013831.1	1	1	1	CD48 antigen;B-lymphocyte activation marker BLAST-1;BCM1 surface antigen;Leukocyte antigen MEM-102;TCT.1	CD48;BCM1;BLAST1	CD48 antigen	P09326	CD48_HUMAN	1	1	5.3	5.3	5.3	27.683	243	1.2478e-75																				0.57419	0.85357	0.097625	0.24408	11.335	2	1.3133	1.0515	0.22297	0.28172	6.9707	3
1133	IPI:IPI00013832.3	5	5	5	GatC-like protein;Protein 15E1.2	GATC;15E1.2	GatC-like protein	O43716	GATCL_HUMAN	1	5	43.4	43.4	43.4	15.086	136	1.0295e-23	0.70416	0.95898	0.4461	0.48989	14.495	5	1.5274	0.99752	0.46957	0.44856	22.376	5							-0.0320048
1134	IPI:IPI00013835.4;IPI:IPI00300125.3	6;3	6;3	6;3	Diacylglycerol kinase zeta;Diglyceride kinase zeta	DGKZ;DAGK6	Isoform 1 of Diacylglycerol kinase zeta;diacylglycerol kinase zeta isoform 2	Q13574-1;Q13574;Q13574-2	DGKZ_HUMAN	2	6	7.5	7.5	7.5	124.13	1117	6.0616e-73																				0.64115	0.98537	0.47732	0.48638	13.541	2	1.3627	1.1519	0.046708	0.093551	22.172	2	0.89527
1135	IPI:IPI00013847.4	16	16	16	Cytochrome b-c1 complex subunit 1, mitochondrial;Ubiquinol-cytochrome-c reductase complex core protein 1;Complex III subunit 1	UQCRC1	Cytochrome b-c1 complex subunit 1, mitochondrial	P31930	QCR1_HUMAN	1	16	43.5	43.5	43.5	52.645	480	0	0.73466	0.94337	0.4206	0.31032	8.3941	15	1.2928	0.92	0.3905	0.26492	14.061	19	0.72062	0.92292	0.37644	0.21361	6.5009	19	-0.115722	0.65542	0.9247	0.27261	0.027902	12.055	20	1.0114	0.88287	0.22701	0.012119	14.994	21	0.91731
1137	IPI:IPI00013862.7	16	16	16	Thymidylate kinase;dTMP kinase	DTYMK;CDC8;TMPK;TYMK	Thymidylate kinase	P23919	KTHY_HUMAN	1	16	64.6	64.6	64.6	23.819	212	7.9287e-92	0.706	0.90743	0.36175	0.23645	19.389	13	1.5616	1.0371	0.38935	0.39272	10.513	12	0.71498	0.96077	0.43612	0.34149	12.718	25	-0.057737	0.63177	0.93064	0.29126	0.073232	9.9043	13	1.3717	1.1491	0.049152	0.0064191	11.518	17	0.88522
1138	IPI:IPI00013864.1;IPI:IPI00886800.2	6;1	6;1	6;1	GRB2-related adapter protein	GRAP	GRB2-related adapter protein	Q13588	GRAP_HUMAN	2	6	24.9	24.9	24.9	25.336	217	8.6568e-15	0.9461	1.3251	0.052078	0.063322	3.921	3	1.6735	1.1139	0.25551	0.27636	10.145	4							0.28086
1139	IPI:IPI00013871.1	22	22	22	Ribonucleoside-diphosphate reductase large subunit;Ribonucleoside-diphosphate reductase subunit M1;Ribonucleotide reductase large subunit	RRM1;RR1	Ribonucleoside-diphosphate reductase large subunit	P23921	RIR1_HUMAN	1	22	37.4	37.4	37.4	90.069	792	0	0.55882	0.74674	0.13059	0.030949	45.695	19	0.97467	0.63344	0.03283	0.0050274	19.984	21	0.54214	0.7003	0.084937	0.01289	11.375	14	-0.513955	0.65074	0.99094	0.49671	0.39052	19.371	16	0.95901	0.76288	0.031837	0.0010096	11.592	18	0.85185
1140	IPI:IPI00013877.2;IPI:IPI00216492.1;IPI:IPI00216493.1;IPI:IPI00216494.1;IPI:IPI00216495.1;IPI:IPI00216496.1	13;13;13;7;4;4	13;13;13;7;4;4	13;13;13;7;4;4	Heterogeneous nuclear ribonucleoprotein H3	HNRNPH3;HNRPH3	Isoform 1 of Heterogeneous nuclear ribonucleoprotein H3;Isoform 2 of Heterogeneous nuclear ribonucleoprotein H3;Isoform 3 of Heterogeneous nuclear ribonucleoprotein H3;Isoform 4 of Heterogeneous nuclear ribonucleoprotein H3	P31942-1;P31942;P31942-2;P31942-3;P31942-4	HNRH3_HUMAN	6	13	48.8	48.8	48.8	36.926	346	1.2293e-269	0.77232	0.96966	0.46344	0.40861	17.632	28	1.2863	0.90118	0.35773	0.20468	11.552	26	0.77507	0.96689	0.44572	0.37125	16.617	26	-0.0485763	0.70535	1.036	0.29772	0.25913	12.456	32	1.1599	0.97427	0.49877	0.37021	21.298	30	0.96123
1141	IPI:IPI00013881.6;IPI:IPI00302133.2	17;1	17;1	10;0	Heterogeneous nuclear ribonucleoprotein H;Heterogeneous nuclear ribonucleoprotein H, N-terminally processed	HNRNPH1;HNRPH;HNRPH1	Heterogeneous nuclear ribonucleoprotein H	P31943	HNRH1_HUMAN	2	17	48.8	48.8	29.8	49.229	449	0	0.78512	0.98614	0.48995	0.47235	8.5042	61	1.3438	0.93263	0.41258	0.3091	9.8022	68	0.79362	0.98476	0.47357	0.4422	10.326	73	-0.0221559	0.70674	1.0292	0.32602	0.30686	8.7237	73	1.1388	0.96282	0.46312	0.28705	13.029	65	0.95461
1143	IPI:IPI00013891.1;IPI:IPI00220447.1	7;5	6;5	6;5	Transformer-2 protein homolog alpha;Transformer-2 protein homolog A	TRA2A	Isoform Long of Transformer-2 protein homolog alpha;Isoform Short of Transformer-2 protein homolog alpha	Q13595-1;Q13595;Q13595-2	TRA2A_HUMAN	2	7	26.2	23.4	23.4	32.688	282	2.1468e-143	0.84	1.0758	0.32519	0.34757	14.073	10	1.4513	1.0049	0.4541	0.46326	8.0513	11	0.82884	1.0727	0.36138	0.38076	7.9344	7	0.101247	0.79322	1.0941	0.11557	0.069002	11.61	11	1.2085	0.9704	0.48675	0.4539	5.443	7	1.0599
1144	IPI:IPI00013894.1	53	53	53	Stress-induced-phosphoprotein 1;Hsc70/Hsp90-organizing protein;Transformation-sensitive protein IEF SSP 3521;NY-REN-11 antigen	STIP1	Stress-induced-phosphoprotein 1	P31948	STIP1_HUMAN	1	53	66.5	66.5	66.5	62.639	543	0	1.1337	1.4965	0.010472	0.003928	24.174	96	2.3879	1.5093	0.012018	0.0016234	15.697	120	1.1939	1.5811	0.0088632	0.0015153	40.831	137	0.59388	0.68131	1.0737	0.16653	0.078204	17.454	106	1.4115	1.0841	0.1427	0.029865	18.566	103	0.99622
1145	IPI:IPI00013897.1	11	11	11	Disintegrin and metalloproteinase domain-containing protein 10;Mammalian disintegrin-metalloprotease;Kuzbanian protein homolog;CDw156	ADAM10;KUZ;MADM	Disintegrin and metalloproteinase domain-containing protein 10	O14672	ADA10_HUMAN	1	11	19.1	19.1	19.1	84.141	748	1.282e-59	0.94338	1.2329	0.11132	0.13349	13.083	5	1.5697	1.0849	0.30206	0.28534	11.502	11	0.93044	1.1736	0.2055	0.2327	21.435	5	0.230941	0.74798	1.1188	0.070625	0.071146	21.32	4	0.8329	0.66527	0.0019222	0.0010515	28.33	3	0.94895
1147	IPI:IPI00013917.3	11	11	11	40S ribosomal protein S12	RPS12	40S ribosomal protein S12	P25398	RS12_HUMAN	1	11	65.2	65.2	65.2	14.515	132	1.6879e-194	0.68096	0.91015	0.36619	0.20072	15.277	25	1.4222	0.90946	0.37211	0.23026	11.799	22	0.69429	0.92798	0.38443	0.22989	9.7595	29	-0.135824	0.6123	0.99133	0.49807	0.37391	23.322	23	1.2145	0.98084	0.47474	0.42065	9.0101	28	0.89102
1151	IPI:IPI00646500.1;IPI:IPI00647667.1;IPI:IPI00013939.3	5;5;5	5;5;5	5;5;5	Replication protein A 32 kDa subunit;RP-A p34;Replication factor A protein 2	RPA2;REPA2;RPA32;RPA34	Isoform 3 of Replication protein A 32 kDa subunit;Isoform 2 of Replication protein A 32 kDa subunit;Isoform 1 of Replication protein A 32 kDa subunit	P15927-3;P15927;P15927-2;P15927-1	RFA2_HUMAN	3	5	20.1	20.1	20.1	38.809	358	1.4794e-111	0.71632	0.96616	0.45776	0.44627	13.067	2							0.70508	0.91644	0.36625	0.35846	5.7357	3	-0.0877768	0.68515	1.0012	0.45452	0.45809	10.073	4	1.2345	0.96492	0.46966	0.46604	25.656	5
1153	IPI:IPI00013949.1	7	7	7	Small glutamine-rich tetratricopeptide repeat-containing protein alpha;Alpha-SGT;Vpu-binding protein	SGTA;SGT;SGT1	Small glutamine-rich tetratricopeptide repeat-containing protein alpha	O43765	SGTA_HUMAN	1	7	23.6	23.6	23.6	34.063	313	2.2477e-125	0.73329	0.96986	0.46376	0.37243	6.8742	10	1.6068	1.0806	0.30939	0.28039	10.915	16	0.81515	1.0579	0.38875	0.42565	8.7334	12	0.0812033	0.66604	0.98244	0.46709	0.33027	18.458	12	1.2158	0.98959	0.43939	0.46664	16.129	12	0.96866
1154	IPI:IPI00013953.1	7	7	7	WD repeat-containing protein 6	WDR6	WD repeat-containing protein 6	Q9NNW5	WDR6_HUMAN	1	7	8.7	8.7	8.7	121.72	1121	4.9652e-27	0.52212	0.67331	0.062699	0.11564	98.866	4	0.512	0.36187	1.4257e-05	0.00033309	60.178	4	0.92296	1.1277	0.26945	0.26586	45.007	5	-0.570657	0.48792	0.75984	0.010772	0.060141	45.829	6	1.0494	0.91667	0.32119	0.39428	44.706	6
1155	IPI:IPI00013957.1	8	8	8	Mitochondrial carnitine/acylcarnitine carrier protein;Carnitine/acylcarnitine translocase;Solute carrier family 25 member 20	SLC25A20;CAC;CACT	Mitochondrial carnitine/acylcarnitine carrier protein	O43772	MCAT_HUMAN	1	8	24.6	24.6	24.6	32.943	301	2.4609e-14	0.73049	1.0385	0.39944	0.36383	5.6693	4	1.8343	1.1251	0.23888	0.25712	19.173	3							0.112277	0.45194	0.77206	0.015358	0.073206	15.32	3	1.2906	0.99378	0.42272	0.38773	8.4318	2
1156	IPI:IPI00013968.1	2	2	2	Cytochrome c oxidase subunit 7C, mitochondrial;Cytochrome c oxidase polypeptide VIIc	COX7C	Cytochrome c oxidase subunit 7C, mitochondrial	P15954	COX7C_HUMAN	1	2	23.8	23.8	23.8	7.2454	63	0.00038559	0.76253	1.0028	0.47686	0.4762	11.112	3	1.5099	1.0032	0.45761	0.46778	1.6197	3	0.82899	1.0582	0.38816	0.41325	7.9778	3	0.00460925	0.67275	1.0199	0.36667	0.38445	4.4166	3	1.3171	1.0741	0.16467	0.12832	5.74	2	0.88248
1158	IPI:IPI00014053.3;IPI:IPI00376117.1	8;7	8;7	8;7	Mitochondrial import receptor subunit TOM40 homolog;Translocase of outer membrane 40 kDa subunit homolog;Protein Haymaker;p38.5	TOMM40;C19orf1;PEREC1;TOM40	Isoform 1 of Mitochondrial import receptor subunit TOM40 homolog;Isoform 2 of Mitochondrial import receptor subunit TOM40 homolog	O96008-1;O96008;O96008-2	TOM40_HUMAN	2	8	38.8	38.8	38.8	37.893	361	1.4802e-129	0.7224	0.97714	0.47551	0.41655	16.039	8	1.7486	1.0934	0.28787	0.2539	17.552	7	0.66269	0.88296	0.31404	0.20231	9.3495	4	-0.0333628	0.59054	0.87455	0.13879	0.032058	30.298	9	1.3482	1.0316	0.28438	0.2642	7.2262	8	0.86388
1163	IPI:IPI00014149.3	6	6	6	Tetratricopeptide repeat protein 35	TTC35;KIAA0103	Tetratricopeptide repeat protein 35	Q15006	TTC35_HUMAN	1	6	16.2	16.2	16.2	34.833	297	1.3922e-87	0.78119	0.99206	0.49938	0.49279	11.11	4	1.5067	1.0346	0.39417	0.39518	4.6055	2	0.82851	1.0932	0.32532	0.32238	0.12637	2	0.0490731	0.65197	0.96357	0.40137	0.44097	2.2325	3	1.3506	1.127	0.072395	0.12178	13.11	2
1164	IPI:IPI00014151.3	27	27	27	26S proteasome non-ATPase regulatory subunit 6;26S proteasome regulatory subunit S10;p42A;Proteasome regulatory particle subunit p44S10;Phosphonoformate immuno-associated protein 4;Breast cancer-associated protein SGA-113M	PSMD6;KIAA0107;PFAAP4	26S proteasome non-ATPase regulatory subunit 6	Q15008	PSMD6_HUMAN	1	27	57.3	57.3	57.3	45.531	389	0	0.84776	1.1575	0.19354	0.16052	13.107	25	1.8935	1.2056	0.14149	0.080472	50.021	25	0.84684	1.1283	0.26852	0.21624	11.353	21	0.211012	0.6525	0.98505	0.47621	0.32029	15.224	23	1.3572	1.0538	0.21665	0.098807	12.015	25	0.92187
1166	IPI:IPI00014174.1	7	7	5	Mortality factor 4-like protein 2;MORF-related gene X protein;Transcription factor-like protein MRGX;MSL3-2 protein	MORF4L2;KIAA0026;MRGX	Mortality factor 4-like protein 2	Q15014	MO4L2_HUMAN	1	7	29.2	29.2	20.5	32.307	288	4.3979e-33																				0.5508	0.90262	0.20801	0.25289	11.158	3	1.1489	0.86515	0.18347	0.25599	14.598	2	0.86756
1167	IPI:IPI00871851.2;IPI:IPI00014177.3	17;17	17;17	17;17	Septin-2;Neural precursor cell expressed developmentally down-regulated protein 5	SEPT2;DIFF6;KIAA0158;NEDD5	Isoform 2 of Septin-2;Isoform 1 of Septin-2	Q15019-2;Q15019;Q15019-1	SEPT2_HUMAN	2	17	55.8	55.8	55.8	45.46	396	0	0.79554	1.0902	0.29878	0.31644	11.153	11	1.5069	1.0215	0.42021	0.43707	10.142	15	0.8416	1.0797	0.34882	0.36776	18.09	19	0.110631	0.69964	1.065	0.19263	0.12796	10.542	26	1.1008	0.89421	0.25715	0.12218	12.457	25	0.96389
1169	IPI:IPI00014197.2;IPI:IPI00798278.1	9;8	9;8	9;8	Protein CDV3 homolog	CDV3;H41	Isoform 1 of Protein CDV3 homolog;Isoform 2 of Protein CDV3 homolog	Q9UKY7-1;Q9UKY7;Q9UKY7-2	CDV3_HUMAN	2	9	69	69	69	27.335	258	0	0.68937	0.91416	0.37275	0.2501	11.763	13	1.4835	0.97161	0.48028	0.43511	7.4126	12	0.71429	0.98868	0.47963	0.40381	16.317	11	-0.0415508	0.66573	1.0464	0.25659	0.21553	15.09	13	1.3166	1.013	0.34942	0.32302	26.363	13	0.83955
1170	IPI:IPI00014198.2	6	6	6	Exosome complex exonuclease RRP42;Ribosomal RNA-processing protein 42;Exosome component 7;p8	EXOSC7;KIAA0116;RRP42	Exosome complex exonuclease RRP42	Q15024	EXOS7_HUMAN	1	6	29.6	29.6	29.6	31.835	291	2.942e-81	0.68318	0.88453	0.32465	0.301	8.2289	4	1.3748	0.91941	0.38947	0.38991	23.864	7	0.50974	0.69588	0.081224	0.057434	18.818	4	-0.177017	0.60586	0.90768	0.22209	0.18872	10.089	7	1.2489	0.97039	0.48672	0.48415	7.0544	4	0.83225
1171	IPI:IPI00014199.1	10	10	10	ARFGAP with coiled-coil, ANK repeat and PH domain-containing protein 1;Centaurin-beta-1	ACAP1;CENTB1;KIAA0050	Arf-GAP with coiled-coil, ANK repeat and PH domain-containing protein 1	Q15027	ACAP1_HUMAN	1	10	18.5	18.5	18.5	81.535	740	1.0978e-159	0.72681	0.89176	0.3363	0.27413	10.211	4	1.1346	0.79443	0.18607	0.098095	17.239	7	0.67426	0.85939	0.27823	0.23621	19.089	4	-0.218615	0.64889	0.91035	0.22971	0.16979	16.717	6	1.1478	0.99942	0.40063	0.41074	12.95	5	0.91418
1172	IPI:IPI00014213.1	16	16	16	Probable leucyl-tRNA synthetase, mitochondrial;Leucine--tRNA ligase	LARS2;KIAA0028	Probable leucyl-tRNA synthetase, mitochondrial	Q15031	SYLM_HUMAN	1	16	19.4	19.4	19.4	101.97	903	7.5008e-135	0.99771	1.2937	0.06808	0.052494	19.355	11	1.8753	1.238	0.11246	0.08901	11.299	13	1.0236	1.3481	0.061495	0.046992	12.783	7	0.371503	0.73089	1.0814	0.14558	0.1021	17.633	12	1.3074	1.0641	0.18908	0.17652	24.132	7	0.92536
1173	IPI:IPI00014219.1	11	11	11	Sorting nexin-17	SNX17;KIAA0064	Sorting nexin-17	Q15036	SNX17_HUMAN	1	11	24.7	24.7	24.7	52.901	470	7.8946e-151	0.67752	0.9151	0.37429	0.35642	38.472	8	1.2428	0.82179	0.22642	0.21411	28.001	9	0.71185	0.8828	0.31379	0.29892	20.866	4	-0.179841	0.61057	0.91759	0.25096	0.21902	18.305	8	0.79486	0.65728	0.0014315	0.00075589	22.408	2	0.88855
1174	IPI:IPI00014220.2;IPI:IPI00440233.1	6;2	6;2	6;2	HAUS augmin-like complex subunit 5	HAUS5;KIAA0841	Isoform 1 of HAUS augmin-like complex subunit 5	O94927-1;O94927	HAUS5_HUMAN	2	6	12	12	12	71.682	633	3.843e-70	0.57799	0.75293	0.13762	0.20417	1.1045	2	1.0662	0.76644	0.14856	0.2031	16.381	4							-0.396584	0.64985	0.93478	0.30455	0.40582	34.339	3	1.0366	0.83467	0.12025	0.25767	18.604	3	0.73823
1175	IPI:IPI00014230.1	10	10	10	Complement component 1 Q subcomponent-binding protein, mitochondrial;Glycoprotein gC1qBP;GC1q-R protein;Hyaluronan-binding protein 1;Mitochondrial matrix protein p32;p33	C1QBP;GC1QBP;HABP1;SF2P32	Complement component 1 Q subcomponent-binding protein, mitochondrial	Q07021	C1QBP_HUMAN	1	10	44.7	44.7	44.7	31.362	282	1.8772e-287	0.67955	0.91156	0.3685	0.20494	9.6576	13	1.6387	1.0079	0.44801	0.43126	7.4972	11	0.71246	0.95375	0.42508	0.32084	5.008	8	-0.0683169	0.60627	0.94199	0.32812	0.068271	4.2921	10	1.2497	1.0414	0.2532	0.14923	8.7422	8	0.91787
1176	IPI:IPI00014232.1	3	3	3	ADP-ribosylation factor-like protein 6-interacting protein 1	ARL6IP1;ARL6IP;KIAA0069	ADP-ribosylation factor-like protein 6-interacting protein 1	Q15041	AR6P1_HUMAN	1	3	21.7	21.7	21.7	23.362	203	2.0333e-27	1.0501	1.3901	0.029102	0.018221	16.497	5	1.8385	1.2026	0.14443	0.1209	11.497	7	1.0548	1.3917	0.043827	0.030964	58.288	5	0.475189	0.69074	1.0293	0.32552	0.29807	5.4739	5	1.0926	0.87943	0.2182	0.18225	4.7755	4	1.0131
1177	IPI:IPI00014235.3	9	9	9	Rab3 GTPase-activating protein catalytic subunit;RAB3 GTPase-activating protein 130 kDa subunit;Rab3-GAP p130	RAB3GAP1;KIAA0066;RAB3GAP	Isoform 1 of Rab3 GTPase-activating protein catalytic subunit	Q15042-1;Q15042	RB3GP_HUMAN	1	9	13.8	13.8	13.8	110.52	981	2.8661e-172	0.64099	0.9478	0.42786	0.43272	22.004	3	1.4574	1.0079	0.44799	0.44659	13.052	4	0.79807	1.1175	0.28524	0.28238	12.536	3	0.0113525	0.69786	1.0712	0.17364	0.18574	9.3356	5	1.1864	0.84009	0.13037	0.12681	15.876	3	0.69907
1179	IPI:IPI00014238.2;IPI:IPI00307092.2	32;30	32;30	31;29	Lysyl-tRNA synthetase;Lysine--tRNA ligase	KARS;KIAA0070	Isoform Cytoplasmic of Lysyl-tRNA synthetase;Isoform Mitochondrial of Lysyl-tRNA synthetase	Q15046-1;Q15046;Q15046-2	SYK_HUMAN	2	32	46.1	46.1	45.1	68.047	597	0	0.75918	1.0062	0.46921	0.46668	19.687	37	1.4965	0.98671	0.49241	0.48897	11.908	44	0.73337	0.96524	0.44314	0.36483	11.226	46	-0.019302	0.65359	0.98894	0.48975	0.35315	7.9855	37	1.1985	0.98059	0.47577	0.41868	38.065	32	0.91836
1181	IPI:IPI00014253.4	3	3	3	Ribosome biogenesis regulatory protein homolog	RRS1;KIAA0112;RRR	Ribosome biogenesis regulatory protein homolog	Q15050	RRS1_HUMAN	1	3	13.4	13.4	13.4	41.193	365	3.5015e-42	0.63908	0.82087	0.22669	0.20205	6.9374	2	1.5483	1.0401	0.3834	0.36454	116.41	3	0.62883	0.80961	0.20702	0.18164	2.2179	2	-0.284774	0.67064	0.94685	0.34429	0.32063	5.5347	4	1.3544	1.1286	0.070449	0.089309	12.253	2	0.88789
1182	IPI:IPI00014256.2;IPI:IPI00640748.3	22;18	22;18	17;13	Rho guanine nucleotide exchange factor 6;Rac/Cdc42 guanine nucleotide exchange factor 6;PAK-interacting exchange factor alpha;Alpha-Pix;COOL-2	ARHGEF6;COOL2;KIAA0006;PIXA	Isoform 1 of Rho guanine nucleotide exchange factor 6;Isoform 2 of Rho guanine nucleotide exchange factor 6	Q15052-1;Q15052;Q15052-2	ARHG6_HUMAN	2	22	32.5	32.5	26.4	87.498	776	4.6048e-164	0.76017	1.0341	0.40863	0.44667	22.058	14	1.3689	0.85872	0.28549	0.20097	17.039	12	0.73204	0.98133	0.46825	0.40929	28.045	14	-0.0271897	0.63236	0.97056	0.42565	0.33061	9.3341	11	0.98939	0.83526	0.12134	0.039878	8.8634	11	0.86046
1183	IPI:IPI00014263.1	7	7	2	Eukaryotic translation initiation factor 4H;Williams-Beuren syndrome chromosomal region 1 protein	EIF4H;KIAA0038;WBSCR1;WSCR1	Isoform Long of Eukaryotic translation initiation factor 4H	Q15056-1;Q15056	IF4H_HUMAN	1	7	45.2	45.2	18.5	27.385	248	7.4476e-219	0.78908	1.0488	0.37811	0.4292	14.734	9	1.3904	0.9122	0.37689	0.3019	17.528	12	0.83462	1.0858	0.33811	0.3523	6.8598	6	0.0687396	0.73487	1.0874	0.13067	0.060465	9.99	6	1.1174	0.9014	0.27707	0.14294	12.069	9	1.0565
1184	IPI:IPI00014264.5	8	8	8	ARFGAP with coiled-coil, ANK repeat and PH domain-containing protein 2;Centaurin-beta-2	ACAP2;CENTB2;KIAA0041	Arf-GAP with coiled-coil, ANK repeat and PH domain-containing protein 2	Q15057	ACAP2_HUMAN	1	8	13.9	13.9	13.9	88.028	778	3.5947e-78	1.0365	1.3496	0.041986	0.053029	63.95	4	2.0524	1.3535	0.046189	0.066294	3.6392	2							0.434613	0.7062	1.0763	0.15917	0.20521	10.421	2	1.4204	0.92604	0.34922	0.42071	25.104	3	0.36619
1185	IPI:IPI00014298.3	7	7	7	Periodic tryptophan protein 1 homolog;Keratinocyte protein IEF SSP 9502	PWP1	Periodic tryptophan protein 1 homolog	Q13610	PWP1_HUMAN	1	7	17.4	17.4	17.4	55.827	501	2.2224e-41	0.69576	0.89362	0.3393	0.27748	16.725	6	1.2044	0.83077	0.24035	0.2277	17.166	8	0.72776	0.92954	0.38689	0.34767	7.3079	7	-0.162267	0.65248	0.99922	0.46418	0.4659	19.025	11	1.1078	0.89146	0.24968	0.21403	14.737	7	0.9911
1186	IPI:IPI00014301.3;IPI:IPI00395015.1;IPI:IPI00395016.1	4;4;3	4;4;3	4;4;3	Mitochondrial inner membrane protein OXA1L;Oxidase assembly 1-like protein;OXA1Hs;Hsa	OXA1L	Oxidase (Cytochrome c) assembly 1-like;Isoform 2 of Mitochondrial inner membrane protein OXA1L;Isoform 3 of Mitochondrial inner membrane protein OXA1L	Q15070-1;Q15070;Q15070-2;Q15070-3	OXA1L_HUMAN	3	4	8.7	8.7	8.7	55.384	496	3.2335e-37	0.57182	0.78011	0.17081	0.13046	5.6924	2	1.2363	0.78599	0.17433	0.19021	7.2901	3	0.67324	0.85479	0.27136	0.27781	17.401	3	-0.347417	0.60197	0.94907	0.35176	0.35247	8.8546	4	0.97346	0.85716	0.16542	0.16315	10.315	10	0.96492
1188	IPI:IPI00014310.3	13	13	13	Cullin-1	CUL1	Cullin-1	Q13616	CUL1_HUMAN	1	13	17.8	17.8	17.8	89.677	776	1.7668e-79	0.51442	0.66573	0.05737	0.029727	4.2272	4	0.92133	0.61319	0.024034	0.032543	5.2533	8	0.62299	0.77333	0.16048	0.16755	4.9494	2	-0.586991	0.5661	0.90141	0.20472	0.17731	37.234	8	1.0895	0.91265	0.30936	0.31466	13.271	5
1189	IPI:IPI00014311.5	15	15	15	Cullin-2	CUL2	cDNA FLJ56037, highly similar to Cullin-2	Q13617	CUL2_HUMAN	1	15	22.8	22.8	22.8	89.503	764	2.8663e-174	0.59126	0.77561	0.16507	0.10163	8.2907	8	1.2789	0.80454	0.20058	0.18897	21.15	8	0.56939	0.73504	0.1176	0.085389	9.7382	10	-0.366597	0.60077	0.92525	0.27432	0.21839	8.5855	14	1.1134	0.93002	0.3613	0.33134	13.411	17	0.84168
1190	IPI:IPI00014312.1;IPI:IPI00382458.1;IPI:IPI00382459.1	18;18;13	18;18;13	18;18;13	Cullin-3	CUL3;KIAA0617	Isoform 1 of Cullin-3;Isoform 2 of Cullin-3;Isoform 3 of Cullin-3	Q13618-1;Q13618;Q13618-2;Q13618-3	CUL3_HUMAN	3	18	25.7	25.7	25.7	88.929	768	2.5382e-212	0.57666	0.75124	0.13569	0.04046	8.7108	18	0.99464	0.67041	0.054447	0.011204	53.685	22	0.54495	0.70866	0.092236	0.018265	13.18	15	-0.496834	0.62755	0.92264	0.26627	0.13025	12.094	21	1.0244	0.88141	0.22324	0.12193	11.75	17	0.85538
1191	IPI:IPI00014319.5	8	8	8	Influenza virus NS1A-binding protein;Aryl hydrocarbon receptor-associated protein 3	IVNS1ABP;ARA3;FLARA3;KIAA0850;NS1;NS1BP;HSPC068	Influenza virus NS1A-binding protein	Q9Y6Y0	NS1BP_HUMAN	1	8	18.2	18.2	18.2	71.729	642	3.2727e-105	0.56883	0.71514	0.097759	0.061617	13.547	6	1.0404	0.70724	0.08391	0.098778	10.559	6	0.59439	0.74983	0.13334	0.14023	8.0063	6	-0.483702	0.75432	1.0668	0.18691	0.19755	5.1275	3	0.90388	0.78221	0.047959	0.043683	1.8784	3	0.93146
1193	IPI:IPI00014344.1;IPI:IPI00219250.1;IPI:IPI00219252.1;IPI:IPI00941492.1;IPI:IPI00219251.1;IPI:IPI00000352.1;IPI:IPI00215873.1;IPI:IPI00332215.1	4;4;3;3;3;1;1;1	4;4;3;3;3;1;1;1	4;4;3;3;3;1;1;1	Dual specificity tyrosine-phosphorylation-regulated kinase 1A;Protein kinase minibrain homolog;HP86;Dual specificity YAK1-related kinase	DYRK1A;DYRK;MNB;MNBH	Isoform Long of Dual specificity tyrosine-phosphorylation-regulated kinase 1A;Isoform 1 of Dual specificity tyrosine-phosphorylation-regulated kinase 1A;Isoform 4 of Dual specificity tyrosine-phosphorylation-regulated kinase 1A;Isoform 3 of Dual specificit	Q13627-1;Q13627;Q13627-2;Q13627-5;Q13627-4;Q13627-3	DYR1A_HUMAN	8	4	8.3	8.3	8.3	85.583	763	6.8257e-105	0.97591	1.225	0.11831	0.1256	3.4021	2	1.8888	1.2379	0.11254	0.13726	4.4371	3							0.300338	0.28937	0.40279	3.8708e-15	9.0802e-13	134.01	2							0.12789
1194	IPI:IPI00014361.1	9	9	9	GDP-L-fucose synthetase;Protein FX;Red cell NADP(H)-binding protein;GDP-4-keto-6-deoxy-D-mannose-3,5-epimerase-4-reductase	TSTA3	GDP-L-fucose synthetase	Q13630	FCL_HUMAN	1	9	36.4	36.4	36.4	35.892	321	1.8698e-122	0.79423	1.0002	0.48246	0.47039	7.2228	9	1.4561	1.0187	0.42589	0.42701	8.9258	12	0.77093	0.96889	0.44885	0.3812	9.9558	5	0.00028851	0.67865	0.9648	0.40562	0.30186	12.624	10	1.2079	1.0308	0.28712	0.26748	10.752	4	0.92346
1195	IPI:IPI00440502.3;IPI:IPI00014414.2	10;10	7;7	7;7	Bromodomain-containing protein 2;Protein RING3;O27.1.1	BRD2;KIAA9001;RING3	Isoform 2 of Bromodomain-containing protein 2;Isoform 1 of Bromodomain-containing protein 2	P25440-2;P25440;P25440-1	BRD2_HUMAN	2	10	11.8	9.2	9.2	92.032	836	1.199e-49	0.73422	0.97093	0.46549	0.45463	8.8178	3	1.3571	0.91195	0.37645	0.36189	6.4462	3	0.71705	0.88114	0.31123	0.29604	12.925	5	-0.132973	0.69929	1.0888	0.12745	0.12852	33.368	6	1.025	0.85987	0.17142	0.15575	6.3738	4	1.0103
1196	IPI:IPI00014424.1	16	1	1	Elongation factor 1-alpha 2;eEF1A-2;Statin S1	EEF1A2;EEF1AL;STN	Elongation factor 1-alpha 2	Q05639	EF1A2_HUMAN	1	16	34.8	2.8	2.8	50.47	463	0	0.64912	0.94306	0.42009	0.48472	0.023646	2	1.503	0.94258	0.42996	0.47049	5.6173	2							-0.0849458	0.60008	0.99176	0.49957	0.44212	1.6669	2	1.2614	0.92985	0.36079	0.46416	17.871	2
1197	IPI:IPI00014437.4	3	3	3	Sjoegren syndrome nuclear autoantigen 1;Nuclear autoantigen of 14 kDa	SSNA1;NA14	Sjoegren syndrome nuclear autoantigen 1	O43805	SSNA1_HUMAN	1	3	33.6	33.6	33.6	13.596	119	7.9427e-54							1.5814	1.0091	0.44547	0.44386	1.1971	2	0.89504	1.1733	0.20597	0.23314	8.7841	2	0.121821	0.68419	1.0577	0.21637	0.22344	5.1791	3	1.1198	0.87251	0.201	0.20034	4.791	2
1198	IPI:IPI00014439.4	11	11	11	Dihydropteridine reductase;HDHPR;Quinoid dihydropteridine reductase	QDPR;DHPR	Dihydropteridine reductase	P09417	DHPR_HUMAN	1	11	63.9	63.9	63.9	25.789	244	1.2914e-161	0.85841	1.1623	0.18731	0.18647	25.274	9	1.9323	1.3291	0.056229	0.037721	21.758	11	0.92554	1.2487	0.12625	0.11257	12.638	10	0.320427	0.58404	0.89382	0.18464	0.12403	19.377	8	1.3076	1.0318	0.28364	0.27981	20.117	6	0.97749
1199	IPI:IPI00014456.4;IPI:IPI00654594.3	7;7	7;7	7;7	Striatin	STRN	Isoform 1 of Striatin;Isoform 2 of Striatin	O43815-1;O43815;O43815-2	STRN_HUMAN	2	7	12.1	12.1	12.1	86.131	780	1.6792e-131	0.88989	1.164	0.18507	0.16679	16.126	5	1.6583	1.1374	0.2215	0.20533	18.846	8	0.92543	1.18	0.19754	0.22514	32.545	2	0.219091							1.1286	1.0048	0.38001	0.37667	13.468	2	1.2169
1200	IPI:IPI00014458.1	2	2	2	Protein SCO2 homolog, mitochondrial	SCO2	Protein SCO2 homolog, mitochondrial	O43819	SCO2_HUMAN	1	2	12.4	12.4	12.4	29.81	266	2.8462e-25																				0.63846	0.90775	0.22231	0.33558	21.208	3							0.93471
1202	IPI:IPI00014474.1	6	6	6	A-kinase anchor protein 8;A-kinase anchor protein 95 kDa	AKAP8;AKAP95	A-kinase anchor protein 8	O43823	AKAP8_HUMAN	1	6	10.4	10.4	10.4	76.107	692	7.8487e-13	0.73856	0.97858	0.47782	0.48533	15.84	5	1.5424	1.0124	0.43861	0.41876	0.53095	2	0.70258	0.93282	0.39206	0.39641	10.112	2	-0.0312383	0.66285	0.97778	0.45083	0.47519	25.629	3	1.4593	1.059	0.20246	0.21791	16.957	3	0.76746
1203	IPI:IPI00014481.4	7	7	7	Angio-associated migratory cell protein	AAMP	Angio-associated migratory cell protein	Q13685	AAMP_HUMAN	1	7	17.3	17.3	17.3	46.75	434	3.2608e-149	0.79859	1.0483	0.3792	0.40417	8.4883	6	1.2812	0.87179	0.30735	0.29348	10.253	7	0.72466	0.95758	0.4311	0.39442	12.589	6	-0.0625351	0.73444	1.0815	0.14542	0.10195	16.288	11	1.0496	0.88498	0.23248	0.19658	21.305	8	0.94793
1204	IPI:IPI00014513.1;IPI:IPI00419912.2;IPI:IPI00292080.2	8;4;1	8;4;1	8;4;1	Transcriptional repressor protein YY1;Yin and yang 1;Delta transcription factor;NF-E1;INO80 complex subunit S;Transcription factor YY2;Yin and yang 2;Zinc finger protein 631	YY1;INO80S;YY2;ZNF631	Transcriptional repressor protein YY1;Transcription factor YY2	P25490;O15391	TYY1_HUMAN;TYY2_HUMAN	3	8	16.4	16.4	16.4	44.712	414	1.4042e-142	0.75246	1.1979	0.14508	0.16677	8.4965	5	1.417	0.907	0.36784	0.37483	8.2369	5	0.77295	1.0529	0.39818	0.40784	11.14	3	0.0743684	0.65783	1.0848	0.13694	0.15247	12.564	4	1.106	0.829	0.11023	0.10612	7.7602	3	1.1098
1205	IPI:IPI00014533.1;IPI:IPI00220833.1	25;25	25;25	25;25	Nucleolar transcription factor 1;Upstream-binding factor 1;Autoantigen NOR-90	UBTF;UBF;UBF1	Isoform UBF1 of Nucleolar transcription factor 1;Isoform UBF2 of Nucleolar transcription factor 1	P17480-1;P17480;P17480-2	UBF1_HUMAN	2	25	31.7	31.7	31.7	89.405	764	2.6321e-149	0.67919	0.90067	0.35074	0.22306	18.497	29	1.4331	0.93516	0.417	0.35239	35.22	28	0.75585	1.0043	0.49513	0.43912	36.643	18	-0.0967149	0.63244	0.98396	0.47239	0.3408	15.591	31	1.2448	0.98414	0.46133	0.49847	10.621	15	0.98367
1207	IPI:IPI00014577.1	11	11	11	Ras-related protein Rab-18	RAB18	Ras-related protein Rab-18	Q9NP72	RAB18_HUMAN	1	11	55.8	55.8	55.8	22.977	206	1.5852e-172	0.91622	1.2403	0.10504	0.093342	50.254	11	1.9234	1.2649	0.092334	0.049859	35.175	14	0.95812	1.2288	0.14435	0.12589	17.71	10	0.310689	0.66424	1.0049	0.43655	0.48301	39.902	8	1.4264	1.1339	0.064413	0.035189	22.228	9	0.97358
1208	IPI:IPI00014587.1;IPI:IPI00790571.2;IPI:IPI00216393.1	4;4;4	4;4;4	4;4;4	Clathrin light chain A	CLTA	Isoform Brain of Clathrin light chain A;Isoform 3 of Clathrin light chain A;Isoform Non-brain of Clathrin light chain A	P09496-1;P09496;P09496-3;P09496-2	CLCA_HUMAN	3	4	10.9	10.9	10.9	27.076	248	5.4382e-10	0.87889	1.1118	0.26156	0.27194	8.9055	5	1.4813	1.0038	0.45647	0.46631	4.846	3	0.9074	1.1765	0.20185	0.19039	6.9125	4	0.152897	0.6454	0.99686	0.47565	0.46991	3.381	5	1.189	0.97706	0.49019	0.48357	4.5563	4	0.97979
1209	IPI:IPI00014589.1;IPI:IPI00216472.1	4;4	4;4	4;4	Clathrin light chain B	CLTB	Isoform Brain of Clathrin light chain B;Isoform Non-brain of Clathrin light chain B	P09497-1;P09497;P09497-2	CLCB_HUMAN	2	4	15.3	15.3	15.3	25.19	229	1.2587e-13	0.8068	1.0694	0.33737	0.34352	12.016	3	1.7687	1.1479	0.20743	0.19082	14.57	4							0.147899	0.61616	1.0021	0.45004	0.42225	12.081	3							0.85432
1210	IPI:IPI00014624.2	4	4	4	AP-3 complex subunit sigma-1;Adapter-related protein complex 3 sigma-1 subunit;AP-3 complex sigma-3A subunit;Sigma-adaptin 3a;Sigma-3A-adaptin;Sigma3A-adaptin;Clathrin-associated/assembly/adapter protein, small 3	AP3S1;CLAPS3	AP-3 complex subunit sigma-1	Q92572	AP3S1_HUMAN	1	4	15.4	15.4	15.4	32.144	293	6.0828e-22	0.66725	0.88736	0.32921	0.349	0.3046	2	1.2518	0.8361	0.24876	0.29722	0.091093	2							-0.215331
1211	IPI:IPI00014808.1	11	11	11	Platelet-activating factor acetylhydrolase IB subunit gamma;PAF acetylhydrolase 29 kDa subunit;PAF-AH subunit gamma;PAFAH subunit gamma	PAFAH1B3;PAFAHG	Platelet-activating factor acetylhydrolase IB subunit gamma	Q15102	PA1B3_HUMAN	1	11	72.3	72.3	72.3	25.734	231	4.2106e-95	0.67459	0.9251	0.39066	0.27291	18.059	7	1.4415	1.0081	0.44744	0.47627	24.828	11	0.74366	0.99198	0.48473	0.41127	82.239	9	-0.0116171	0.66132	0.9791	0.45545	0.30757	25.971	18	1.2818	1.0376	0.2649	0.19874	13.301	17	0.90892
1212	IPI:IPI00014812.1	2	2	2	28S ribosomal protein S21, mitochondrial;S21mt;MRP-S21	MRPS21;RPMS21;MDS016	28S ribosomal protein S21, mitochondrial	P82921	RT21_HUMAN	1	2	29.9	29.9	29.9	10.741	87	1.6155e-73	0.81956	1.0594	0.35691	0.36088	4.4806	2	1.5162	1.0186	0.42606	0.42289	7.5994	2							0.0549175	0.60401	0.92953	0.28776	0.27442	0.4753	2							0.81741
1214	IPI:IPI00014831.1	5	5	5	[Pyruvate dehydrogenase [lipoamide]] kinase isozyme 1, mitochondrial;Pyruvate dehydrogenase kinase isoform 1	PDK1	[Pyruvate dehydrogenase [lipoamide]] kinase isozyme 1, mitochondrial	Q15118	PDK1_HUMAN	1	5	15.4	15.4	15.4	49.244	436	2.7675e-124																										1.3834	1.1486	0.049612	0.12296	3.5542	2	0.93718
1215	IPI:IPI00014849.3;IPI:IPI00003425.5	2;1	2;1	2;1	[Pyruvate dehydrogenase [lipoamide]] kinase isozyme 3, mitochondrial;Pyruvate dehydrogenase kinase isoform 3;[Pyruvate dehydrogenase [lipoamide]] kinase isozyme 4, mitochondrial;Pyruvate dehydrogenase kinase isoform 4	PDK3;PDK4	[Pyruvate dehydrogenase [lipoamide]] kinase isozyme 3, mitochondrial;[Pyruvate dehydrogenase [lipoamide]] kinase isozyme 4, mitochondrial	Q15120;Q16654	PDK3_HUMAN;PDK4_HUMAN	2	2	5.2	5.2	5.2	46.938	406	1.7609e-53																				0.69339	1.0244	0.34666	0.3336	16.895	2	1.0599	0.9023	0.27961	0.38318	1.4571	2
1216	IPI:IPI00014850.4	4	4	4	Astrocytic phosphoprotein PEA-15;Phosphoprotein enriched in diabetes	PEA15	Astrocytic phosphoprotein PEA-15	Q15121	PEA15_HUMAN	1	4	44.6	44.6	44.6	15.04	130	1.7401e-61	0.94859	1.2608	0.089247	0.11099	4.1231	4							1.0506	1.3531	0.059171	0.08355	9.1394	4	0.385304	0.75052	1.102	0.099202	0.11697	10.656	4	1.3444	1.0253	0.30564	0.31099	2.6637	2	0.94906
1219	IPI:IPI00759601.1;IPI:IPI00014893.5;IPI:IPI00384038.3;IPI:IPI00940808.1	6;6;2;2	6;6;2;2	6;6;2;2	Nuclear distribution protein nudE homolog 1	NDE1;NUDE	Isoform 1 of Nuclear distribution protein nudE homolog 1;Isoform 2 of Nuclear distribution protein nudE homolog 1	Q9NXR1-1;Q9NXR1;Q9NXR1-2	NDE1_HUMAN	4	6	20.5	20.5	20.5	38.808	346	5.3055e-53							1.6615	1.1015	0.27479	0.3075	25.904	3	1.0487	1.4393	0.02986	0.097904	0.91715	2	0.332418							1.0257	0.86847	0.19128	0.31902	17.585	5	1.0472
1220	IPI:IPI00014898.3;IPI:IPI00186711.4;IPI:IPI00398778.3;IPI:IPI00398777.3;IPI:IPI00398779.5;IPI:IPI00398775.3;IPI:IPI00420096.4;IPI:IPI00398776.3;IPI:IPI00398002.6	69;69;69;69;69;69;69;69;68	69;69;69;69;69;69;69;69;68	65;65;65;65;65;65;65;65;64	Plectin-1;Hemidesmosomal protein 1	PLEC1	Isoform 1 of Plectin-1;Isoform 2 of Plectin-1;Isoform 6 of Plectin-1;Isoform 5 of Plectin-1;Isoform 4 of Plectin-1;Isoform 9 of Plectin-1;Isoform 8 of Plectin-1;Isoform 7 of Plectin-1;Isoform 3 of Plectin-1	Q15149-1;Q15149;Q15149-2;Q15149-6;Q15149-5;Q15149-4;Q15149-9;Q15149-8;Q15149-7;Q15149-3	PLEC1_HUMAN	9	69	17.3	17.3	16.1	531.78	4684	0	0.72948	0.92238	0.3862	0.29206	19.73	40	1.4049	0.93008	0.40813	0.34107	17.796	45	0.67425	0.86327	0.28404	0.15277	15.379	32	-0.116567	0.67461	1.0051	0.43578	0.49499	14.28	48	1.1273	0.95362	0.43437	0.35001	18.718	33	0.89023
1223	IPI:IPI00014934.1	3	3	3	Serine/threonine-protein kinase 17B;DAP kinase-related apoptosis-inducing protein kinase 2	STK17B;DRAK2	Serine/threonine-protein kinase 17B	O94768	ST17B_HUMAN	1	3	11.3	11.3	11.3	42.344	372	5.1616e-48	0.78022	1.0616	0.35246	0.3246	12.862	3	1.2587	0.80105	0.19552	0.28416	19.661	2	0.78026	1.0428	0.41767	0.36821	11.976	3	0.0604625
1224	IPI:IPI00014938.3	14	14	14	SAP domain-containing ribonucleoprotein;Nuclear protein Hcc-1;Proliferation-associated cytokine-inducible protein CIP29;Cytokine-induced protein of 29 kDa	SARNP;HCC1;HSPC316	SAP domain-containing ribonucleoprotein	P82979	SARNP_HUMAN	1	14	51	51	51	23.671	210	2.5575e-218	0.84694	1.1096	0.26526	0.23636	11.981	18	1.4944	1.0082	0.44737	0.43044	16.971	22	0.87763	1.1808	0.19662	0.14035	13.952	14	0.15004	0.6932	1.0624	0.20065	0.11699	7.5567	27	1.2401	0.98034	0.47679	0.41674	10.604	21	1.0302
1225	IPI:IPI00014978.3	6	5	5	Serine/threonine-protein phosphatase 2A 56 kDa regulatory subunit alpha isoform;PP2A, B subunit, B' alpha isoform;PP2A, B subunit, B56 alpha isoform;PP2A, B subunit, PR61 alpha isoform;PP2A, B subunit, R5 alpha isoform	PPP2R5A	Serine/threonine-protein phosphatase 2A 56 kDa regulatory subunit alpha isoform	Q15172	2A5A_HUMAN	1	6	15.6	13.8	13.8	56.193	486	5.3333e-43	0.8549	1.1933	0.15011	0.15374	8.456	3	1.6312	1.0456	0.37292	0.37654	7.7384	4							0.159644
1226	IPI:IPI00719178.1;IPI:IPI00014985.1;IPI:IPI00216262.1;IPI:IPI00008338.1;IPI:IPI00216263.1;IPI:IPI00216264.1;IPI:IPI00216266.1;IPI:IPI00216265.1;IPI:IPI00216267.1	20;20;19;18;18;17;17;16;15	20;20;19;18;18;17;17;16;15	19;19;18;17;18;16;17;16;15	Multidrug resistance-associated protein 1;ATP-binding cassette sub-family C member 1;Leukotriene C(4) transporter	ABCC1;MRP;MRP1	Isoform 9 of Multidrug resistance-associated protein 1;Isoform 1 of Multidrug resistance-associated protein 1;Isoform 3 of Multidrug resistance-associated protein 1;Isoform 2 of Multidrug resistance-associated protein 1;Isoform 4 of Multidrug resistance-as	P33527-9;P33527;P33527-1;P33527-3;P33527-2;P33527-4;P33527-5;P33527-7;P33527-6;P33527-8	MRP1_HUMAN	9	20	15.9	15.9	15.3	172.61	1541	1.4838e-142	0.91671	1.1571	0.19416	0.19354	5.6059	9	1.8849	1.2865	0.078446	0.072256	16.475	16	0.86885	1.1619	0.22067	0.2138	13.122	4	0.216486	0.71543	1.0344	0.30396	0.30659	8.3708	11	1.2579	1.1153	0.087991	0.10828	88.965	4	0.95777
1227	IPI:IPI00015018.1	21	21	21	Inorganic pyrophosphatase;Pyrophosphate phospho-hydrolase	PPA1;IOPPP;PP	Inorganic pyrophosphatase	Q15181	IPYR_HUMAN	1	21	72	72	72	32.66	289	0	0.71339	0.94773	0.42773	0.32609	10.672	38	1.4846	0.91749	0.38613	0.25649	11.589	35	0.72055	0.94462	0.41068	0.28721	15.881	37	-0.082194	0.64627	0.9875	0.48475	0.34087	9.8916	29	1.2237	0.9918	0.43056	0.49289	11.302	33	0.91805
[truncated: 3,234 more rows]
[truncated: 6 more columns]

## Sheet: summary stats 4050 prots
Ratio H/L Normalized exp14 rep1 6h	Ratio H/L Normalized exp14 rep2 6h	Ratio H/L Normalized exp14 rep3 6h	Ratio H/L Normalized exp14 rep1 20h	Ratio H/L Normalized exp14 rep2 20h	Ratio H/L Normalized exp14 rep3 20h	Median of Log2( Ratio H/L norm) repl 1-2-3 6h	Median of Log2( Ratio H/L norm) repl 1-2-3 20h	Type
0.991211	0.969478	1.01145	1.01943	1.00021	1.02853	-0.0200346	-0.0288689	Mean
[truncated: 9 more rows]
