# Supplementary material for: Dynamic Impacts of the Inhibition of the Molecular Chaperone Hsp90 on the T-Cell Proteome Have Implications for Anti-Cancer Therapy
Source: PLoS One. 2013 Nov 27;8(11):e80425. doi: 10.1371/journal.pone.0080425 (PMC3842317; doi:10.1371/journal.pone.0080425)
Supplement: Table S4 — Results of annotation enrichment analysis (GO terms) for proteins in the 12 clusters considered (XLS). (XLSX) [file pone.0080425.s013.xlsx]

## Sheet: Legend
GO term annotation enrichment with proteins in Clusters 1-12 against full list of identified proteins
GORILLA parameters
'P-value' is the enrichment p-value computed according to the mHG or HG model. This p-value is not corrected for multiple testing of 902 GO terms.
'FDR q-value' is the correction of the above p-value for multiple testing using the Benjamini and Hochberg (1995) method.
Namely, for the ith term (ranked according to p-value) the FDR q-value is (p-value * number of GO terms) / i.
Enrichment (N, B, n, b) is defined as follows:
N - is the total number of genes
B - is the total number of genes associated with a specific GO term
n - is the number of genes in the top of the user's input list or in the target set when appropriate
b - is the number of genes in the intersection
Enrichment = (b/n) / (B/N)
Genes: For each GO term you can see the list of associated genes that appear in the optimal top of the list.
Each gene name is specified by gene symbol followed by a short description of the gene
In the table : cells in black font : p<0.05 (after BH correction)
In the table : cells in grey font : p>=0.05 (after BH correction)

## Sheet: GO annotation
Cluster	Model	Class	GO term	Description	P-value	FDR q-value	Enrichment (N, B, n, b)	Genes
2	[0,1,2]	GOBP	GO:0035966	response to topologically incorrect protein	1.06e-07	0.000334	7.42 (2576,46,83,11)	HSPH1 - heat shock 105kda/110kda protein 1; HSPA4L - heat shock 70kda protein 4-like; HSPA5 - heat shock 70kda protein 5 (glucose-regulated protein, 78kda); DNAJB1 - dnaj (hsp40) homolog, subfamily b, member 1; HSP90B1 - heat shock protein 90kda beta (grp94), member 1; SERPINH1 - serpin peptidase inhibitor, clade h (heat shock protein 47), member 1, (collagen binding protein 1); VCP - valosin con…
2	[0,1,2]	GOBP	GO:0006986	response to unfolded protein	8.29e-08	0.000521	7.59 (2576,45,83,11)	HSPH1 - heat shock 105kda/110kda protein 1; HSPA5 - heat shock 70kda protein 5 (glucose-regulated protein, 78kda); HSPA4L - heat shock 70kda protein 4-like; DNAJB1 - dnaj (hsp40) homolog, subfamily b, member 1; HSP90B1 - heat shock protein 90kda beta (grp94), member 1; SERPINH1 - serpin peptidase inhibitor, clade h (heat shock protein 47), member 1, (collagen binding protein 1); VCP - valosin con…
2	[0,1,2]	GOBP	GO:0006457	protein folding	9.4e-07	0.00197	4.62 (2576,94,83,14)	BAG2 - bcl2-associated athanogene 2; HSPH1 - heat shock 105kda/110kda protein 1; DNAJC7 - dnaj (hsp40) homolog, subfamily c, member 7; DNAJB1 - dnaj (hsp40) homolog, subfamily b, member 1; CANX - calnexin; CCT6A - chaperonin containing tcp1, subunit 6a (zeta 1); HSP90B1 - heat shock protein 90kda beta (grp94), member 1; PPIB - peptidylprolyl isomerase b (cyclophilin b); PDIA6 - protein disulfide …
2	[0,1,2]	GOBP	GO:0006662	glycerol ether metabolic process	6.36e-05	0.1	15.52 (2576,8,83,4)	P4HB - prolyl 4-hydroxylase, beta polypeptide; PDIA4 - protein disulfide isomerase family a, member 4; PDIA6 - protein disulfide isomerase family a, member 6; PDIA3 - protein disulfide isomerase family a, member 3;
2	[0,1,2]	GOBP	GO:0032940	secretion by cell	8.16e-05	0.103	4.73 (2576,59,83,9)	TMED10 - transmembrane emp24-like trafficking protein 10 (yeast); HSPA5 - heat shock 70kda protein 5 (glucose-regulated protein, 78kda); PFN1 - profilin 1; GNAS - gnas complex locus; CANX - calnexin; PDIA4 - protein disulfide isomerase family a, member 4; RALA - v-ral simian leukemia viral oncogene homolog a (ras related); ACTN1 - actinin, alpha 1; CALU - calumenin;
2	[0,1,2]	GOBP	GO:0018904	ether metabolic process	0.000182	0.163	12.41 (2576,10,83,4)	P4HB - prolyl 4-hydroxylase, beta polypeptide; PDIA4 - protein disulfide isomerase family a, member 4; PDIA6 - protein disulfide isomerase family a, member 6; PDIA3 - protein disulfide isomerase family a, member 3;
2	[0,1,2]	GOBP	GO:0034976	response to endoplasmic reticulum stress	0.000157	0.165	5.72 (2576,38,83,7)	UBQLN1 - ubiquilin 1; HSPA5 - heat shock 70kda protein 5 (glucose-regulated protein, 78kda); HSP90B1 - heat shock protein 90kda beta (grp94), member 1; VCP - valosin containing protein; SEC31A - sec31 homolog a (s. cerevisiae); PDIA6 - protein disulfide isomerase family a, member 6; HYOU1 - hypoxia up-regulated 1;
2	[0,1,2]	GOBP	GO:0030968	endoplasmic reticulum unfolded protein response	0.000245	0.171	6.42 (2576,29,83,6)	HSPA5 - heat shock 70kda protein 5 (glucose-regulated protein, 78kda); HSP90B1 - heat shock protein 90kda beta (grp94), member 1; VCP - valosin containing protein; HYOU1 - hypoxia up-regulated 1; PDIA6 - protein disulfide isomerase family a, member 6; SEC31A - sec31 homolog a (s. cerevisiae);
2	[0,1,2]	GOBP	GO:0035967	cellular response to topologically incorrect protein	0.000298	0.187	6.21 (2576,30,83,6)	HSPA5 - heat shock 70kda protein 5 (glucose-regulated protein, 78kda); HSP90B1 - heat shock protein 90kda beta (grp94), member 1; VCP - valosin containing protein; HYOU1 - hypoxia up-regulated 1; PDIA6 - protein disulfide isomerase family a, member 6; SEC31A - sec31 homolog a (s. cerevisiae);
2	[0,1,2]	GOBP	GO:0034620	cellular response to unfolded protein	0.000245	0.192	6.42 (2576,29,83,6)	HSPA5 - heat shock 70kda protein 5 (glucose-regulated protein, 78kda); HSP90B1 - heat shock protein 90kda beta (grp94), member 1; VCP - valosin containing protein; SEC31A - sec31 homolog a (s. cerevisiae); PDIA6 - protein disulfide isomerase family a, member 6; HYOU1 - hypoxia up-regulated 1;
2	[0,1,2]	GOBP	GO:0046903	secretion	0.000392	0.224	3.88 (2576,72,83,9)	TMED10 - transmembrane emp24-like trafficking protein 10 (yeast); HSPA5 - heat shock 70kda protein 5 (glucose-regulated protein, 78kda); PFN1 - profilin 1; GNAS - gnas complex locus; CANX - calnexin; PDIA4 - protein disulfide isomerase family a, member 4; RALA - v-ral simian leukemia viral oncogene homolog a (ras related); ACTN1 - actinin, alpha 1; CALU - calumenin;
2	[0,1,2]	GOBP	GO:0006984	ER-nucleus signaling pathway	0.000432	0.226	5.82 (2576,32,83,6)	HSPA5 - heat shock 70kda protein 5 (glucose-regulated protein, 78kda); HSP90B1 - heat shock protein 90kda beta (grp94), member 1; VCP - valosin containing protein; SEC31A - sec31 homolog a (s. cerevisiae); PDIA6 - protein disulfide isomerase family a, member 6; HYOU1 - hypoxia up-regulated 1;
2	[0,1,2]	GOBP	GO:0042221	response to chemical stimulus	0.000499	0.242	1.87 (2576,449,83,27)	CLASP1 - cytoplasmic linker associated protein 1; PFN1 - profilin 1; ALDOC - aldolase c, fructose-bisphosphate; PDIA6 - protein disulfide isomerase family a, member 6; SEC31A - sec31 homolog a (s. cerevisiae); HYOU1 - hypoxia up-regulated 1; UBQLN1 - ubiquilin 1; RAE1 - rae1 rna export 1 homolog (s. pombe); LAMTOR1 - late endosomal/lysosomal adaptor, mapk and mtor activator 1; GOT1 - glutamic-oxa…
2	[0,1,2]	GOBP	GO:0006987	activation of signaling protein activity involved in unfolded protein response	0.000656	0.295	6.75 (2576,23,83,5)	HSPA5 - heat shock 70kda protein 5 (glucose-regulated protein, 78kda); HSP90B1 - heat shock protein 90kda beta (grp94), member 1; PDIA6 - protein disulfide isomerase family a, member 6; HYOU1 - hypoxia up-regulated 1; SEC31A - sec31 homolog a (s. cerevisiae);
2	[0,1,2]	GOBP	GO:0010033	response to organic substance	0.000899	0.377	1.98 (2576,345,83,22)	HSPH1 - heat shock 105kda/110kda protein 1; ATP6V1E1 - atpase, h+ transporting, lysosomal 31kda, v1 subunit e1; TMED10 - transmembrane emp24-like trafficking protein 10 (yeast); PFN1 - profilin 1; CPOX - coproporphyrinogen oxidase; DNAJB1 - dnaj (hsp40) homolog, subfamily b, member 1; GNAS - gnas complex locus; HSP90B1 - heat shock protein 90kda beta (grp94), member 1; ALDOC - aldolase c, fructos…
2	[0,1,2]	GOBP	GO:0032075	positive regulation of nuclease activity	0.000984	0.387	6.21 (2576,25,83,5)	HSPA5 - heat shock 70kda protein 5 (glucose-regulated protein, 78kda); HSP90B1 - heat shock protein 90kda beta (grp94), member 1; SEC31A - sec31 homolog a (s. cerevisiae); HYOU1 - hypoxia up-regulated 1; PDIA6 - protein disulfide isomerase family a, member 6;
2	[0,1,2]	GOMF	GO:0005509	calcium ion binding	4.4e-06	0.00827	5.86 (2576,53,83,10)	RCN1 - reticulocalbin 1, ef-hand calcium binding domain; HSPA5 - heat shock 70kda protein 5 (glucose-regulated protein, 78kda); ANXA7 - annexin a7; CANX - calnexin; HSP90B1 - heat shock protein 90kda beta (grp94), member 1; PEF1 - penta-ef-hand domain containing 1; ACTN1 - actinin, alpha 1; EPS15L1 - epidermal growth factor receptor pathway substrate 15-like 1; PDCD6 - programmed cell death 6; CA…
2	[0,1,2]	GOMF	GO:0003756	protein disulfide isomerase activity	6.36e-05	0.0399	15.52 (2576,8,83,4)	P4HB - prolyl 4-hydroxylase, beta polypeptide; PDIA4 - protein disulfide isomerase family a, member 4; PDIA6 - protein disulfide isomerase family a, member 6; PDIA3 - protein disulfide isomerase family a, member 3;
2	[0,1,2]	GOMF	GO:0016862	intramolecular oxidoreductase activity, interconverting keto- and enol-groups	0.000112	0.0525	13.79 (2576,9,83,4)	P4HB - prolyl 4-hydroxylase, beta polypeptide; PDIA4 - protein disulfide isomerase family a, member 4; PDIA6 - protein disulfide isomerase family a, member 6; PDIA3 - protein disulfide isomerase family a, member 3;
2	[0,1,2]	GOMF	GO:0016864	intramolecular oxidoreductase activity, transposing S-S bonds	6.36e-05	0.0598	15.52 (2576,8,83,4)	P4HB - prolyl 4-hydroxylase, beta polypeptide; PDIA4 - protein disulfide isomerase family a, member 4; PDIA6 - protein disulfide isomerase family a, member 6; PDIA3 - protein disulfide isomerase family a, member 3;
2	[0,1,2]	GOMF	GO:0051082	unfolded protein binding	0.00017	0.0641	4.87 (2576,51,83,8)	HSPA5 - heat shock 70kda protein 5 (glucose-regulated protein, 78kda); DNAJB1 - dnaj (hsp40) homolog, subfamily b, member 1; CCT6A - chaperonin containing tcp1, subunit 6a (zeta 1); CANX - calnexin; HSP90B1 - heat shock protein 90kda beta (grp94), member 1; SERPINH1 - serpin peptidase inhibitor, clade h (heat shock protein 47), member 1, (collagen binding protein 1); PPIB - peptidylprolyl isomera…
2	[0,1,2]	GOCC	GO:0005788	endoplasmic reticulum lumen	7.49e-11	6.76e-08	11.64 (2576,32,83,12)	RCN1 - reticulocalbin 1, ef-hand calcium binding domain; P4HB - prolyl 4-hydroxylase, beta polypeptide; HSPA5 - heat shock 70kda protein 5 (glucose-regulated protein, 78kda); CANX - calnexin; HSP90B1 - heat shock protein 90kda beta (grp94), member 1; PDIA4 - protein disulfide isomerase family a, member 4; SERPINH1 - serpin peptidase inhibitor, clade h (heat shock protein 47), member 1, (collagen …
2	[0,1,2]	GOCC	GO:0005783	endoplasmic reticulum	1.15e-09	5.2e-07	4.59 (2576,142,83,21)	UFL1 - ufm1-specific ligase 1; TMED10 - transmembrane emp24-like trafficking protein 10 (yeast); CANX - calnexin; HSP90B1 - heat shock protein 90kda beta (grp94), member 1; VCP - valosin containing protein; PPIB - peptidylprolyl isomerase b (cyclophilin b); SEC31A - sec31 homolog a (s. cerevisiae); PDIA6 - protein disulfide isomerase family a, member 6; ARCN1 - archain 1; HYOU1 - hypoxia up-regul…
2	[0,1,2]	GOCC	GO:0031410	cytoplasmic vesicle	4.62e-08	1.39e-05	4.15 (2576,142,83,19)	TMED10 - transmembrane emp24-like trafficking protein 10 (yeast); GNAS - gnas complex locus; CCT6A - chaperonin containing tcp1, subunit 6a (zeta 1); SLC3A2 - solute carrier family 3 (activators of dibasic and neutral amino acid transport), member 2; CANX - calnexin; AP1G1 - adaptor-related protein complex 1, gamma 1 subunit; HSP90B1 - heat shock protein 90kda beta (grp94), member 1; PPIB - pepti…
2	[0,1,2]	GOCC	GO:0031982	vesicle	1.44e-07	3.24e-05	3.69 (2576,168,83,20)	TMED10 - transmembrane emp24-like trafficking protein 10 (yeast); GNAS - gnas complex locus; CCT6A - chaperonin containing tcp1, subunit 6a (zeta 1); SLC3A2 - solute carrier family 3 (activators of dibasic and neutral amino acid transport), member 2; CANX - calnexin; AP1G1 - adaptor-related protein complex 1, gamma 1 subunit; HSP90B1 - heat shock protein 90kda beta (grp94), member 1; PPIB - pepti…
2	[0,1,2]	GOCC	GO:0048770	pigment granule	1.32e-06	0.000199	5.89 (2576,58,83,11)	TMED10 - transmembrane emp24-like trafficking protein 10 (yeast); HSPA5 - heat shock 70kda protein 5 (glucose-regulated protein, 78kda); P4HB - prolyl 4-hydroxylase, beta polypeptide; SLC3A2 - solute carrier family 3 (activators of dibasic and neutral amino acid transport), member 2; CANX - calnexin; HSP90B1 - heat shock protein 90kda beta (grp94), member 1; PDIA4 - protein disulfide isomerase fa…
2	[0,1,2]	GOCC	GO:0042470	melanosome	1.32e-06	0.000238	5.89 (2576,58,83,11)	TMED10 - transmembrane emp24-like trafficking protein 10 (yeast); HSPA5 - heat shock 70kda protein 5 (glucose-regulated protein, 78kda); P4HB - prolyl 4-hydroxylase, beta polypeptide; SLC3A2 - solute carrier family 3 (activators of dibasic and neutral amino acid transport), member 2; CANX - calnexin; HSP90B1 - heat shock protein 90kda beta (grp94), member 1; PDIA4 - protein disulfide isomerase fa…
2	[0,1,2]	GOCC	GO:0016023	cytoplasmic membrane-bounded vesicle	2.51e-06	0.000324	3.76 (2576,132,83,16)	TMED10 - transmembrane emp24-like trafficking protein 10 (yeast); GNAS - gnas complex locus; CCT6A - chaperonin containing tcp1, subunit 6a (zeta 1); SLC3A2 - solute carrier family 3 (activators of dibasic and neutral amino acid transport), member 2; CANX - calnexin; AP1G1 - adaptor-related protein complex 1, gamma 1 subunit; HSP90B1 - heat shock protein 90kda beta (grp94), member 1; PPIB - pepti…
2	[0,1,2]	GOCC	GO:0031988	membrane-bounded vesicle	3.63e-06	0.000409	3.47 (2576,152,83,17)	TMED10 - transmembrane emp24-like trafficking protein 10 (yeast); GNAS - gnas complex locus; CCT6A - chaperonin containing tcp1, subunit 6a (zeta 1); SLC3A2 - solute carrier family 3 (activators of dibasic and neutral amino acid transport), member 2; CANX - calnexin; AP1G1 - adaptor-related protein complex 1, gamma 1 subunit; HSP90B1 - heat shock protein 90kda beta (grp94), member 1; PPIB - pepti…
2	[0,1,2]	GOCC	GO:0044432	endoplasmic reticulum part	6.81e-06	0.000682	3.32 (2576,159,83,17)	TMED10 - transmembrane emp24-like trafficking protein 10 (yeast); CANX - calnexin; HSP90B1 - heat shock protein 90kda beta (grp94), member 1; PPIB - peptidylprolyl isomerase b (cyclophilin b); PDIA6 - protein disulfide isomerase family a, member 6; HYOU1 - hypoxia up-regulated 1; SEC31A - sec31 homolog a (s. cerevisiae); PDIA3 - protein disulfide isomerase family a, member 3; PDCD6 - programmed c…
2	[0,1,2]	GOCC	GO:0031974	membrane-enclosed lumen	2.5e-05	0.00205	3.01 (2576,175,83,17)	HSPH1 - heat shock 105kda/110kda protein 1; CPOX - coproporphyrinogen oxidase; CANX - calnexin; HSP90B1 - heat shock protein 90kda beta (grp94), member 1; PPIB - peptidylprolyl isomerase b (cyclophilin b); PDIA6 - protein disulfide isomerase family a, member 6; HYOU1 - hypoxia up-regulated 1; PDIA3 - protein disulfide isomerase family a, member 3; ACTN1 - actinin, alpha 1; CALU - calumenin; RCN1 …
2	[0,1,2]	GOCC	GO:0043233	organelle lumen	2.47e-05	0.00223	3.16 (2576,157,83,16)	HSPH1 - heat shock 105kda/110kda protein 1; CANX - calnexin; HSP90B1 - heat shock protein 90kda beta (grp94), member 1; PPIB - peptidylprolyl isomerase b (cyclophilin b); PDIA6 - protein disulfide isomerase family a, member 6; HYOU1 - hypoxia up-regulated 1; PDIA3 - protein disulfide isomerase family a, member 3; ACTN1 - actinin, alpha 1; CALU - calumenin; RCN1 - reticulocalbin 1, ef-hand calcium…
2	[0,1,2]	GOCC	GO:0060205	cytoplasmic membrane-bounded vesicle lumen	0.000182	0.0126	12.41 (2576,10,83,4)	HSPH1 - heat shock 105kda/110kda protein 1; HSP90B1 - heat shock protein 90kda beta (grp94), member 1; HYOU1 - hypoxia up-regulated 1; ACTN1 - actinin, alpha 1;
2	[0,1,2]	GOCC	GO:0031983	vesicle lumen	0.000182	0.0137	12.41 (2576,10,83,4)	HSPH1 - heat shock 105kda/110kda protein 1; HSP90B1 - heat shock protein 90kda beta (grp94), member 1; HYOU1 - hypoxia up-regulated 1; ACTN1 - actinin, alpha 1;
2	[0,1,2]	GOCC	GO:0070013	intracellular organelle lumen	0.000224	0.0144	2.90 (2576,150,83,14)	CANX - calnexin; HSP90B1 - heat shock protein 90kda beta (grp94), member 1; PPIB - peptidylprolyl isomerase b (cyclophilin b); PDIA6 - protein disulfide isomerase family a, member 6; HYOU1 - hypoxia up-regulated 1; PDIA3 - protein disulfide isomerase family a, member 3; CALU - calumenin; RCN1 - reticulocalbin 1, ef-hand calcium binding domain; P4HB - prolyl 4-hydroxylase, beta polypeptide; HSPA5 …
2	[0,1,2]	GOCC	GO:0044433	cytoplasmic vesicle part	0.000249	0.015	3.74 (2576,83,83,10)	HSPH1 - heat shock 105kda/110kda protein 1; TMED10 - transmembrane emp24-like trafficking protein 10 (yeast); ANXA7 - annexin a7; AP1G1 - adaptor-related protein complex 1, gamma 1 subunit; HSP90B1 - heat shock protein 90kda beta (grp94), member 1; RALA - v-ral simian leukemia viral oncogene homolog a (ras related); HYOU1 - hypoxia up-regulated 1; ARCN1 - archain 1; SEC31A - sec31 homolog a (s. c…
2	[0,1,2]	GOCC	GO:0071682	endocytic vesicle lumen	0.000308	0.0174	18.62 (2576,5,83,3)	HSPH1 - heat shock 105kda/110kda protein 1; HSP90B1 - heat shock protein 90kda beta (grp94), member 1; HYOU1 - hypoxia up-regulated 1;
2	[0,1,2]	GOCC	GO:0044306	neuron projection terminus	0.000602	0.0302	15.52 (2576,6,83,3)	SEPT7 - septin 7; GOT1 - glutamic-oxaloacetic transaminase 1, soluble (aspartate aminotransferase 1); GLUL - glutamate-ammonia ligase;
2	[0,1,2]	GOCC	GO:0005793	endoplasmic reticulum-Golgi intermediate compartment	0.000656	0.0311	6.75 (2576,23,83,5)	TMED10 - transmembrane emp24-like trafficking protein 10 (yeast); P4HB - prolyl 4-hydroxylase, beta polypeptide; HSPA5 - heat shock 70kda protein 5 (glucose-regulated protein, 78kda); SERPINH1 - serpin peptidase inhibitor, clade h (heat shock protein 47), member 1, (collagen binding protein 1); PDIA6 - protein disulfide isomerase family a, member 6;
2	[0,1,2]	GOCC	GO:0043679	axon terminus	0.000602	0.0319	15.52 (2576,6,83,3)	SEPT7 - septin 7; GOT1 - glutamic-oxaloacetic transaminase 1, soluble (aspartate aminotransferase 1); GLUL - glutamate-ammonia ligase;
Cluster	Model	Class	GO term	Description	P-value	FDR q-value	Enrichment (N, B, n, b)	Genes
3	[0,1,1]	GOBP	No enriched term
3	[0,1,1]	GOMF	No enriched term
3	[0,1,1]	GOCC	No enriched term
Cluster	Model	Class	GO term	Description	P-value	FDR q-value	Enrichment (N, B, n, b)	Genes
4	[0,1,0]	GOBP	No enriched term
4	[0,1,0]	GOMF	No enriched term
4	[0,1,0]	GOCC	No enriched term
Cluster	Model	Class	GO term	Description	P-value	FDR q-value	Enrichment (N, B, n, b)	Genes
5	[0,1,-1]	GOBP	GO:0006270	DNA replication initiation	0.000601	1	51.52 (2576,10,10,2)	MCM5 - minichromosome maintenance complex component 5; MCM7 - minichromosome maintenance complex component 7;
5	[0,1,-1]	GOMF	GO:0003676	nucleic acid binding	0.000744	1	2.95 (2576,699,10,8)	RPL15 - ribosomal protein l15; SYNCRIP - synaptotagmin binding, cytoplasmic rna interacting protein; DHX29 - deah (asp-glu-ala-his) box polypeptide 29; MCM5 - minichromosome maintenance complex component 5; MCM7 - minichromosome maintenance complex component 7; GAR1 - gar1 ribonucleoprotein homolog (yeast); HNRPLL - heterogeneous nuclear ribonucleoprotein l-like; RPL21 - ribosomal protein l21;
5	[0,1,-1]	GOCC	GO:0042555	MCM complex	0.000202	0.182	85.87 (2576,6,10,2)	MCM5 - minichromosome maintenance complex component 5; MCM7 - minichromosome maintenance complex component 7;
5	[0,1,-1]	GOCC	GO:0030529	ribonucleoprotein complex	0.000874	0.394	4.33 (2576,357,10,6)	RPL15 - ribosomal protein l15; SYNCRIP - synaptotagmin binding, cytoplasmic rna interacting protein; DHX29 - deah (asp-glu-ala-his) box polypeptide 29; GAR1 - gar1 ribonucleoprotein homolog (yeast); HNRPLL - heterogeneous nuclear ribonucleoprotein l-like; RPL21 - ribosomal protein l21;
Cluster	Model	Class	GO term	Description	P-value	FDR q-value	Enrichment (N, B, n, b)	Genes
6	[0,0,1]	GOBP	GO:0007339	binding of sperm to zona pellucida	3.71e-08	7.78e-05	10.57 (2576,10,195,8)	TCP1 - t-complex 1; CCT7 - chaperonin containing tcp1, subunit 7 (eta); CCT4 - chaperonin containing tcp1, subunit 4 (delta); CCT8 - chaperonin containing tcp1, subunit 8 (theta); CCT5 - chaperonin containing tcp1, subunit 5 (epsilon); CCT2 - chaperonin containing tcp1, subunit 2 (beta); HSPA1L - heat shock 70kda protein 1-like; CCT3 - chaperonin containing tcp1, subunit 3 (gamma);
6	[0,0,1]	GOBP	GO:0007165	signal transduction	7.37e-08	0.000116	1.76 (2576,541,195,72)	GDI1 - gdp dissociation inhibitor 1; SDCBP - syndecan binding protein (syntenin); LGALS1 - lectin, galactoside-binding, soluble, 1; ATP6V0D1 - atpase, h+ transporting, lysosomal 38kda, v0 subunit d1; BCAP31 - b-cell receptor-associated protein 31; FGD3 - fyve, rhogef and ph domain containing 3; CD59 - cd59 molecule, complement regulatory protein; DPYSL2 - dihydropyrimidinase-like 2; TLN1 - talin …
6	[0,0,1]	GOBP	GO:0035036	sperm-egg recognition	3.71e-08	0.000117	10.57 (2576,10,195,8)	CCT7 - chaperonin containing tcp1, subunit 7 (eta); TCP1 - t-complex 1; CCT4 - chaperonin containing tcp1, subunit 4 (delta); CCT8 - chaperonin containing tcp1, subunit 8 (theta); CCT5 - chaperonin containing tcp1, subunit 5 (epsilon); CCT2 - chaperonin containing tcp1, subunit 2 (beta); HSPA1L - heat shock 70kda protein 1-like; CCT3 - chaperonin containing tcp1, subunit 3 (gamma);
6	[0,0,1]	GOBP	GO:0050896	response to stimulus	2.01e-08	0.000127	1.53 (2576,917,195,106)	GDI1 - gdp dissociation inhibitor 1; LGALS1 - lectin, galactoside-binding, soluble, 1; SDCBP - syndecan binding protein (syntenin); BCAP31 - b-cell receptor-associated protein 31; FGD3 - fyve, rhogef and ph domain containing 3; PRDX3 - peroxiredoxin 3; CHCHD6 - coiled-coil-helix-coiled-coil-helix domain containing 6; AHSA1 - aha1, activator of heat shock 90kda protein atpase homolog 1 (yeast); PR…
6	[0,0,1]	GOBP	GO:0009988	cell-cell recognition	1.27e-07	0.00016	9.61 (2576,11,195,8)	TCP1 - t-complex 1; CCT7 - chaperonin containing tcp1, subunit 7 (eta); CCT4 - chaperonin containing tcp1, subunit 4 (delta); CCT8 - chaperonin containing tcp1, subunit 8 (theta); CCT5 - chaperonin containing tcp1, subunit 5 (epsilon); CCT2 - chaperonin containing tcp1, subunit 2 (beta); HSPA1L - heat shock 70kda protein 1-like; CCT3 - chaperonin containing tcp1, subunit 3 (gamma);
6	[0,0,1]	GOBP	GO:0008037	cell recognition	2.29e-07	0.00024	7.93 (2576,15,195,9)	TCP1 - t-complex 1; CCT7 - chaperonin containing tcp1, subunit 7 (eta); CD5 - cd5 molecule; CCT4 - chaperonin containing tcp1, subunit 4 (delta); CCT8 - chaperonin containing tcp1, subunit 8 (theta); CCT5 - chaperonin containing tcp1, subunit 5 (epsilon); CCT2 - chaperonin containing tcp1, subunit 2 (beta); HSPA1L - heat shock 70kda protein 1-like; CCT3 - chaperonin containing tcp1, subunit 3 (ga…
6	[0,0,1]	GOBP	GO:0006457	protein folding	8.54e-07	0.000448	3.09 (2576,94,195,22)	HSPD1 - heat shock 60kda protein 1 (chaperonin); HSPE1 - heat shock 10kda protein 1 (chaperonin 10); LMAN1 - lectin, mannose-binding, 1; PTGES3 - prostaglandin e synthase 3 (cytosolic); HSP90AA1 - heat shock protein 90kda alpha (cytosolic), class a member 1; PPID - peptidylprolyl isomerase d; ST13 - suppression of tumorigenicity 13 (colon carcinoma) (hsp70 interacting protein); HSP90AB1 - heat sh…
6	[0,0,1]	GOBP	GO:0051493	regulation of cytoskeleton organization	8.22e-07	0.00047	3.60 (2576,66,195,18)	RACGAP1 - rac gtpase activating protein 1; AURKA - aurora kinase a; ARPC5 - actin related protein 2/3 complex, subunit 5, 16kda; ARPC4 - actin related protein 2/3 complex, subunit 4, 20kda; CAPG - capping protein (actin filament), gelsolin-like; DSTN - destrin (actin depolymerizing factor); RAC1 - ras-related c3 botulinum toxin substrate 1 (rho family, small gtp binding protein rac1); ARPC3 - act…
6	[0,0,1]	GOBP	GO:0032535	regulation of cellular component size	6.04e-07	0.000475	4.91 (2576,35,195,13)	ARPC5 - actin related protein 2/3 complex, subunit 5, 16kda; ARPC4 - actin related protein 2/3 complex, subunit 4, 20kda; CAPG - capping protein (actin filament), gelsolin-like; RAC1 - ras-related c3 botulinum toxin substrate 1 (rho family, small gtp binding protein rac1); DSTN - destrin (actin depolymerizing factor); ARPC3 - actin related protein 2/3 complex, subunit 3, 21kda; ARPC1B - actin rel…
6	[0,0,1]	GOBP	GO:0044699	single-organism process	5.46e-07	0.000491	1.27 (2576,1566,195,150)	CDC5L - cdc5 cell division cycle 5-like (s. pombe); GDI1 - gdp dissociation inhibitor 1; LGALS1 - lectin, galactoside-binding, soluble, 1; SDCBP - syndecan binding protein (syntenin); BCAP31 - b-cell receptor-associated protein 31; FGD3 - fyve, rhogef and ph domain containing 3; PRDX3 - peroxiredoxin 3; CHCHD6 - coiled-coil-helix-coiled-coil-helix domain containing 6; PRDX6 - peroxiredoxin 6; ANX…
6	[0,0,1]	GOBP	GO:0044763	single-organism cellular process	8.19e-07	0.000515	1.31 (2576,1386,195,137)	CDC5L - cdc5 cell division cycle 5-like (s. pombe); GDI1 - gdp dissociation inhibitor 1; SDCBP - syndecan binding protein (syntenin); LGALS1 - lectin, galactoside-binding, soluble, 1; BCAP31 - b-cell receptor-associated protein 31; FGD3 - fyve, rhogef and ph domain containing 3; PRDX3 - peroxiredoxin 3; CHCHD6 - coiled-coil-helix-coiled-coil-helix domain containing 6; PRDX6 - peroxiredoxin 6; TCP…
6	[0,0,1]	GOBP	GO:0051716	cellular response to stimulus	8.1e-07	0.000566	1.56 (2576,720,195,85)	C11orf73 - chromosome 11 open reading frame 73; GDI1 - gdp dissociation inhibitor 1; LGALS1 - lectin, galactoside-binding, soluble, 1; SDCBP - syndecan binding protein (syntenin); ATP6V0D1 - atpase, h+ transporting, lysosomal 38kda, v0 subunit d1; BCAP31 - b-cell receptor-associated protein 31; FGD3 - fyve, rhogef and ph domain containing 3; PRDX3 - peroxiredoxin 3; CHCHD6 - coiled-coil-helix-coi…
6	[0,0,1]	GOBP	GO:0008064	regulation of actin polymerization or depolymerization	2.18e-06	0.000981	4.80 (2576,33,195,12)	ARPC5 - actin related protein 2/3 complex, subunit 5, 16kda; ARPC2 - actin related protein 2/3 complex, subunit 2, 34kda; ARPC4 - actin related protein 2/3 complex, subunit 4, 20kda; HCLS1 - hematopoietic cell-specific lyn substrate 1; CAPG - capping protein (actin filament), gelsolin-like; DSTN - destrin (actin depolymerizing factor); RAC1 - ras-related c3 botulinum toxin substrate 1 (rho family…
6	[0,0,1]	GOBP	GO:0030832	regulation of actin filament length	2.18e-06	0.00106	4.80 (2576,33,195,12)	ARPC5 - actin related protein 2/3 complex, subunit 5, 16kda; ARPC2 - actin related protein 2/3 complex, subunit 2, 34kda; ARPC4 - actin related protein 2/3 complex, subunit 4, 20kda; HCLS1 - hematopoietic cell-specific lyn substrate 1; CAPG - capping protein (actin filament), gelsolin-like; DSTN - destrin (actin depolymerizing factor); RAC1 - ras-related c3 botulinum toxin substrate 1 (rho family…
6	[0,0,1]	GOBP	GO:0038094	Fc-gamma receptor signaling pathway	3.78e-06	0.00113	5.50 (2576,24,195,10)	ARPC5 - actin related protein 2/3 complex, subunit 5, 16kda; ARPC2 - actin related protein 2/3 complex, subunit 2, 34kda; ARPC4 - actin related protein 2/3 complex, subunit 4, 20kda; ACTG1 - actin, gamma 1; RAC1 - ras-related c3 botulinum toxin substrate 1 (rho family, small gtp binding protein rac1); HSP90AA1 - heat shock protein 90kda alpha (cytosolic), class a member 1; ARPC3 - actin related p…
6	[0,0,1]	GOBP	GO:0038096	Fc-gamma receptor signaling pathway involved in phagocytosis	3.78e-06	0.00119	5.50 (2576,24,195,10)	ARPC5 - actin related protein 2/3 complex, subunit 5, 16kda; ARPC2 - actin related protein 2/3 complex, subunit 2, 34kda; ARPC4 - actin related protein 2/3 complex, subunit 4, 20kda; ACTG1 - actin, gamma 1; RAC1 - ras-related c3 botulinum toxin substrate 1 (rho family, small gtp binding protein rac1); HSP90AA1 - heat shock protein 90kda alpha (cytosolic), class a member 1; ARPC3 - actin related p…
6	[0,0,1]	GOBP	GO:0002433	immune response-regulating cell surface receptor signaling pathway involved in phagocytosis	3.78e-06	0.00125	5.50 (2576,24,195,10)	ARPC5 - actin related protein 2/3 complex, subunit 5, 16kda; ARPC2 - actin related protein 2/3 complex, subunit 2, 34kda; ARPC4 - actin related protein 2/3 complex, subunit 4, 20kda; ACTG1 - actin, gamma 1; RAC1 - ras-related c3 botulinum toxin substrate 1 (rho family, small gtp binding protein rac1); HSP90AA1 - heat shock protein 90kda alpha (cytosolic), class a member 1; ARPC3 - actin related p…
6	[0,0,1]	GOBP	GO:0002431	Fc receptor mediated stimulatory signaling pathway	3.78e-06	0.00132	5.50 (2576,24,195,10)	ARPC5 - actin related protein 2/3 complex, subunit 5, 16kda; ARPC2 - actin related protein 2/3 complex, subunit 2, 34kda; ARPC4 - actin related protein 2/3 complex, subunit 4, 20kda; ACTG1 - actin, gamma 1; RAC1 - ras-related c3 botulinum toxin substrate 1 (rho family, small gtp binding protein rac1); HSP90AA1 - heat shock protein 90kda alpha (cytosolic), class a member 1; ARPC3 - actin related p…
6	[0,0,1]	GOBP	GO:0030833	regulation of actin filament polymerization	3.65e-06	0.00135	5.01 (2576,29,195,11)	ARPC5 - actin related protein 2/3 complex, subunit 5, 16kda; ARPC2 - actin related protein 2/3 complex, subunit 2, 34kda; ARPC4 - actin related protein 2/3 complex, subunit 4, 20kda; HCLS1 - hematopoietic cell-specific lyn substrate 1; CAPG - capping protein (actin filament), gelsolin-like; RAC1 - ras-related c3 botulinum toxin substrate 1 (rho family, small gtp binding protein rac1); ARPC3 - act…
6	[0,0,1]	GOBP	GO:0016192	vesicle-mediated transport	3.64e-06	0.00143	2.33 (2576,176,195,31)	SEC24C - sec24 family, member c (s. cerevisiae); VAMP7 - vesicle-associated membrane protein 7; BCAP31 - b-cell receptor-associated protein 31; CLTC - clathrin, heavy chain (hc); RAB2B - rab2b, member ras oncogene family; SNX3 - sorting nexin 3; NECAP2 - necap endocytosis associated 2; REPS1 - ralbp1 associated eps domain containing 1; ANXA11 - annexin a11; DPYSL2 - dihydropyrimidinase-like 2; TL…
6	[0,0,1]	GOBP	GO:0090066	regulation of anatomical structure size	3.5e-06	0.00147	4.29 (2576,40,195,13)	ARPC5 - actin related protein 2/3 complex, subunit 5, 16kda; ARPC4 - actin related protein 2/3 complex, subunit 4, 20kda; CAPG - capping protein (actin filament), gelsolin-like; RAC1 - ras-related c3 botulinum toxin substrate 1 (rho family, small gtp binding protein rac1); DSTN - destrin (actin depolymerizing factor); ARPC3 - actin related protein 2/3 complex, subunit 3, 21kda; ARPC1B - actin rel…
6	[0,0,1]	GOBP	GO:0033043	regulation of organelle organization	6.48e-06	0.00185	2.44 (2576,146,195,27)	TLK2 - tousled-like kinase 2; CAPG - capping protein (actin filament), gelsolin-like; PSMD10 - proteasome (prosome, macropain) 26s subunit, non-atpase, 10; RAC1 - ras-related c3 botulinum toxin substrate 1 (rho family, small gtp binding protein rac1); CENPF - centromere protein f, 350/400kda (mitosin); RTF1 - rtf1, paf1/rna polymerase ii complex component, homolog (s. cerevisiae); CHORDC1 - cyste…
6	[0,0,1]	GOBP	GO:0035556	intracellular signal transduction	7.5e-06	0.00205	2.06 (2576,237,195,37)	ARL3 - adp-ribosylation factor-like 3; TLK2 - tousled-like kinase 2; GDI1 - gdp dissociation inhibitor 1; SDCBP - syndecan binding protein (syntenin); PSMD3 - proteasome (prosome, macropain) 26s subunit, non-atpase, 3; ARHGDIB - rho gdp dissociation inhibitor (gdi) beta; NRAS - neuroblastoma ras viral (v-ras) oncogene homolog; PSMD10 - proteasome (prosome, macropain) 26s subunit, non-atpase, 10; …
6	[0,0,1]	GOBP	GO:0006928	cellular component movement	8.94e-06	0.00225	2.36 (2576,157,195,28)	ARL3 - adp-ribosylation factor-like 3; SDCBP - syndecan binding protein (syntenin); ARHGDIB - rho gdp dissociation inhibitor (gdi) beta; NRAS - neuroblastoma ras viral (v-ras) oncogene homolog; RAC1 - ras-related c3 botulinum toxin substrate 1 (rho family, small gtp binding protein rac1); DPYSL2 - dihydropyrimidinase-like 2; CAPZB - capping protein (actin filament) muscle z-line, beta; TLN1 - tal…
6	[0,0,1]	GOBP	GO:0002376	immune system process	8.79e-06	0.0023	1.96 (2576,277,195,41)	PSMD3 - proteasome (prosome, macropain) 26s subunit, non-atpase, 3; LGALS1 - lectin, galactoside-binding, soluble, 1; ARHGDIB - rho gdp dissociation inhibitor (gdi) beta; NRAS - neuroblastoma ras viral (v-ras) oncogene homolog; PSMD10 - proteasome (prosome, macropain) 26s subunit, non-atpase, 10; SEC24C - sec24 family, member c (s. cerevisiae); BCAP31 - b-cell receptor-associated protein 31; VAMP…
6	[0,0,1]	GOBP	GO:0016043	cellular component organization	1.49e-05	0.00347	1.43 (2576,840,195,91)	C11orf73 - chromosome 11 open reading frame 73; ATPAF1 - atp synthase mitochondrial f1 complex assembly factor 1; SDCBP - syndecan binding protein (syntenin); ATP6V0D1 - atpase, h+ transporting, lysosomal 38kda, v0 subunit d1; CAPG - capping protein (actin filament), gelsolin-like; BCAP31 - b-cell receptor-associated protein 31; VAMP7 - vesicle-associated membrane protein 7; FGD3 - fyve, rhogef a…
6	[0,0,1]	GOBP	GO:0061077	chaperone-mediated protein folding	1.49e-05	0.0036	7.11 (2576,13,195,7)	CHORDC1 - cysteine and histidine-rich domain (chord) containing 1; HSPA8 - heat shock 70kda protein 8; PTGES3 - prostaglandin e synthase 3 (cytosolic); CSNK2A1 - casein kinase 2, alpha 1 polypeptide; PPID - peptidylprolyl isomerase d; ST13 - suppression of tumorigenicity 13 (colon carcinoma) (hsp70 interacting protein); UNC45A - unc-45 homolog a (c. elegans);
6	[0,0,1]	GOBP	GO:0032956	regulation of actin cytoskeleton organization	1.6e-05	0.0036	4.06 (2576,39,195,12)	ARPC5 - actin related protein 2/3 complex, subunit 5, 16kda; ARPC2 - actin related protein 2/3 complex, subunit 2, 34kda; ARPC4 - actin related protein 2/3 complex, subunit 4, 20kda; HCLS1 - hematopoietic cell-specific lyn substrate 1; CAPG - capping protein (actin filament), gelsolin-like; DSTN - destrin (actin depolymerizing factor); RAC1 - ras-related c3 botulinum toxin substrate 1 (rho family…
6	[0,0,1]	GOBP	GO:0048002	antigen processing and presentation of peptide antigen	1.97e-05	0.00427	2.94 (2576,81,195,18)	RACGAP1 - rac gtpase activating protein 1; PSMD3 - proteasome (prosome, macropain) 26s subunit, non-atpase, 3; PSMD10 - proteasome (prosome, macropain) 26s subunit, non-atpase, 10; KIF11 - kinesin family member 11; SEC24C - sec24 family, member c (s. cerevisiae); BCAP31 - b-cell receptor-associated protein 31; CLTC - clathrin, heavy chain (hc); LNPEP - leucyl/cystinyl aminopeptidase; PSMA6 - prot…
6	[0,0,1]	GOBP	GO:0002474	antigen processing and presentation of peptide antigen via MHC class I	2.19e-05	0.00459	3.49 (2576,53,195,14)	PSMD3 - proteasome (prosome, macropain) 26s subunit, non-atpase, 3; PSMD10 - proteasome (prosome, macropain) 26s subunit, non-atpase, 10; BCAP31 - b-cell receptor-associated protein 31; SEC24C - sec24 family, member c (s. cerevisiae); PSMA6 - proteasome (prosome, macropain) subunit, alpha type, 6; LNPEP - leucyl/cystinyl aminopeptidase; PSMD11 - proteasome (prosome, macropain) 26s subunit, non-at…
6	[0,0,1]	GOBP	GO:0019882	antigen processing and presentation	2.36e-05	0.00478	2.90 (2576,82,195,18)	RACGAP1 - rac gtpase activating protein 1; PSMD3 - proteasome (prosome, macropain) 26s subunit, non-atpase, 3; PSMD10 - proteasome (prosome, macropain) 26s subunit, non-atpase, 10; KIF11 - kinesin family member 11; SEC24C - sec24 family, member c (s. cerevisiae); BCAP31 - b-cell receptor-associated protein 31; CLTC - clathrin, heavy chain (hc); PSMA6 - proteasome (prosome, macropain) subunit, alp…
6	[0,0,1]	GOBP	GO:0032970	regulation of actin filament-based process	2.82e-05	0.00555	3.87 (2576,41,195,12)	ARPC5 - actin related protein 2/3 complex, subunit 5, 16kda; ARPC2 - actin related protein 2/3 complex, subunit 2, 34kda; ARPC4 - actin related protein 2/3 complex, subunit 4, 20kda; HCLS1 - hematopoietic cell-specific lyn substrate 1; CAPG - capping protein (actin filament), gelsolin-like; DSTN - destrin (actin depolymerizing factor); RAC1 - ras-related c3 botulinum toxin substrate 1 (rho family…
6	[0,0,1]	GOBP	GO:0045010	actin nucleation	3.19e-05	0.0059	13.21 (2576,4,195,4)	ARPC4 - actin related protein 2/3 complex, subunit 4, 20kda; ARPC3 - actin related protein 2/3 complex, subunit 3, 21kda; ACTR3 - arp3 actin-related protein 3 homolog (yeast); ACTR2 - arp2 actin-related protein 2 homolog (yeast);
6	[0,0,1]	GOBP	GO:0007264	small GTPase mediated signal transduction	3.34e-05	0.006	2.83 (2576,84,195,18)	RACGAP1 - rac gtpase activating protein 1; ARL3 - adp-ribosylation factor-like 3; GDI1 - gdp dissociation inhibitor 1; SDCBP - syndecan binding protein (syntenin); RAB14 - rab14, member ras oncogene family; ARHGDIB - rho gdp dissociation inhibitor (gdi) beta; NRAS - neuroblastoma ras viral (v-ras) oncogene homolog; RAB5C - rab5c, member ras oncogene family; RAC1 - ras-related c3 botulinum toxin s…
6	[0,0,1]	GOBP	GO:0034314	Arp2/3 complex-mediated actin nucleation	3.19e-05	0.00608	13.21 (2576,4,195,4)	ARPC4 - actin related protein 2/3 complex, subunit 4, 20kda; ARPC3 - actin related protein 2/3 complex, subunit 3, 21kda; ACTR3 - arp3 actin-related protein 3 homolog (yeast); ACTR2 - arp2 actin-related protein 2 homolog (yeast);
6	[0,0,1]	GOBP	GO:0019884	antigen processing and presentation of exogenous antigen	3.71e-05	0.00631	2.92 (2576,77,195,17)	RACGAP1 - rac gtpase activating protein 1; PSMD3 - proteasome (prosome, macropain) 26s subunit, non-atpase, 3; PSMD10 - proteasome (prosome, macropain) 26s subunit, non-atpase, 10; KIF11 - kinesin family member 11; SEC24C - sec24 family, member c (s. cerevisiae); CLTC - clathrin, heavy chain (hc); LNPEP - leucyl/cystinyl aminopeptidase; PSMA6 - proteasome (prosome, macropain) subunit, alpha type,…
6	[0,0,1]	GOBP	GO:0032271	regulation of protein polymerization	3.95e-05	0.00637	4.04 (2576,36,195,11)	ARPC5 - actin related protein 2/3 complex, subunit 5, 16kda; ARPC2 - actin related protein 2/3 complex, subunit 2, 34kda; ARPC4 - actin related protein 2/3 complex, subunit 4, 20kda; HCLS1 - hematopoietic cell-specific lyn substrate 1; CAPG - capping protein (actin filament), gelsolin-like; RAC1 - ras-related c3 botulinum toxin substrate 1 (rho family, small gtp binding protein rac1); ARPC3 - act…
6	[0,0,1]	GOBP	GO:0071840	cellular component organization or biogenesis	3.88e-05	0.00642	1.40 (2576,858,195,91)	C11orf73 - chromosome 11 open reading frame 73; ATPAF1 - atp synthase mitochondrial f1 complex assembly factor 1; SDCBP - syndecan binding protein (syntenin); ATP6V0D1 - atpase, h+ transporting, lysosomal 38kda, v0 subunit d1; CAPG - capping protein (actin filament), gelsolin-like; BCAP31 - b-cell receptor-associated protein 31; VAMP7 - vesicle-associated membrane protein 7; FGD3 - fyve, rhogef a…
6	[0,0,1]	GOBP	GO:0002478	antigen processing and presentation of exogenous peptide antigen	3.71e-05	0.00649	2.92 (2576,77,195,17)	RACGAP1 - rac gtpase activating protein 1; PSMD3 - proteasome (prosome, macropain) 26s subunit, non-atpase, 3; PSMD10 - proteasome (prosome, macropain) 26s subunit, non-atpase, 10; KIF11 - kinesin family member 11; SEC24C - sec24 family, member c (s. cerevisiae); CLTC - clathrin, heavy chain (hc); PSMA6 - proteasome (prosome, macropain) subunit, alpha type, 6; LNPEP - leucyl/cystinyl aminopeptida…
6	[0,0,1]	GOBP	GO:0050794	regulation of cellular process	5.17e-05	0.00813	1.29 (2576,1222,195,119)	CDC5L - cdc5 cell division cycle 5-like (s. pombe); GDI1 - gdp dissociation inhibitor 1; LGALS1 - lectin, galactoside-binding, soluble, 1; SDCBP - syndecan binding protein (syntenin); BCAP31 - b-cell receptor-associated protein 31; FGD3 - fyve, rhogef and ph domain containing 3; PRDX3 - peroxiredoxin 3; AHSA1 - aha1, activator of heat shock 90kda protein atpase homolog 1 (yeast); CD59 - cd59 mole…
6	[0,0,1]	GOBP	GO:0010564	regulation of cell cycle process	7e-05	0.0107	2.34 (2576,130,195,23)	RACGAP1 - rac gtpase activating protein 1; AURKA - aurora kinase a; PSMD3 - proteasome (prosome, macropain) 26s subunit, non-atpase, 3; USP47 - ubiquitin specific peptidase 47; PSMD10 - proteasome (prosome, macropain) 26s subunit, non-atpase, 10; ANLN - anillin, actin binding protein; PSMA6 - proteasome (prosome, macropain) subunit, alpha type, 6; CENPF - centromere protein f, 350/400kda (mitosin…
6	[0,0,1]	GOBP	GO:0006950	response to stress	8.26e-05	0.0124	1.63 (2576,430,195,53)	C11orf73 - chromosome 11 open reading frame 73; LGALS1 - lectin, galactoside-binding, soluble, 1; ATP6V0D1 - atpase, h+ transporting, lysosomal 38kda, v0 subunit d1; COTL1 - coactosin-like 1 (dictyostelium); PRDX3 - peroxiredoxin 3; CHCHD6 - coiled-coil-helix-coiled-coil-helix domain containing 6; AHSA1 - aha1, activator of heat shock 90kda protein atpase homolog 1 (yeast); PRDX6 - peroxiredoxin …
6	[0,0,1]	GOBP	GO:0042743	hydrogen peroxide metabolic process	0.00011	0.0157	8.26 (2576,8,195,5)	PRDX6 - peroxiredoxin 6; PARK7 - parkinson protein 7; SOD1 - superoxide dismutase 1, soluble; PRDX3 - peroxiredoxin 3; PRDX5 - peroxiredoxin 5;
6	[0,0,1]	GOBP	GO:0030838	positive regulation of actin filament polymerization	0.00011	0.016	6.61 (2576,12,195,6)	ARPC4 - actin related protein 2/3 complex, subunit 4, 20kda; ARPC2 - actin related protein 2/3 complex, subunit 2, 34kda; RAC1 - ras-related c3 botulinum toxin substrate 1 (rho family, small gtp binding protein rac1); ARPC3 - actin related protein 2/3 complex, subunit 3, 21kda; ACTR3 - arp3 actin-related protein 3 homolog (yeast); ACTR2 - arp2 actin-related protein 2 homolog (yeast);
6	[0,0,1]	GOBP	GO:0050789	regulation of biological process	0.000133	0.0181	1.26 (2576,1283,195,122)	CDC5L - cdc5 cell division cycle 5-like (s. pombe); GDI1 - gdp dissociation inhibitor 1; LGALS1 - lectin, galactoside-binding, soluble, 1; SDCBP - syndecan binding protein (syntenin); SPR - sepiapterin reductase (7,8-dihydrobiopterin:nadp+ oxidoreductase); BCAP31 - b-cell receptor-associated protein 31; FGD3 - fyve, rhogef and ph domain containing 3; PRDX3 - peroxiredoxin 3; AHSA1 - aha1, activat…
6	[0,0,1]	GOBP	GO:0048193	Golgi vesicle transport	0.000131	0.0183	2.87 (2576,69,195,15)	LMAN1 - lectin, mannose-binding, 1; RAB14 - rab14, member ras oncogene family; VAMP7 - vesicle-associated membrane protein 7; SEC24C - sec24 family, member c (s. cerevisiae); CLTC - clathrin, heavy chain (hc); TMED2 - transmembrane emp24 domain trafficking protein 2; COPB1 - coatomer protein complex, subunit beta 1; HSPA8 - heat shock 70kda protein 8; SEC23B - sec23 homolog b (s. cerevisiae); SEC…
6	[0,0,1]	GOBP	GO:0033238	regulation of cellular amine metabolic process	0.000148	0.0198	3.54 (2576,41,195,11)	PSMB8 - proteasome (prosome, macropain) subunit, beta type, 8 (large multifunctional peptidase 7); PSMD3 - proteasome (prosome, macropain) 26s subunit, non-atpase, 3; PSMB7 - proteasome (prosome, macropain) subunit, beta type, 7; PSMB5 - proteasome (prosome, macropain) subunit, beta type, 5; PSMB2 - proteasome (prosome, macropain) subunit, beta type, 2; PSMD10 - proteasome (prosome, macropain) 26…
6	[0,0,1]	GOBP	GO:0002252	immune effector process	0.000172	0.0226	2.94 (2576,63,195,14)	HSPD1 - heat shock 60kda protein 1 (chaperonin); LGALS1 - lectin, galactoside-binding, soluble, 1; ARPC5 - actin related protein 2/3 complex, subunit 5, 16kda; ARPC4 - actin related protein 2/3 complex, subunit 4, 20kda; VAMP7 - vesicle-associated membrane protein 7; RAC1 - ras-related c3 botulinum toxin substrate 1 (rho family, small gtp binding protein rac1); HSP90AA1 - heat shock protein 90kda…
6	[0,0,1]	GOBP	GO:0010638	positive regulation of organelle organization	0.000206	0.0265	2.89 (2576,64,195,14)	AURKA - aurora kinase a; ARPC4 - actin related protein 2/3 complex, subunit 4, 20kda; LMAN1 - lectin, mannose-binding, 1; DSTN - destrin (actin depolymerizing factor); RAC1 - ras-related c3 botulinum toxin substrate 1 (rho family, small gtp binding protein rac1); ARPC3 - actin related protein 2/3 complex, subunit 3, 21kda; ACTR3 - arp3 actin-related protein 3 homolog (yeast); ACTR2 - arp2 actin-r…
6	[0,0,1]	GOBP	GO:0090068	positive regulation of cell cycle process	0.000245	0.0286	2.85 (2576,65,195,14)	RACGAP1 - rac gtpase activating protein 1; AURKA - aurora kinase a; PSMD3 - proteasome (prosome, macropain) 26s subunit, non-atpase, 3; PSMD10 - proteasome (prosome, macropain) 26s subunit, non-atpase, 10; PSMA6 - proteasome (prosome, macropain) subunit, alpha type, 6; PSMA5 - proteasome (prosome, macropain) subunit, alpha type, 5; PSMD11 - proteasome (prosome, macropain) 26s subunit, non-atpase,…
6	[0,0,1]	GOBP	GO:0051128	regulation of cellular component organization	0.000242	0.0287	1.79 (2576,266,195,36)	GDI1 - gdp dissociation inhibitor 1; TLK2 - tousled-like kinase 2; LGALS1 - lectin, galactoside-binding, soluble, 1; USP47 - ubiquitin specific peptidase 47; CAPG - capping protein (actin filament), gelsolin-like; PSMD10 - proteasome (prosome, macropain) 26s subunit, non-atpase, 10; RAB5C - rab5c, member ras oncogene family; VAMP7 - vesicle-associated membrane protein 7; RAC1 - ras-related c3 bot…
6	[0,0,1]	GOBP	GO:0065009	regulation of molecular function	0.00024	0.029	1.69 (2576,328,195,42)	CDK5RAP3 - cdk5 regulatory subunit associated protein 3; PSMD3 - proteasome (prosome, macropain) 26s subunit, non-atpase, 3; SPR - sepiapterin reductase (7,8-dihydrobiopterin:nadp+ oxidoreductase); USP47 - ubiquitin specific peptidase 47; ATP6V0D1 - atpase, h+ transporting, lysosomal 38kda, v0 subunit d1; NRAS - neuroblastoma ras viral (v-ras) oncogene homolog; PSMD10 - proteasome (prosome, macro…
6	[0,0,1]	GOBP	GO:0051495	positive regulation of cytoskeleton organization	0.000239	0.0294	4.40 (2576,24,195,8)	ARPC2 - actin related protein 2/3 complex, subunit 2, 34kda; ARPC4 - actin related protein 2/3 complex, subunit 4, 20kda; HCLS1 - hematopoietic cell-specific lyn substrate 1; DSTN - destrin (actin depolymerizing factor); RAC1 - ras-related c3 botulinum toxin substrate 1 (rho family, small gtp binding protein rac1); ARPC3 - actin related protein 2/3 complex, subunit 3, 21kda; ACTR3 - arp3 actin-re…
6	[0,0,1]	GOBP	GO:0042590	antigen processing and presentation of exogenous peptide antigen via MHC class I	0.000235	0.0296	3.38 (2576,43,195,11)	PSMB8 - proteasome (prosome, macropain) subunit, beta type, 8 (large multifunctional peptidase 7); PSMD3 - proteasome (prosome, macropain) 26s subunit, non-atpase, 3; PSMB7 - proteasome (prosome, macropain) subunit, beta type, 7; PSMB5 - proteasome (prosome, macropain) subunit, beta type, 5; PSMB2 - proteasome (prosome, macropain) subunit, beta type, 2; PSMD10 - proteasome (prosome, macropain) 26…
6	[0,0,1]	GOBP	GO:0006996	organelle organization	0.000269	0.0308	1.55 (2576,460,195,54)	C11orf73 - chromosome 11 open reading frame 73; SDCBP - syndecan binding protein (syntenin); ATP6V0D1 - atpase, h+ transporting, lysosomal 38kda, v0 subunit d1; VAMP7 - vesicle-associated membrane protein 7; FGD3 - fyve, rhogef and ph domain containing 3; PRDX3 - peroxiredoxin 3; CHCHD6 - coiled-coil-helix-coiled-coil-helix domain containing 6; GOLGB1 - golgin b1; DPYSL2 - dihydropyrimidinase-lik…
6	[0,0,1]	GOBP	GO:0060548	negative regulation of cell death	0.000283	0.0318	2.14 (2576,142,195,23)	HSPD1 - heat shock 60kda protein 1 (chaperonin); PSMD3 - proteasome (prosome, macropain) 26s subunit, non-atpase, 3; USP47 - ubiquitin specific peptidase 47; SON - son dna binding protein; NRAS - neuroblastoma ras viral (v-ras) oncogene homolog; PSMD10 - proteasome (prosome, macropain) 26s subunit, non-atpase, 10; PARK7 - parkinson protein 7; PSMA6 - proteasome (prosome, macropain) subunit, alpha…
6	[0,0,1]	GOBP	GO:0015031	protein transport	0.00029	0.032	1.65 (2576,352,195,44)	C11orf73 - chromosome 11 open reading frame 73; ARL3 - adp-ribosylation factor-like 3; GDI1 - gdp dissociation inhibitor 1; SDCBP - syndecan binding protein (syntenin); ATP6V0D1 - atpase, h+ transporting, lysosomal 38kda, v0 subunit d1; SEC24C - sec24 family, member c (s. cerevisiae); RAB5C - rab5c, member ras oncogene family; VAMP7 - vesicle-associated membrane protein 7; BCAP31 - b-cell recepto…
6	[0,0,1]	GOBP	GO:0032273	positive regulation of protein polymerization	0.000313	0.034	5.66 (2576,14,195,6)	ARPC2 - actin related protein 2/3 complex, subunit 2, 34kda; ARPC4 - actin related protein 2/3 complex, subunit 4, 20kda; RAC1 - ras-related c3 botulinum toxin substrate 1 (rho family, small gtp binding protein rac1); ARPC3 - actin related protein 2/3 complex, subunit 3, 21kda; ACTR3 - arp3 actin-related protein 3 homolog (yeast); ACTR2 - arp2 actin-related protein 2 homolog (yeast);
6	[0,0,1]	GOBP	GO:0006521	regulation of cellular amino acid metabolic process	0.000355	0.0372	3.48 (2576,38,195,10)	PSMB8 - proteasome (prosome, macropain) subunit, beta type, 8 (large multifunctional peptidase 7); PSMD3 - proteasome (prosome, macropain) 26s subunit, non-atpase, 3; PSMB7 - proteasome (prosome, macropain) subunit, beta type, 7; PSMB5 - proteasome (prosome, macropain) subunit, beta type, 5; PSMB2 - proteasome (prosome, macropain) subunit, beta type, 2; PSMD10 - proteasome (prosome, macropain) 26…
6	[0,0,1]	GOBP	GO:0006986	response to unfolded protein	0.000363	0.0374	3.23 (2576,45,195,11)	HSPA4 - heat shock 70kda protein 4; HSPD1 - heat shock 60kda protein 1 (chaperonin); HSPE1 - heat shock 10kda protein 1 (chaperonin 10); HSPA8 - heat shock 70kda protein 8; ATP6V0D1 - atpase, h+ transporting, lysosomal 38kda, v0 subunit d1; HSP90AA1 - heat shock protein 90kda alpha (cytosolic), class a member 1; SSR1 - signal sequence receptor, alpha; DNAJA1 - dnaj (hsp40) homolog, subfamily a, m…
6	[0,0,1]	GOBP	GO:0045184	establishment of protein localization	0.000353	0.0377	1.64 (2576,355,195,44)	C11orf73 - chromosome 11 open reading frame 73; ARL3 - adp-ribosylation factor-like 3; GDI1 - gdp dissociation inhibitor 1; SDCBP - syndecan binding protein (syntenin); ATP6V0D1 - atpase, h+ transporting, lysosomal 38kda, v0 subunit d1; RAB5C - rab5c, member ras oncogene family; SEC24C - sec24 family, member c (s. cerevisiae); VAMP7 - vesicle-associated membrane protein 7; BCAP31 - b-cell recepto…
6	[0,0,1]	GOBP	GO:0035966	response to topologically incorrect protein	0.000446	0.0401	3.16 (2576,46,195,11)	HSPA4 - heat shock 70kda protein 4; HSPD1 - heat shock 60kda protein 1 (chaperonin); HSPE1 - heat shock 10kda protein 1 (chaperonin 10); HSPA8 - heat shock 70kda protein 8; ATP6V0D1 - atpase, h+ transporting, lysosomal 38kda, v0 subunit d1; HSP90AA1 - heat shock protein 90kda alpha (cytosolic), class a member 1; SSR1 - signal sequence receptor, alpha; DNAJA1 - dnaj (hsp40) homolog, subfamily a, m…
6	[0,0,1]	GOBP	GO:0007010	cytoskeleton organization	0.000438	0.0405	2.22 (2576,119,195,20)	RACGAP1 - rac gtpase activating protein 1; AURKA - aurora kinase a; SDCBP - syndecan binding protein (syntenin); ARPC5 - actin related protein 2/3 complex, subunit 5, 16kda; SON - son dna binding protein; ARHGDIB - rho gdp dissociation inhibitor (gdi) beta; NRAS - neuroblastoma ras viral (v-ras) oncogene homolog; KIF11 - kinesin family member 11; RAC1 - ras-related c3 botulinum toxin substrate 1 …
6	[0,0,1]	GOBP	GO:0030029	actin filament-based process	0.000458	0.0406	2.82 (2576,61,195,13)	RACGAP1 - rac gtpase activating protein 1; SDCBP - syndecan binding protein (syntenin); ARPC5 - actin related protein 2/3 complex, subunit 5, 16kda; ARHGDIB - rho gdp dissociation inhibitor (gdi) beta; NRAS - neuroblastoma ras viral (v-ras) oncogene homolog; DSTN - destrin (actin depolymerizing factor); RAC1 - ras-related c3 botulinum toxin substrate 1 (rho family, small gtp binding protein rac1)…
6	[0,0,1]	GOBP	GO:0038093	Fc receptor signaling pathway	0.000446	0.0407	3.16 (2576,46,195,11)	ARPC5 - actin related protein 2/3 complex, subunit 5, 16kda; ARPC2 - actin related protein 2/3 complex, subunit 2, 34kda; ARPC4 - actin related protein 2/3 complex, subunit 4, 20kda; NRAS - neuroblastoma ras viral (v-ras) oncogene homolog; ACTG1 - actin, gamma 1; HSP90AA1 - heat shock protein 90kda alpha (cytosolic), class a member 1; RAC1 - ras-related c3 botulinum toxin substrate 1 (rho family,…
6	[0,0,1]	GOBP	GO:0065008	regulation of biological quality	0.000431	0.0411	1.53 (2576,457,195,53)	LGALS1 - lectin, galactoside-binding, soluble, 1; ATP6V0D1 - atpase, h+ transporting, lysosomal 38kda, v0 subunit d1; CAPG - capping protein (actin filament), gelsolin-like; BCAP31 - b-cell receptor-associated protein 31; FGD3 - fyve, rhogef and ph domain containing 3; PRDX3 - peroxiredoxin 3; CD59 - cd59 molecule, complement regulatory protein; CAPZB - capping protein (actin filament) muscle z-l…
6	[0,0,1]	GOBP	GO:0043066	negative regulation of apoptotic process	0.000438	0.0411	2.12 (2576,137,195,22)	HSPD1 - heat shock 60kda protein 1 (chaperonin); PSMD3 - proteasome (prosome, macropain) 26s subunit, non-atpase, 3; USP47 - ubiquitin specific peptidase 47; SON - son dna binding protein; NRAS - neuroblastoma ras viral (v-ras) oncogene homolog; PSMD10 - proteasome (prosome, macropain) 26s subunit, non-atpase, 10; PARK7 - parkinson protein 7; PSMA6 - proteasome (prosome, macropain) subunit, alpha…
6	[0,0,1]	GOBP	GO:0065007	biological regulation	0.000428	0.0414	1.22 (2576,1365,195,126)	CDC5L - cdc5 cell division cycle 5-like (s. pombe); GDI1 - gdp dissociation inhibitor 1; LGALS1 - lectin, galactoside-binding, soluble, 1; SDCBP - syndecan binding protein (syntenin); SPR - sepiapterin reductase (7,8-dihydrobiopterin:nadp+ oxidoreductase); BCAP31 - b-cell receptor-associated protein 31; FGD3 - fyve, rhogef and ph domain containing 3; PRDX3 - peroxiredoxin 3; AHSA1 - aha1, activat…
6	[0,0,1]	GOBP	GO:0006458	de novo' protein folding	0.000411	0.0417	3.72 (2576,32,195,9)	HSPD1 - heat shock 60kda protein 1 (chaperonin); CCT7 - chaperonin containing tcp1, subunit 7 (eta); TCP1 - t-complex 1; CCT4 - chaperonin containing tcp1, subunit 4 (delta); HSPA8 - heat shock 70kda protein 8; CCT8 - chaperonin containing tcp1, subunit 8 (theta); CCT5 - chaperonin containing tcp1, subunit 5 (epsilon); CCT2 - chaperonin containing tcp1, subunit 2 (beta); CCT3 - chaperonin contain…
6	[0,0,1]	GOBP	GO:0006108	malate metabolic process	0.000428	0.042	13.21 (2576,3,195,3)	MDH1 - malate dehydrogenase 1, nad (soluble); MDH2 - malate dehydrogenase 2, nad (mitochondrial); ME2 - malic enzyme 2, nad(+)-dependent, mitochondrial;
6	[0,0,1]	GOBP	GO:0051131	chaperone-mediated protein complex assembly	0.000424	0.0423	8.81 (2576,6,195,4)	HSPA4 - heat shock 70kda protein 4; HSPD1 - heat shock 60kda protein 1 (chaperonin); HSP90AA1 - heat shock protein 90kda alpha (cytosolic), class a member 1; CCT2 - chaperonin containing tcp1, subunit 2 (beta);
6	[0,0,1]	GOBP	GO:0043069	negative regulation of programmed cell death	0.000487	0.0425	2.11 (2576,138,195,22)	HSPD1 - heat shock 60kda protein 1 (chaperonin); PSMD3 - proteasome (prosome, macropain) 26s subunit, non-atpase, 3; USP47 - ubiquitin specific peptidase 47; SON - son dna binding protein; NRAS - neuroblastoma ras viral (v-ras) oncogene homolog; PSMD10 - proteasome (prosome, macropain) 26s subunit, non-atpase, 10; PARK7 - parkinson protein 7; SOD1 - superoxide dismutase 1, soluble; PSMA6 - protea…
6	[0,0,1]	GOBP	GO:0007411	axon guidance	0.000722	0.0534	2.83 (2576,56,195,12)	CAP1 - cap, adenylate cyclase-associated protein 1 (yeast); SDCBP - syndecan binding protein (syntenin); HSPA8 - heat shock 70kda protein 8; NRAS - neuroblastoma ras viral (v-ras) oncogene homolog; ACTG1 - actin, gamma 1; DPYSL2 - dihydropyrimidinase-like 2; CSNK2A1 - casein kinase 2, alpha 1 polypeptide; HSP90AA1 - heat shock protein 90kda alpha (cytosolic), class a member 1; RAC1 - ras-related …
6	[0,0,1]	GOBP	GO:0072401	signal transduction involved in DNA integrity checkpoint	0.000688	0.0535	3.22 (2576,41,195,10)	PSMB8 - proteasome (prosome, macropain) subunit, beta type, 8 (large multifunctional peptidase 7); PSMD3 - proteasome (prosome, macropain) 26s subunit, non-atpase, 3; PSMB7 - proteasome (prosome, macropain) subunit, beta type, 7; PSMB5 - proteasome (prosome, macropain) subunit, beta type, 5; PSMB2 - proteasome (prosome, macropain) subunit, beta type, 2; PSMD10 - proteasome (prosome, macropain) 26…
6	[0,0,1]	GOBP	GO:0044093	positive regulation of molecular function	0.000698	0.0536	1.81 (2576,219,195,30)	PSMD3 - proteasome (prosome, macropain) 26s subunit, non-atpase, 3; ATP6V0D1 - atpase, h+ transporting, lysosomal 38kda, v0 subunit d1; NRAS - neuroblastoma ras viral (v-ras) oncogene homolog; PSMD10 - proteasome (prosome, macropain) 26s subunit, non-atpase, 10; BCAP31 - b-cell receptor-associated protein 31; RAC1 - ras-related c3 botulinum toxin substrate 1 (rho family, small gtp binding protein…
6	[0,0,1]	GOBP	GO:0072413	signal transduction involved in mitotic cell cycle checkpoint	0.000688	0.0541	3.22 (2576,41,195,10)	PSMB8 - proteasome (prosome, macropain) subunit, beta type, 8 (large multifunctional peptidase 7); PSMD3 - proteasome (prosome, macropain) 26s subunit, non-atpase, 3; PSMB7 - proteasome (prosome, macropain) subunit, beta type, 7; PSMB5 - proteasome (prosome, macropain) subunit, beta type, 5; PSMB2 - proteasome (prosome, macropain) subunit, beta type, 2; PSMD10 - proteasome (prosome, macropain) 26…
6	[0,0,1]	GOBP	GO:0097485	neuron projection guidance	0.000722	0.0541	2.83 (2576,56,195,12)	CAP1 - cap, adenylate cyclase-associated protein 1 (yeast); SDCBP - syndecan binding protein (syntenin); HSPA8 - heat shock 70kda protein 8; NRAS - neuroblastoma ras viral (v-ras) oncogene homolog; ACTG1 - actin, gamma 1; DPYSL2 - dihydropyrimidinase-like 2; CSNK2A1 - casein kinase 2, alpha 1 polypeptide; HSP90AA1 - heat shock protein 90kda alpha (cytosolic), class a member 1; RAC1 - ras-related …
6	[0,0,1]	GOBP	GO:0048610	cellular process involved in reproduction	0.000638	0.0542	2.73 (2576,63,195,13)	DLD - dihydrolipoamide dehydrogenase; SF1 - splicing factor 1; ACTR3 - arp3 actin-related protein 3 homolog (yeast); ACTR2 - arp2 actin-related protein 2 homolog (yeast); TCP1 - t-complex 1; CCT7 - chaperonin containing tcp1, subunit 7 (eta); PRKAR1A - protein kinase, camp-dependent, regulatory, type i, alpha (tissue specific extinguisher 1); CCT4 - chaperonin containing tcp1, subunit 4 (delta); …
6	[0,0,1]	GOBP	GO:0030036	actin cytoskeleton organization	0.000722	0.0547	2.83 (2576,56,195,12)	RACGAP1 - rac gtpase activating protein 1; PRKAR1A - protein kinase, camp-dependent, regulatory, type i, alpha (tissue specific extinguisher 1); ARPC5 - actin related protein 2/3 complex, subunit 5, 16kda; CAP1 - cap, adenylate cyclase-associated protein 1 (yeast); SDCBP - syndecan binding protein (syntenin); ARHGDIB - rho gdp dissociation inhibitor (gdi) beta; NRAS - neuroblastoma ras viral (v-r…
6	[0,0,1]	GOBP	GO:0072422	signal transduction involved in DNA damage checkpoint	0.000688	0.0548	3.22 (2576,41,195,10)	PSMB8 - proteasome (prosome, macropain) subunit, beta type, 8 (large multifunctional peptidase 7); PSMD3 - proteasome (prosome, macropain) 26s subunit, non-atpase, 3; PSMB7 - proteasome (prosome, macropain) subunit, beta type, 7; PSMB5 - proteasome (prosome, macropain) subunit, beta type, 5; PSMB2 - proteasome (prosome, macropain) subunit, beta type, 2; PSMD10 - proteasome (prosome, macropain) 26…
6	[0,0,1]	GOBP	GO:0043623	cellular protein complex assembly	0.000638	0.055	2.73 (2576,63,195,13)	RACGAP1 - rac gtpase activating protein 1; HSPD1 - heat shock 60kda protein 1 (chaperonin); ARPC4 - actin related protein 2/3 complex, subunit 4, 20kda; PSMD10 - proteasome (prosome, macropain) 26s subunit, non-atpase, 10; ANLN - anillin, actin binding protein; RAC1 - ras-related c3 botulinum toxin substrate 1 (rho family, small gtp binding protein rac1); HSP90AA1 - heat shock protein 90kda alpha…
6	[0,0,1]	GOBP	GO:0002429	immune response-activating cell surface receptor signaling pathway	0.00066	0.0554	3.03 (2576,48,195,11)	ARPC5 - actin related protein 2/3 complex, subunit 5, 16kda; ARPC2 - actin related protein 2/3 complex, subunit 2, 34kda; ARPC4 - actin related protein 2/3 complex, subunit 4, 20kda; ACTG1 - actin, gamma 1; HSP90AA1 - heat shock protein 90kda alpha (cytosolic), class a member 1; RAC1 - ras-related c3 botulinum toxin substrate 1 (rho family, small gtp binding protein rac1); ARPC3 - actin related p…
6	[0,0,1]	GOBP	GO:0072431	signal transduction involved in mitotic G1 DNA damage checkpoint	0.000688	0.0555	3.22 (2576,41,195,10)	PSMB8 - proteasome (prosome, macropain) subunit, beta type, 8 (large multifunctional peptidase 7); PSMD3 - proteasome (prosome, macropain) 26s subunit, non-atpase, 3; PSMB7 - proteasome (prosome, macropain) subunit, beta type, 7; PSMB5 - proteasome (prosome, macropain) subunit, beta type, 5; PSMB2 - proteasome (prosome, macropain) subunit, beta type, 2; PSMD10 - proteasome (prosome, macropain) 26…
6	[0,0,1]	GOBP	GO:0072395	signal transduction involved in cell cycle checkpoint	0.000688	0.0562	3.22 (2576,41,195,10)	PSMB8 - proteasome (prosome, macropain) subunit, beta type, 8 (large multifunctional peptidase 7); PSMD3 - proteasome (prosome, macropain) 26s subunit, non-atpase, 3; PSMB7 - proteasome (prosome, macropain) subunit, beta type, 7; PSMB5 - proteasome (prosome, macropain) subunit, beta type, 5; PSMB2 - proteasome (prosome, macropain) subunit, beta type, 2; PSMD10 - proteasome (prosome, macropain) 26…
6	[0,0,1]	GOBP	GO:0048518	positive regulation of biological process	0.000772	0.0564	1.42 (2576,606,195,65)	SDCBP - syndecan binding protein (syntenin); LGALS1 - lectin, galactoside-binding, soluble, 1; ATP6V0D1 - atpase, h+ transporting, lysosomal 38kda, v0 subunit d1; BCAP31 - b-cell receptor-associated protein 31; FGD3 - fyve, rhogef and ph domain containing 3; PRDX3 - peroxiredoxin 3; CACYBP - calcyclin binding protein; CD59 - cd59 molecule, complement regulatory protein; DPYSL2 - dihydropyrimidina…
6	[0,0,1]	GOBP	GO:0006977	DNA damage response, signal transduction by p53 class mediator resulting in cell cycle arrest	0.000688	0.057	3.22 (2576,41,195,10)	PSMB8 - proteasome (prosome, macropain) subunit, beta type, 8 (large multifunctional peptidase 7); PSMD3 - proteasome (prosome, macropain) 26s subunit, non-atpase, 3; PSMB7 - proteasome (prosome, macropain) subunit, beta type, 7; PSMB5 - proteasome (prosome, macropain) subunit, beta type, 5; PSMB2 - proteasome (prosome, macropain) subunit, beta type, 2; PSMD10 - proteasome (prosome, macropain) 26…
6	[0,0,1]	GOBP	GO:0002479	antigen processing and presentation of exogenous peptide antigen via MHC class I, TAP-dependent	0.000845	0.0611	3.15 (2576,42,195,10)	PSMB8 - proteasome (prosome, macropain) subunit, beta type, 8 (large multifunctional peptidase 7); PSMD3 - proteasome (prosome, macropain) 26s subunit, non-atpase, 3; PSMB7 - proteasome (prosome, macropain) subunit, beta type, 7; PSMB5 - proteasome (prosome, macropain) subunit, beta type, 5; PSMB2 - proteasome (prosome, macropain) subunit, beta type, 2; PSMD10 - proteasome (prosome, macropain) 26…
6	[0,0,1]	GOBP	GO:0061024	membrane organization	0.00089	0.0629	2.02 (2576,144,195,22)	RAB14 - rab14, member ras oncogene family; EXOC1 - exocyst complex component 1; VPS4B - vacuolar protein sorting 4 homolog b (s. cerevisiae); SEC24C - sec24 family, member c (s. cerevisiae); VAMP7 - vesicle-associated membrane protein 7; CLTC - clathrin, heavy chain (hc); RAC1 - ras-related c3 botulinum toxin substrate 1 (rho family, small gtp binding protein rac1); SOD1 - superoxide dismutase 1,…
6	[0,0,1]	GOBP	GO:0016044	cellular membrane organization	0.00089	0.0636	2.02 (2576,144,195,22)	RAB14 - rab14, member ras oncogene family; EXOC1 - exocyst complex component 1; VPS4B - vacuolar protein sorting 4 homolog b (s. cerevisiae); SEC24C - sec24 family, member c (s. cerevisiae); VAMP7 - vesicle-associated membrane protein 7; RAC1 - ras-related c3 botulinum toxin substrate 1 (rho family, small gtp binding protein rac1); CLTC - clathrin, heavy chain (hc); LNPEP - leucyl/cystinyl aminop…
6	[0,0,1]	GOMF	GO:0051082	unfolded protein binding	6.6e-08	0.000124	4.40 (2576,51,195,17)	HSPD1 - heat shock 60kda protein 1 (chaperonin); HSPE1 - heat shock 10kda protein 1 (chaperonin 10); LMAN1 - lectin, mannose-binding, 1; PTGES3 - prostaglandin e synthase 3 (cytosolic); HSP90AA1 - heat shock protein 90kda alpha (cytosolic), class a member 1; ST13 - suppression of tumorigenicity 13 (colon carcinoma) (hsp70 interacting protein); HSP90AB1 - heat shock protein 90kda alpha (cytosolic)…
6	[0,0,1]	GOMF	GO:0008092	cytoskeletal protein binding	3.39e-06	0.00319	2.64 (2576,125,195,25)	ARL3 - adp-ribosylation factor-like 3; SDCBP - syndecan binding protein (syntenin); CAPG - capping protein (actin filament), gelsolin-like; COTL1 - coactosin-like 1 (dictyostelium); NUSAP1 - nucleolar and spindle associated protein 1; LASP1 - lim and sh3 protein 1; LCP1 - lymphocyte cytosolic protein 1 (l-plastin); CAPZB - capping protein (actin filament) muscle z-line, beta; TLN1 - talin 1; ARL8…
6	[0,0,1]	GOMF	GO:0003779	actin binding	1.44e-05	0.00905	3.12 (2576,72,195,17)	ARPC5 - actin related protein 2/3 complex, subunit 5, 16kda; ARPC4 - actin related protein 2/3 complex, subunit 4, 20kda; CAPG - capping protein (actin filament), gelsolin-like; COTL1 - coactosin-like 1 (dictyostelium); ANLN - anillin, actin binding protein; DSTN - destrin (actin depolymerizing factor); PALLD - palladin, cytoskeletal associated protein; ARPC3 - actin related protein 2/3 complex, …
6	[0,0,1]	GOMF	GO:0070003	threonine-type peptidase activity	4.89e-05	0.0184	6.16 (2576,15,195,7)	PSMB8 - proteasome (prosome, macropain) subunit, beta type, 8 (large multifunctional peptidase 7); PSMB7 - proteasome (prosome, macropain) subunit, beta type, 7; PSMB5 - proteasome (prosome, macropain) subunit, beta type, 5; PSMB2 - proteasome (prosome, macropain) subunit, beta type, 2; PSMA6 - proteasome (prosome, macropain) subunit, alpha type, 6; PSMA5 - proteasome (prosome, macropain) subunit…
6	[0,0,1]	GOMF	GO:0016209	antioxidant activity	8.14e-05	0.0219	5.78 (2576,16,195,7)	PRDX6 - peroxiredoxin 6; GSTO1 - glutathione s-transferase omega 1; PARK7 - parkinson protein 7; NXN - nucleoredoxin; SOD1 - superoxide dismutase 1, soluble; PRDX3 - peroxiredoxin 3; PRDX5 - peroxiredoxin 5;
6	[0,0,1]	GOMF	GO:0004298	threonine-type endopeptidase activity	4.89e-05	0.023	6.16 (2576,15,195,7)	PSMB8 - proteasome (prosome, macropain) subunit, beta type, 8 (large multifunctional peptidase 7); PSMB7 - proteasome (prosome, macropain) subunit, beta type, 7; PSMB5 - proteasome (prosome, macropain) subunit, beta type, 5; PSMB2 - proteasome (prosome, macropain) subunit, beta type, 2; PSMA6 - proteasome (prosome, macropain) subunit, alpha type, 6; PSMA5 - proteasome (prosome, macropain) subunit…
6	[0,0,1]	GOMF	GO:0019003	GDP binding	8.06e-05	0.0253	5.03 (2576,21,195,8)	ARL3 - adp-ribosylation factor-like 3; RAB14 - rab14, member ras oncogene family; RAB7A - rab7a, member ras oncogene family; RAB5A - rab5a, member ras oncogene family; RAB5C - rab5c, member ras oncogene family; RAB18 - rab18, member ras oncogene family; RAB2A - rab2a, member ras oncogene family; ARL8B - adp-ribosylation factor-like 8b;
6	[0,0,1]	GOMF	GO:0051920	peroxiredoxin activity	0.00015	0.0353	10.57 (2576,5,195,4)	PRDX6 - peroxiredoxin 6; PARK7 - parkinson protein 7; PRDX3 - peroxiredoxin 3; PRDX5 - peroxiredoxin 5;
6	[0,0,1]	GOMF	GO:0031072	heat shock protein binding	0.000444	0.0836	4.06 (2576,26,195,8)	C11orf73 - chromosome 11 open reading frame 73; CHORDC1 - cysteine and histidine-rich domain (chord) containing 1; STIP1 - stress-induced-phosphoprotein 1; CSNK2A1 - casein kinase 2, alpha 1 polypeptide; PPID - peptidylprolyl isomerase d; DNAJA1 - dnaj (hsp40) homolog, subfamily a, member 1; ST13 - suppression of tumorigenicity 13 (colon carcinoma) (hsp70 interacting protein); UNC45A - unc-45 hom…
6	[0,0,1]	GOMF	GO:0016615	malate dehydrogenase activity	0.000428	0.0894	13.21 (2576,3,195,3)	MDH1 - malate dehydrogenase 1, nad (soluble); MDH2 - malate dehydrogenase 2, nad (mitochondrial); ME2 - malic enzyme 2, nad(+)-dependent, mitochondrial;
6	[0,0,1]	GOMF	GO:0051879	Hsp90 protein binding	0.00093	0.159	7.55 (2576,7,195,4)	CHORDC1 - cysteine and histidine-rich domain (chord) containing 1; CSNK2A1 - casein kinase 2, alpha 1 polypeptide; PPID - peptidylprolyl isomerase d; UNC45A - unc-45 homolog a (c. elegans);
6	[0,0,1]	GOCC	GO:0005885	Arp2/3 protein complex	1.29e-08	5.81e-06	13.21 (2576,7,195,7)	ARPC5 - actin related protein 2/3 complex, subunit 5, 16kda; ARPC4 - actin related protein 2/3 complex, subunit 4, 20kda; ARPC2 - actin related protein 2/3 complex, subunit 2, 34kda; ARPC3 - actin related protein 2/3 complex, subunit 3, 21kda; ARPC1B - actin related protein 2/3 complex, subunit 1b, 41kda; ACTR3 - arp3 actin-related protein 3 homolog (yeast); ACTR2 - arp2 actin-related protein 2 h…
6	[0,0,1]	GOCC	GO:0002199	zona pellucida receptor complex	7.93e-09	7.16e-06	11.74 (2576,9,195,8)	TCP1 - t-complex 1; CCT7 - chaperonin containing tcp1, subunit 7 (eta); CCT4 - chaperonin containing tcp1, subunit 4 (delta); CCT8 - chaperonin containing tcp1, subunit 8 (theta); CCT5 - chaperonin containing tcp1, subunit 5 (epsilon); CCT2 - chaperonin containing tcp1, subunit 2 (beta); HSPA1L - heat shock 70kda protein 1-like; CCT3 - chaperonin containing tcp1, subunit 3 (gamma);
6	[0,0,1]	GOCC	GO:0005832	chaperonin-containing T-complex	9.64e-08	1.45e-05	11.56 (2576,8,195,7)	TCP1 - t-complex 1; CCT7 - chaperonin containing tcp1, subunit 7 (eta); CCT4 - chaperonin containing tcp1, subunit 4 (delta); CCT8 - chaperonin containing tcp1, subunit 8 (theta); CCT5 - chaperonin containing tcp1, subunit 5 (epsilon); CCT2 - chaperonin containing tcp1, subunit 2 (beta); CCT3 - chaperonin containing tcp1, subunit 3 (gamma);
6	[0,0,1]	GOCC	GO:0031982	vesicle	1.15e-07	1.48e-05	2.59 (2576,168,195,33)	SDCBP - syndecan binding protein (syntenin); ARHGDIB - rho gdp dissociation inhibitor (gdi) beta; CAPG - capping protein (actin filament), gelsolin-like; ATP6V0D1 - atpase, h+ transporting, lysosomal 38kda, v0 subunit d1; RAB5C - rab5c, member ras oncogene family; VAMP7 - vesicle-associated membrane protein 7; RAC1 - ras-related c3 botulinum toxin substrate 1 (rho family, small gtp binding protei…
6	[0,0,1]	GOCC	GO:0044430	cytoskeletal part	5.58e-08	1.68e-05	2.25 (2576,258,195,44)	ARL3 - adp-ribosylation factor-like 3; TLK2 - tousled-like kinase 2; ATP6V0D1 - atpase, h+ transporting, lysosomal 38kda, v0 subunit d1; CAPG - capping protein (actin filament), gelsolin-like; CLTC - clathrin, heavy chain (hc); CENPF - centromere protein f, 350/400kda (mitosin); MDH1 - malate dehydrogenase 1, nad (soluble); CCT7 - chaperonin containing tcp1, subunit 7 (eta); TCP1 - t-complex 1; C…
6	[0,0,1]	GOCC	GO:0000139	Golgi membrane	9.3e-08	1.68e-05	3.60 (2576,77,195,21)	ARL3 - adp-ribosylation factor-like 3; RAB14 - rab14, member ras oncogene family; LMAN1 - lectin, mannose-binding, 1; NRAS - neuroblastoma ras viral (v-ras) oncogene homolog; BCAP31 - b-cell receptor-associated protein 31; SEC24C - sec24 family, member c (s. cerevisiae); RAC1 - ras-related c3 botulinum toxin substrate 1 (rho family, small gtp binding protein rac1); RAB2B - rab2b, member ras oncog…
6	[0,0,1]	GOCC	GO:0031410	cytoplasmic vesicle	8.53e-08	1.92e-05	2.79 (2576,142,195,30)	SDCBP - syndecan binding protein (syntenin); ARHGDIB - rho gdp dissociation inhibitor (gdi) beta; CAPG - capping protein (actin filament), gelsolin-like; ATP6V0D1 - atpase, h+ transporting, lysosomal 38kda, v0 subunit d1; VAMP7 - vesicle-associated membrane protein 7; RAB5C - rab5c, member ras oncogene family; CLTC - clathrin, heavy chain (hc); RAC1 - ras-related c3 botulinum toxin substrate 1 (r…
6	[0,0,1]	GOCC	GO:0044431	Golgi apparatus part	2.43e-07	2.43e-05	3.20 (2576,95,195,23)	ARL3 - adp-ribosylation factor-like 3; RAB14 - rab14, member ras oncogene family; LMAN1 - lectin, mannose-binding, 1; NRAS - neuroblastoma ras viral (v-ras) oncogene homolog; SEC24C - sec24 family, member c (s. cerevisiae); BCAP31 - b-cell receptor-associated protein 31; RAC1 - ras-related c3 botulinum toxin substrate 1 (rho family, small gtp binding protein rac1); CLTC - clathrin, heavy chain (h…
6	[0,0,1]	GOCC	GO:0016023	cytoplasmic membrane-bounded vesicle	2.23e-07	2.51e-05	2.80 (2576,132,195,28)	SDCBP - syndecan binding protein (syntenin); ARHGDIB - rho gdp dissociation inhibitor (gdi) beta; CAPG - capping protein (actin filament), gelsolin-like; ATP6V0D1 - atpase, h+ transporting, lysosomal 38kda, v0 subunit d1; VAMP7 - vesicle-associated membrane protein 7; RAB5C - rab5c, member ras oncogene family; CLTC - clathrin, heavy chain (hc); RAC1 - ras-related c3 botulinum toxin substrate 1 (r…
6	[0,0,1]	GOCC	GO:0031988	membrane-bounded vesicle	4.24e-07	3.83e-05	2.61 (2576,152,195,30)	SDCBP - syndecan binding protein (syntenin); ARHGDIB - rho gdp dissociation inhibitor (gdi) beta; CAPG - capping protein (actin filament), gelsolin-like; ATP6V0D1 - atpase, h+ transporting, lysosomal 38kda, v0 subunit d1; VAMP7 - vesicle-associated membrane protein 7; RAB5C - rab5c, member ras oncogene family; CLTC - clathrin, heavy chain (hc); RAC1 - ras-related c3 botulinum toxin substrate 1 (r…
6	[0,0,1]	GOCC	GO:0048770		2.95e-06	0.000222	3.64 (2576,58,195,16)	SDCBP - syndecan binding protein (syntenin); CAPG - capping protein (actin filament), gelsolin-like; RAB5C - rab5c, member ras oncogene family; CLTC - clathrin, heavy chain (hc); RAC1 - ras-related c3 botulinum toxin substrate 1 (rho family, small gtp binding protein rac1); HSP90AA1 - heat shock protein 90kda alpha (cytosolic), class a member 1; HSP90AB1 - heat shock protein 90kda alpha (cytosoli…
6	[0,0,1]	GOCC	GO:0042470	melanosome	2.95e-06	0.000242	3.64 (2576,58,195,16)	SDCBP - syndecan binding protein (syntenin); CAPG - capping protein (actin filament), gelsolin-like; RAB5C - rab5c, member ras oncogene family; CLTC - clathrin, heavy chain (hc); RAC1 - ras-related c3 botulinum toxin substrate 1 (rho family, small gtp binding protein rac1); HSP90AA1 - heat shock protein 90kda alpha (cytosolic), class a member 1; HSP90AB1 - heat shock protein 90kda alpha (cytosoli…
6	[0,0,1]	GOCC	GO:0044444	cytoplasmic part	3.52e-06	0.000244	1.24 (2576,1615,195,151)	ATPAF1 - atp synthase mitochondrial f1 complex assembly factor 1; GDI1 - gdp dissociation inhibitor 1; SDCBP - syndecan binding protein (syntenin); SPR - sepiapterin reductase (7,8-dihydrobiopterin:nadp+ oxidoreductase); BCAP31 - b-cell receptor-associated protein 31; ACBD3 - acyl-coa binding domain containing 3; FGD3 - fyve, rhogef and ph domain containing 3; PRDX3 - peroxiredoxin 3; CHCHD6 - co…
6	[0,0,1]	GOCC	GO:0005856	cytoskeleton	1.15e-05	0.000742	2.33 (2576,159,195,28)	SDCBP - syndecan binding protein (syntenin); ARHGDIB - rho gdp dissociation inhibitor (gdi) beta; COTL1 - coactosin-like 1 (dictyostelium); PSMD10 - proteasome (prosome, macropain) 26s subunit, non-atpase, 10; PPID - peptidylprolyl isomerase d; FGD3 - fyve, rhogef and ph domain containing 3; LASP1 - lim and sh3 protein 1; LCP1 - lymphocyte cytosolic protein 1 (l-plastin); CAPZB - capping protein …
6	[0,0,1]	GOCC	GO:0015629	actin cytoskeleton	1.35e-05	0.000812	3.63 (2576,51,195,14)	ARPC5 - actin related protein 2/3 complex, subunit 5, 16kda; PSMD10 - proteasome (prosome, macropain) 26s subunit, non-atpase, 10; ANLN - anillin, actin binding protein; DSTN - destrin (actin depolymerizing factor); ARPC3 - actin related protein 2/3 complex, subunit 3, 21kda; ARPC1B - actin related protein 2/3 complex, subunit 1b, 41kda; ACTR3 - arp3 actin-related protein 3 homolog (yeast); ACTR2…
6	[0,0,1]	GOCC	GO:0044433	cytoplasmic vesicle part	2.81e-05	0.00158	2.86 (2576,83,195,18)	DLD - dihydrolipoamide dehydrogenase; RAB14 - rab14, member ras oncogene family; LMAN1 - lectin, mannose-binding, 1; ATP6V0D1 - atpase, h+ transporting, lysosomal 38kda, v0 subunit d1; VAMP7 - vesicle-associated membrane protein 7; SEC24C - sec24 family, member c (s. cerevisiae); HSP90AA1 - heat shock protein 90kda alpha (cytosolic), class a member 1; LNPEP - leucyl/cystinyl aminopeptidase; CLTC …
6	[0,0,1]	GOCC	GO:0030120	vesicle coat	3.42e-05	0.00181	5.56 (2576,19,195,8)	COPB1 - coatomer protein complex, subunit beta 1; NECAP2 - necap endocytosis associated 2; SEC23B - sec23 homolog b (s. cerevisiae); SEC23A - sec23 homolog a (s. cerevisiae); SEC24C - sec24 family, member c (s. cerevisiae); CLTC - clathrin, heavy chain (hc); COPZ1 - coatomer protein complex, subunit zeta 1; COPG1 - coatomer protein complex, subunit gamma 1;
6	[0,0,1]	GOCC	GO:0005839	proteasome core complex	8.14e-05	0.00367	5.78 (2576,16,195,7)	PSMB8 - proteasome (prosome, macropain) subunit, beta type, 8 (large multifunctional peptidase 7); PSMB7 - proteasome (prosome, macropain) subunit, beta type, 7; PSMB5 - proteasome (prosome, macropain) subunit, beta type, 5; PSMB2 - proteasome (prosome, macropain) subunit, beta type, 2; PSMA6 - proteasome (prosome, macropain) subunit, alpha type, 6; PSMA5 - proteasome (prosome, macropain) subunit…
6	[0,0,1]	GOCC	GO:0005874	microtubule	7.39e-05	0.00371	2.77 (2576,81,195,17)	ARL3 - adp-ribosylation factor-like 3; RACGAP1 - rac gtpase activating protein 1; AURKA - aurora kinase a; NUDC - nuclear distribution c homolog (a. nidulans); STIM1 - stromal interaction molecule 1; KIF11 - kinesin family member 11; TCP1 - t-complex 1; CCT7 - chaperonin containing tcp1, subunit 7 (eta); TPX2 - tpx2, microtubule-associated, homolog (xenopus laevis); NUSAP1 - nucleolar and spindle…
6	[0,0,1]	GOCC	GO:0030117	membrane coat	8.06e-05	0.00383	5.03 (2576,21,195,8)	COPB1 - coatomer protein complex, subunit beta 1; NECAP2 - necap endocytosis associated 2; SEC23B - sec23 homolog b (s. cerevisiae); SEC23A - sec23 homolog a (s. cerevisiae); SEC24C - sec24 family, member c (s. cerevisiae); CLTC - clathrin, heavy chain (hc); COPZ1 - coatomer protein complex, subunit zeta 1; COPG1 - coatomer protein complex, subunit gamma 1;
6	[0,0,1]	GOCC	GO:0043234	protein complex	0.000267	0.0114	1.35 (2576,873,195,89)	CDC5L - cdc5 cell division cycle 5-like (s. pombe); GDI1 - gdp dissociation inhibitor 1; SDCBP - syndecan binding protein (syntenin); ATP6V0D1 - atpase, h+ transporting, lysosomal 38kda, v0 subunit d1; CAPG - capping protein (actin filament), gelsolin-like; VAMP7 - vesicle-associated membrane protein 7; PRDX3 - peroxiredoxin 3; TCP1 - t-complex 1; CCT7 - chaperonin containing tcp1, subunit 7 (eta…
6	[0,0,1]	GOCC	GO:0005886	plasma membrane	0.00057	0.0234	1.67 (2576,309,195,39)	ARL3 - adp-ribosylation factor-like 3; SDCBP - syndecan binding protein (syntenin); NRAS - neuroblastoma ras viral (v-ras) oncogene homolog; RAB5C - rab5c, member ras oncogene family; VAMP7 - vesicle-associated membrane protein 7; RAC1 - ras-related c3 botulinum toxin substrate 1 (rho family, small gtp binding protein rac1); RAB2B - rab2b, member ras oncogene family; MDH2 - malate dehydrogenase 2…
6	[0,0,1]	GOCC	GO:0005829	cytosol	0.000752	0.0283	1.33 (2576,847,195,85)	C11orf73 - chromosome 11 open reading frame 73; GDI1 - gdp dissociation inhibitor 1; SDCBP - syndecan binding protein (syntenin); SPR - sepiapterin reductase (7,8-dihydrobiopterin:nadp+ oxidoreductase); BCAP31 - b-cell receptor-associated protein 31; FGD3 - fyve, rhogef and ph domain containing 3; AHSA1 - aha1, activator of heat shock 90kda protein atpase homolog 1 (yeast); PRDX6 - peroxiredoxin …
6	[0,0,1]	GOCC	GO:0033116	endoplasmic reticulum-Golgi intermediate compartment membrane	0.000749	0.0294	6.00 (2576,11,195,5)	LMAN1 - lectin, mannose-binding, 1; SEC23B - sec23 homolog b (s. cerevisiae); BCAP31 - b-cell receptor-associated protein 31; TMED2 - transmembrane emp24 domain trafficking protein 2; RAB2A - rab2a, member ras oncogene family;
Cluster	Model	Class	GO term	Description	P-value	FDR q-value	Enrichment (N, B, n, b)	Genes
7	[0,0,-1]	GOBP	GO:0006139	nucleobase-containing compound metabolic process	2.43e-08	0.000153	1.57 (2576,994,147,89)	PPWD1 - peptidylprolyl isomerase domain and wd repeat containing 1; BOP1 - block of proliferation 1; PRPS2 - phosphoribosyl pyrophosphate synthetase 2; UTP6 - utp6, small subunit (ssu) processome component, homolog (yeast); DDX5 - dead (asp-glu-ala-asp) box helicase 5; DDX56 - dead (asp-glu-ala-asp) box helicase 56; THOC2 - tho complex 2; GEMIN5 - gem (nuclear organelle) associated protein 5; AAR…
7	[0,0,-1]	GOBP	GO:0046483	heterocycle metabolic process	5.12e-08	0.000161	1.54 (2576,1024,147,90)	PPWD1 - peptidylprolyl isomerase domain and wd repeat containing 1; BOP1 - block of proliferation 1; PRPS2 - phosphoribosyl pyrophosphate synthetase 2; UTP6 - utp6, small subunit (ssu) processome component, homolog (yeast); DDX5 - dead (asp-glu-ala-asp) box helicase 5; DDX56 - dead (asp-glu-ala-asp) box helicase 56; THOC2 - tho complex 2; GEMIN5 - gem (nuclear organelle) associated protein 5; AAR…
7	[0,0,-1]	GOBP	GO:1901360	organic cyclic compound metabolic process	1.22e-07	0.000192	1.51 (2576,1057,147,91)	PPWD1 - peptidylprolyl isomerase domain and wd repeat containing 1; BOP1 - block of proliferation 1; PRPS2 - phosphoribosyl pyrophosphate synthetase 2; UTP6 - utp6, small subunit (ssu) processome component, homolog (yeast); DDX5 - dead (asp-glu-ala-asp) box helicase 5; DDX56 - dead (asp-glu-ala-asp) box helicase 56; THOC2 - tho complex 2; GEMIN5 - gem (nuclear organelle) associated protein 5; AAR…
7	[0,0,-1]	GOBP	GO:0006725	cellular aromatic compound metabolic process	9.86e-08	0.000207	1.53 (2576,1019,147,89)	PPWD1 - peptidylprolyl isomerase domain and wd repeat containing 1; BOP1 - block of proliferation 1; PRPS2 - phosphoribosyl pyrophosphate synthetase 2; UTP6 - utp6, small subunit (ssu) processome component, homolog (yeast); DDX5 - dead (asp-glu-ala-asp) box helicase 5; DDX56 - dead (asp-glu-ala-asp) box helicase 56; THOC2 - tho complex 2; GEMIN5 - gem (nuclear organelle) associated protein 5; AAR…
7	[0,0,-1]	GOBP	GO:0034641	cellular nitrogen compound metabolic process	3.86e-07	0.000486	1.48 (2576,1079,147,91)	PPWD1 - peptidylprolyl isomerase domain and wd repeat containing 1; BOP1 - block of proliferation 1; PRPS2 - phosphoribosyl pyrophosphate synthetase 2; UTP6 - utp6, small subunit (ssu) processome component, homolog (yeast); DDX5 - dead (asp-glu-ala-asp) box helicase 5; DDX56 - dead (asp-glu-ala-asp) box helicase 56; THOC2 - tho complex 2; GEMIN5 - gem (nuclear organelle) associated protein 5; AAR…
7	[0,0,-1]	GOBP	GO:0016072	rRNA metabolic process	7.34e-07	0.000769	3.87 (2576,77,147,17)	BOP1 - block of proliferation 1; DDX56 - dead (asp-glu-ala-asp) box helicase 56; UTP6 - utp6, small subunit (ssu) processome component, homolog (yeast); MPHOSPH10 - m-phase phosphoprotein 10 (u3 small nucleolar ribonucleoprotein); RRP1 - ribosomal rna processing 1 homolog (s. cerevisiae); UTP14A - utp14, u3 small nucleolar ribonucleoprotein, homolog a (yeast); BYSL - bystin-like; MKI67IP - mki67 …
7	[0,0,-1]	GOBP	GO:0006807	nitrogen compound metabolic process	1.08e-06	0.000974	1.44 (2576,1117,147,92)	PPWD1 - peptidylprolyl isomerase domain and wd repeat containing 1; BOP1 - block of proliferation 1; PRPS2 - phosphoribosyl pyrophosphate synthetase 2; UTP6 - utp6, small subunit (ssu) processome component, homolog (yeast); DDX5 - dead (asp-glu-ala-asp) box helicase 5; DDX56 - dead (asp-glu-ala-asp) box helicase 56; THOC2 - tho complex 2; GEMIN5 - gem (nuclear organelle) associated protein 5; AAR…
7	[0,0,-1]	GOBP	GO:0060249	anatomical structure homeostasis	1.91e-06	0.00134	5.01 (2576,42,147,12)	LDB1 - lim domain binding 1; FEN1 - flap structure-specific endonuclease 1; RFC5 - replication factor c (activator 1) 5, 36.5kda; XRCC5 - x-ray repair complementing defective repair in chinese hamster cells 5 (double-strand-break rejoining); CORO1A - coronin, actin binding protein, 1a; XRCC6 - x-ray repair complementing defective repair in chinese hamster cells 6; POLD2 - polymerase (dna directed…
7	[0,0,-1]	GOBP	GO:0090304	nucleic acid metabolic process	1.83e-06	0.00144	1.57 (2576,828,147,74)	PPWD1 - peptidylprolyl isomerase domain and wd repeat containing 1; BOP1 - block of proliferation 1; UTP6 - utp6, small subunit (ssu) processome component, homolog (yeast); DDX56 - dead (asp-glu-ala-asp) box helicase 56; DDX5 - dead (asp-glu-ala-asp) box helicase 5; THOC2 - tho complex 2; GEMIN5 - gem (nuclear organelle) associated protein 5; AARS2 - alanyl-trna synthetase 2, mitochondrial (putat…
7	[0,0,-1]	GOBP	GO:0006364	rRNA processing	2.6e-06	0.00164	3.74 (2576,75,147,16)	BOP1 - block of proliferation 1; DDX56 - dead (asp-glu-ala-asp) box helicase 56; UTP6 - utp6, small subunit (ssu) processome component, homolog (yeast); MPHOSPH10 - m-phase phosphoprotein 10 (u3 small nucleolar ribonucleoprotein); RRP1 - ribosomal rna processing 1 homolog (s. cerevisiae); UTP14A - utp14, u3 small nucleolar ribonucleoprotein, homolog a (yeast); BYSL - bystin-like; DCAF13 - ddb1 an…
7	[0,0,-1]	GOBP	GO:0000723	telomere maintenance	4.69e-06	0.00268	6.31 (2576,25,147,9)	FEN1 - flap structure-specific endonuclease 1; RFC5 - replication factor c (activator 1) 5, 36.5kda; XRCC5 - x-ray repair complementing defective repair in chinese hamster cells 5 (double-strand-break rejoining); XRCC6 - x-ray repair complementing defective repair in chinese hamster cells 6; POLD2 - polymerase (dna directed), delta 2, accessory subunit; RIF1 - rap1 interacting factor homolog (yea…
7	[0,0,-1]	GOBP	GO:0032200	telomere organization	6.83e-06	0.00358	6.07 (2576,26,147,9)	FEN1 - flap structure-specific endonuclease 1; RFC5 - replication factor c (activator 1) 5, 36.5kda; XRCC5 - x-ray repair complementing defective repair in chinese hamster cells 5 (double-strand-break rejoining); XRCC6 - x-ray repair complementing defective repair in chinese hamster cells 6; POLD2 - polymerase (dna directed), delta 2, accessory subunit; RIF1 - rap1 interacting factor homolog (yea…
7	[0,0,-1]	GOBP	GO:0034470	ncRNA processing	3.62e-05	0.0175	2.95 (2576,101,147,17)	BOP1 - block of proliferation 1; DDX56 - dead (asp-glu-ala-asp) box helicase 56; UTP6 - utp6, small subunit (ssu) processome component, homolog (yeast); MPHOSPH10 - m-phase phosphoprotein 10 (u3 small nucleolar ribonucleoprotein); RRP1 - ribosomal rna processing 1 homolog (s. cerevisiae); UTP14A - utp14, u3 small nucleolar ribonucleoprotein, homolog a (yeast); BYSL - bystin-like; DCAF13 - ddb1 an…
7	[0,0,-1]	GOBP	GO:0034654	nucleobase-containing compound biosynthetic process	8.54e-05	0.0358	1.72 (2576,449,147,44)	PRPS2 - phosphoribosyl pyrophosphate synthetase 2; RPS15A - ribosomal protein s15a; DDX5 - dead (asp-glu-ala-asp) box helicase 5; LDB1 - lim domain binding 1; MTHFD1 - methylenetetrahydrofolate dehydrogenase (nadp+ dependent) 1, ; methenyltetrahydrofolate cyclohydrolase, formyltetrahydrofolate ; synthetase; IFI16 - interferon, gamma-inducible protein 16; RPS12 - ribosomal protein s12; PPAT - phos…
7	[0,0,-1]	GOBP	GO:0034660	ncRNA metabolic process	0.000101	0.0373	2.41 (2576,153,147,21)	BOP1 - block of proliferation 1; DDX56 - dead (asp-glu-ala-asp) box helicase 56; UTP6 - utp6, small subunit (ssu) processome component, homolog (yeast); MPHOSPH10 - m-phase phosphoprotein 10 (u3 small nucleolar ribonucleoprotein); RRP1 - ribosomal rna processing 1 homolog (s. cerevisiae); UTP14A - utp14, u3 small nucleolar ribonucleoprotein, homolog a (yeast); BYSL - bystin-like; GEMIN5 - gem (nu…
7	[0,0,-1]	GOBP	GO:0045595	regulation of cell differentiation	8.44e-05	0.0379	2.58 (2576,129,147,19)	BCL11B - b-cell cll/lymphoma 11b (zinc finger protein); DDX5 - dead (asp-glu-ala-asp) box helicase 5; PNP - purine nucleoside phosphorylase; LDB1 - lim domain binding 1; XRCC5 - x-ray repair complementing defective repair in chinese hamster cells 5 (double-strand-break rejoining); RB1 - retinoblastoma 1; CDK5 - cyclin-dependent kinase 5; ZAP70 - zeta-chain (tcr) associated protein kinase 70kda; X…
7	[0,0,-1]	GOBP	GO:0016070	RNA metabolic process	9.73e-05	0.0383	1.52 (2576,705,147,61)	PPWD1 - peptidylprolyl isomerase domain and wd repeat containing 1; BOP1 - block of proliferation 1; DDX56 - dead (asp-glu-ala-asp) box helicase 56; DDX5 - dead (asp-glu-ala-asp) box helicase 5; UTP6 - utp6, small subunit (ssu) processome component, homolog (yeast); THOC2 - tho complex 2; GEMIN5 - gem (nuclear organelle) associated protein 5; AARS2 - alanyl-trna synthetase 2, mitochondrial (putat…
7	[0,0,-1]	GOBP	GO:0018130	heterocycle biosynthetic process	0.000117	0.0408	1.68 (2576,469,147,45)	PRPS2 - phosphoribosyl pyrophosphate synthetase 2; RPS15A - ribosomal protein s15a; DDX5 - dead (asp-glu-ala-asp) box helicase 5; LDB1 - lim domain binding 1; MTHFD1 - methylenetetrahydrofolate dehydrogenase (nadp+ dependent) 1, ; methenyltetrahydrofolate cyclohydrolase, formyltetrahydrofolate ; synthetase; IFI16 - interferon, gamma-inducible protein 16; RPS12 - ribosomal protein s12; PPAT - phos…
7	[0,0,-1]	GOBP	GO:0022616	DNA strand elongation	0.000141	0.0444	5.58 (2576,22,147,7)	FEN1 - flap structure-specific endonuclease 1; RFC5 - replication factor c (activator 1) 5, 36.5kda; MCM4 - minichromosome maintenance complex component 4; POLD2 - polymerase (dna directed), delta 2, accessory subunit; POLD1 - polymerase (dna directed), delta 1, catalytic subunit 125kda; POLA1 - polymerase (dna directed), alpha 1, catalytic subunit; PRIM1 - primase, dna, polypeptide 1 (49kda);
7	[0,0,-1]	GOBP	GO:0000722	telomere maintenance via recombination	0.000155	0.0444	6.57 (2576,16,147,6)	FEN1 - flap structure-specific endonuclease 1; RFC5 - replication factor c (activator 1) 5, 36.5kda; POLD2 - polymerase (dna directed), delta 2, accessory subunit; POLD1 - polymerase (dna directed), delta 1, catalytic subunit 125kda; POLA1 - polymerase (dna directed), alpha 1, catalytic subunit; PRIM1 - primase, dna, polypeptide 1 (49kda);
7	[0,0,-1]	GOBP	GO:0032201	telomere maintenance via semi-conservative replication	0.000155	0.0465	6.57 (2576,16,147,6)	FEN1 - flap structure-specific endonuclease 1; RFC5 - replication factor c (activator 1) 5, 36.5kda; POLD2 - polymerase (dna directed), delta 2, accessory subunit; POLD1 - polymerase (dna directed), delta 1, catalytic subunit 125kda; POLA1 - polymerase (dna directed), alpha 1, catalytic subunit; PRIM1 - primase, dna, polypeptide 1 (49kda);
7	[0,0,-1]	GOBP	GO:0044271	cellular nitrogen compound biosynthetic process	0.000178	0.0465	1.65 (2576,477,147,45)	PRPS2 - phosphoribosyl pyrophosphate synthetase 2; RPS15A - ribosomal protein s15a; DDX5 - dead (asp-glu-ala-asp) box helicase 5; LDB1 - lim domain binding 1; MTHFD1 - methylenetetrahydrofolate dehydrogenase (nadp+ dependent) 1, ; methenyltetrahydrofolate cyclohydrolase, formyltetrahydrofolate ; synthetase; IFI16 - interferon, gamma-inducible protein 16; RPS12 - ribosomal protein s12; PPAT - phos…
7	[0,0,-1]	GOBP	GO:0006271	DNA strand elongation involved in DNA replication	0.000141	0.0468	5.58 (2576,22,147,7)	FEN1 - flap structure-specific endonuclease 1; RFC5 - replication factor c (activator 1) 5, 36.5kda; MCM4 - minichromosome maintenance complex component 4; POLD2 - polymerase (dna directed), delta 2, accessory subunit; POLD1 - polymerase (dna directed), delta 1, catalytic subunit 125kda; POLA1 - polymerase (dna directed), alpha 1, catalytic subunit; PRIM1 - primase, dna, polypeptide 1 (49kda);
7	[0,0,-1]	GOBP	GO:0019438	aromatic compound biosynthetic process	0.000172	0.0472	1.67 (2576,462,147,44)	PRPS2 - phosphoribosyl pyrophosphate synthetase 2; RPS15A - ribosomal protein s15a; DDX5 - dead (asp-glu-ala-asp) box helicase 5; LDB1 - lim domain binding 1; MTHFD1 - methylenetetrahydrofolate dehydrogenase (nadp+ dependent) 1, ; methenyltetrahydrofolate cyclohydrolase, formyltetrahydrofolate ; synthetase; IFI16 - interferon, gamma-inducible protein 16; RPS12 - ribosomal protein s12; PPAT - phos…
7	[0,0,-1]	GOBP	GO:1901362	organic cyclic compound biosynthetic process	0.000201	0.0506	1.63 (2576,494,147,46)	PRPS2 - phosphoribosyl pyrophosphate synthetase 2; RPS15A - ribosomal protein s15a; DDX5 - dead (asp-glu-ala-asp) box helicase 5; LDB1 - lim domain binding 1; MTHFD1 - methylenetetrahydrofolate dehydrogenase (nadp+ dependent) 1, ; methenyltetrahydrofolate cyclohydrolase, formyltetrahydrofolate ; synthetase; IFI16 - interferon, gamma-inducible protein 16; RPS12 - ribosomal protein s12; PPAT - phos…
7	[0,0,-1]	GOBP	GO:0006259	DNA metabolic process	0.000276	0.0668	2.14 (2576,188,147,23)	BCL11B - b-cell cll/lymphoma 11b (zinc finger protein); CUL4A - cullin 4a; XRCC5 - x-ray repair complementing defective repair in chinese hamster cells 5 (double-strand-break rejoining); MCM4 - minichromosome maintenance complex component 4; XRCC6 - x-ray repair complementing defective repair in chinese hamster cells 6; NPM1 - nucleophosmin (nucleolar phosphoprotein b23, numatrin); DNMT1 - dna (c…
7	[0,0,-1]	GOBP	GO:0006312	mitotic recombination	0.000327	0.0762	5.84 (2576,18,147,6)	FEN1 - flap structure-specific endonuclease 1; RFC5 - replication factor c (activator 1) 5, 36.5kda; POLD2 - polymerase (dna directed), delta 2, accessory subunit; POLD1 - polymerase (dna directed), delta 1, catalytic subunit 125kda; POLA1 - polymerase (dna directed), alpha 1, catalytic subunit; PRIM1 - primase, dna, polypeptide 1 (49kda);
7	[0,0,-1]	GOBP	GO:0016477	cell migration	0.000505	0.0935	3.16 (2576,61,147,11)	CUL3 - cullin 3; CORO1A - coronin, actin binding protein, 1a; CDK5 - cyclin-dependent kinase 5; SPN - sialophorin; RPS19 - ribosomal protein s19; PTPN6 - protein tyrosine phosphatase, non-receptor type 6; ZAP70 - zeta-chain (tcr) associated protein kinase 70kda; ITGA4 - integrin, alpha 4 (antigen cd49d, alpha 4 subunit of vla-4 receptor); PAFAH1B1 - platelet-activating factor acetylhydrolase 1b, …
7	[0,0,-1]	GOBP	GO:0044260	cellular macromolecule metabolic process	0.000416	0.0936	1.28 (2576,1260,147,92)	PPWD1 - peptidylprolyl isomerase domain and wd repeat containing 1; BOP1 - block of proliferation 1; UTP6 - utp6, small subunit (ssu) processome component, homolog (yeast); DDX5 - dead (asp-glu-ala-asp) box helicase 5; DDX56 - dead (asp-glu-ala-asp) box helicase 56; THOC2 - tho complex 2; GEMIN5 - gem (nuclear organelle) associated protein 5; AARS2 - alanyl-trna synthetase 2, mitochondrial (putat…
7	[0,0,-1]	GOBP	GO:0010833	telomere maintenance via telomere lengthening	0.000456	0.0956	5.53 (2576,19,147,6)	FEN1 - flap structure-specific endonuclease 1; RFC5 - replication factor c (activator 1) 5, 36.5kda; POLD2 - polymerase (dna directed), delta 2, accessory subunit; POLD1 - polymerase (dna directed), delta 1, catalytic subunit 125kda; POLA1 - polymerase (dna directed), alpha 1, catalytic subunit; PRIM1 - primase, dna, polypeptide 1 (49kda);
7	[0,0,-1]	GOBP	GO:0042129	regulation of T cell proliferation	0.000501	0.0956	6.74 (2576,13,147,5)	PNP - purine nucleoside phosphorylase; CORO1A - coronin, actin binding protein, 1a; SPN - sialophorin; PTPN6 - protein tyrosine phosphatase, non-receptor type 6; ZAP70 - zeta-chain (tcr) associated protein kinase 70kda;
7	[0,0,-1]	GOBP	GO:2000026	regulation of multicellular organismal development	0.000495	0.0974	2.40 (2576,124,147,17)	BCL11B - b-cell cll/lymphoma 11b (zinc finger protein); DDX5 - dead (asp-glu-ala-asp) box helicase 5; PNP - purine nucleoside phosphorylase; LDB1 - lim domain binding 1; XRCC5 - x-ray repair complementing defective repair in chinese hamster cells 5 (double-strand-break rejoining); RB1 - retinoblastoma 1; CDK5 - cyclin-dependent kinase 5; ZAP70 - zeta-chain (tcr) associated protein kinase 70kda; X…
7	[0,0,-1]	GOBP	GO:0006310	DNA recombination	0.000455	0.0987	3.44 (2576,51,147,10)	BCL11B - b-cell cll/lymphoma 11b (zinc finger protein); FEN1 - flap structure-specific endonuclease 1; XRCC5 - x-ray repair complementing defective repair in chinese hamster cells 5 (double-strand-break rejoining); RFC5 - replication factor c (activator 1) 5, 36.5kda; XRCC6 - x-ray repair complementing defective repair in chinese hamster cells 6; POLD2 - polymerase (dna directed), delta 2, access…
7	[0,0,-1]	GOBP	GO:0042127	regulation of cell proliferation	0.000492	0.0998	2.26 (2576,147,147,19)	BCL11B - b-cell cll/lymphoma 11b (zinc finger protein); RPS15A - ribosomal protein s15a; CUL4A - cullin 4a; PNP - purine nucleoside phosphorylase; CUL3 - cullin 3; RB1 - retinoblastoma 1; SPN - sialophorin; ZAP70 - zeta-chain (tcr) associated protein kinase 70kda; NPM1 - nucleophosmin (nucleolar phosphoprotein b23, numatrin); DNMT1 - dna (cytosine-5-)-methyltransferase 1; CSK - c-src tyrosine kin…
7	[0,0,-1]	GOBP	GO:0051276	chromosome organization	0.000571	0.103	2.08 (2576,185,147,22)	LDB1 - lim domain binding 1; XRCC5 - x-ray repair complementing defective repair in chinese hamster cells 5 (double-strand-break rejoining); MLF1IP - mlf1 interacting protein; RB1 - retinoblastoma 1; XRCC6 - x-ray repair complementing defective repair in chinese hamster cells 6; NPM1 - nucleophosmin (nucleolar phosphoprotein b23, numatrin); DNMT1 - dna (cytosine-5-)-methyltransferase 1; SKP1 - s-…
7	[0,0,-1]	GOBP	GO:0048870	cell motility	0.000887	0.155	2.97 (2576,65,147,11)	CUL3 - cullin 3; CORO1A - coronin, actin binding protein, 1a; CDK5 - cyclin-dependent kinase 5; SPN - sialophorin; RPS19 - ribosomal protein s19; PTPN6 - protein tyrosine phosphatase, non-receptor type 6; ZAP70 - zeta-chain (tcr) associated protein kinase 70kda; ITGA4 - integrin, alpha 4 (antigen cd49d, alpha 4 subunit of vla-4 receptor); PAFAH1B1 - platelet-activating factor acetylhydrolase 1b, …
7	[0,0,-1]	GOBP	GO:0008285	negative regulation of cell proliferation	0.000991	0.168	3.13 (2576,56,147,10)	BCL11B - b-cell cll/lymphoma 11b (zinc finger protein); CUL4A - cullin 4a; RB1 - retinoblastoma 1; SPN - sialophorin; PTPN6 - protein tyrosine phosphatase, non-receptor type 6; PTPN2 - protein tyrosine phosphatase, non-receptor type 2; NPM1 - nucleophosmin (nucleolar phosphoprotein b23, numatrin); CSK - c-src tyrosine kinase; UTP20 - utp20, small subunit (ssu) processome component, homolog (yeast…
7	[0,0,-1]	GOMF	GO:0032559	adenyl ribonucleotide binding	0.000226	0.142	1.74 (2576,382,147,38)	PRPS2 - phosphoribosyl pyrophosphate synthetase 2; DDX56 - dead (asp-glu-ala-asp) box helicase 56; DDX5 - dead (asp-glu-ala-asp) box helicase 5; MCM4 - minichromosome maintenance complex component 4; AARS2 - alanyl-trna synthetase 2, mitochondrial (putative); MTHFD1 - methylenetetrahydrofolate dehydrogenase (nadp+ dependent) 1, ; methenyltetrahydrofolate cyclohydrolase, formyltetrahydrofolate ; s…
7	[0,0,-1]	GOMF	GO:0005524	ATP binding	0.00018	0.169	1.76 (2576,378,147,38)	PRPS2 - phosphoribosyl pyrophosphate synthetase 2; DDX56 - dead (asp-glu-ala-asp) box helicase 56; DDX5 - dead (asp-glu-ala-asp) box helicase 5; MCM4 - minichromosome maintenance complex component 4; AARS2 - alanyl-trna synthetase 2, mitochondrial (putative); MTHFD1 - methylenetetrahydrofolate dehydrogenase (nadp+ dependent) 1, ; methenyltetrahydrofolate cyclohydrolase, formyltetrahydrofolate ; s…
7	[0,0,-1]	GOMF	GO:0004386	helicase activity	0.000397	0.187	3.05 (2576,69,147,12)	DDX5 - dead (asp-glu-ala-asp) box helicase 5; DDX56 - dead (asp-glu-ala-asp) box helicase 56; XRCC5 - x-ray repair complementing defective repair in chinese hamster cells 5 (double-strand-break rejoining); MCM4 - minichromosome maintenance complex component 4; HELLS - helicase, lymphoid-specific; DDX10 - dead (asp-glu-ala-asp) box polypeptide 10; DDX52 - dead (asp-glu-ala-asp) box polypeptide 52;…
7	[0,0,-1]	GOMF	GO:0001102	RNA polymerase II activating transcription factor binding	0.000698	0.219	13.14 (2576,4,147,3)	LDB1 - lim domain binding 1; RB1 - retinoblastoma 1; SETD3 - set domain containing 3;
7	[0,0,-1]	GOMF	GO:0001882	nucleoside binding	0.000614	0.231	1.59 (2576,473,147,43)	PRPS2 - phosphoribosyl pyrophosphate synthetase 2; DDX56 - dead (asp-glu-ala-asp) box helicase 56; DDX5 - dead (asp-glu-ala-asp) box helicase 5; MCM4 - minichromosome maintenance complex component 4; AARS2 - alanyl-trna synthetase 2, mitochondrial (putative); MTHFD1 - methylenetetrahydrofolate dehydrogenase (nadp+ dependent) 1, ; methenyltetrahydrofolate cyclohydrolase, formyltetrahydrofolate ; s…
7	[0,0,-1]	GOMF	GO:0070035	purine NTP-dependent helicase activity	0.000991	0.233	3.13 (2576,56,147,10)	DDX5 - dead (asp-glu-ala-asp) box helicase 5; DDX56 - dead (asp-glu-ala-asp) box helicase 56; XRCC5 - x-ray repair complementing defective repair in chinese hamster cells 5 (double-strand-break rejoining); MCM4 - minichromosome maintenance complex component 4; DDX10 - dead (asp-glu-ala-asp) box polypeptide 10; DDX52 - dead (asp-glu-ala-asp) box polypeptide 52; XRCC6 - x-ray repair complementing d…
7	[0,0,-1]	GOMF	GO:0030554	adenyl nucleotide binding	0.000136	0.256	1.77 (2576,387,147,39)	PRPS2 - phosphoribosyl pyrophosphate synthetase 2; DDX56 - dead (asp-glu-ala-asp) box helicase 56; DDX5 - dead (asp-glu-ala-asp) box helicase 5; MCM4 - minichromosome maintenance complex component 4; AARS2 - alanyl-trna synthetase 2, mitochondrial (putative); MTHFD1 - methylenetetrahydrofolate dehydrogenase (nadp+ dependent) 1, ; methenyltetrahydrofolate cyclohydrolase, formyltetrahydrofolate ; s…
7	[0,0,-1]	GOMF	GO:0008026	ATP-dependent helicase activity	0.000991	0.266	3.13 (2576,56,147,10)	DDX5 - dead (asp-glu-ala-asp) box helicase 5; DDX56 - dead (asp-glu-ala-asp) box helicase 56; XRCC5 - x-ray repair complementing defective repair in chinese hamster cells 5 (double-strand-break rejoining); MCM4 - minichromosome maintenance complex component 4; DDX10 - dead (asp-glu-ala-asp) box polypeptide 10; DDX52 - dead (asp-glu-ala-asp) box polypeptide 52; XRCC6 - x-ray repair complementing d…
7	[0,0,-1]	GOCC	GO:0005730	nucleolus	1.68e-12	1.52e-09	3.08 (2576,245,147,43)	DDX56 - dead (asp-glu-ala-asp) box helicase 56; MPHOSPH10 - m-phase phosphoprotein 10 (u3 small nucleolar ribonucleoprotein); UTP6 - utp6, small subunit (ssu) processome component, homolog (yeast); DDX5 - dead (asp-glu-ala-asp) box helicase 5; RRP1 - ribosomal rna processing 1 homolog (s. cerevisiae); MINA - myc induced nuclear antigen; NOL11 - nucleolar protein 11; GNL2 - guanine nucleotide bind…
7	[0,0,-1]	GOCC	GO:0044428	nuclear part	1.86e-07	8.39e-05	1.63 (2576,818,147,76)	PPWD1 - peptidylprolyl isomerase domain and wd repeat containing 1; BOP1 - block of proliferation 1; UTP6 - utp6, small subunit (ssu) processome component, homolog (yeast); DDX5 - dead (asp-glu-ala-asp) box helicase 5; DDX56 - dead (asp-glu-ala-asp) box helicase 56; THOC2 - tho complex 2; MINA - myc induced nuclear antigen; GEMIN5 - gem (nuclear organelle) associated protein 5; NOL11 - nucleolar …
7	[0,0,-1]	GOCC	GO:0043232	intracellular non-membrane-bounded organelle	4.98e-07	0.000112	1.74 (2576,636,147,63)	DDX56 - dead (asp-glu-ala-asp) box helicase 56; DDX5 - dead (asp-glu-ala-asp) box helicase 5; UTP6 - utp6, small subunit (ssu) processome component, homolog (yeast); MINA - myc induced nuclear antigen; NOL11 - nucleolar protein 11; IFI16 - interferon, gamma-inducible protein 16; GSK3B - glycogen synthase kinase 3 beta; MYCBP2 - myc binding protein 2, e3 ubiquitin protein ligase; WDR36 - wd repeat…
7	[0,0,-1]	GOCC	GO:0043228	non-membrane-bounded organelle	4.98e-07	0.00015	1.74 (2576,636,147,63)	DDX56 - dead (asp-glu-ala-asp) box helicase 56; DDX5 - dead (asp-glu-ala-asp) box helicase 5; UTP6 - utp6, small subunit (ssu) processome component, homolog (yeast); MINA - myc induced nuclear antigen; NOL11 - nucleolar protein 11; IFI16 - interferon, gamma-inducible protein 16; GSK3B - glycogen synthase kinase 3 beta; MYCBP2 - myc binding protein 2, e3 ubiquitin protein ligase; WDR36 - wd repeat…
7	[0,0,-1]	GOCC	GO:0032040	small-subunit processome	0.00014	0.0252	11.68 (2576,6,147,4)	UTP14A - utp14, u3 small nucleolar ribonucleoprotein, homolog a (yeast); TBL3 - transducin (beta)-like 3; UTP20 - utp20, small subunit (ssu) processome component, homolog (yeast); WDR36 - wd repeat domain 36;
7	[0,0,-1]	GOCC	GO:0030684	preribosome	0.000323	0.0486	7.30 (2576,12,147,5)	RRP1 - ribosomal rna processing 1 homolog (s. cerevisiae); UTP14A - utp14, u3 small nucleolar ribonucleoprotein, homolog a (yeast); TBL3 - transducin (beta)-like 3; UTP20 - utp20, small subunit (ssu) processome component, homolog (yeast); WDR36 - wd repeat domain 36;
Cluster	Model	Class	GO term	Description	P-value	FDR q-value	Enrichment (N, B, n, b)	Genes
8	[0,-1,1]	GOBP	GO:0030071	regulation of mitotic metaphase/anaphase transition	0.000746	0.587	46.00 (2576,16,7,2)	BUB1B - budding uninhibited by benzimidazoles 1 homolog beta (yeast); CDC20 - cell division cycle 20 homolog (s. cerevisiae);
8	[0,-1,1]	GOBP	GO:0071174	mitotic spindle checkpoint	0.000845	0.591	43.29 (2576,17,7,2)	BUB1B - budding uninhibited by benzimidazoles 1 homolog beta (yeast); CDC20 - cell division cycle 20 homolog (s. cerevisiae);
8	[0,-1,1]	GOBP	GO:0031577	spindle checkpoint	0.000949	0.597	40.89 (2576,18,7,2)	BUB1B - budding uninhibited by benzimidazoles 1 homolog beta (yeast); CDC20 - cell division cycle 20 homolog (s. cerevisiae);
8	[0,-1,1]	GOBP	GO:1902099	regulation of metaphase/anaphase transition of cell cycle	0.000746	0.671	46.00 (2576,16,7,2)	BUB1B - budding uninhibited by benzimidazoles 1 homolog beta (yeast); CDC20 - cell division cycle 20 homolog (s. cerevisiae);
8	[0,-1,1]	GOBP	GO:0051784	negative regulation of nuclear division	0.000654	0.686	49.07 (2576,15,7,2)	BUB1B - budding uninhibited by benzimidazoles 1 homolog beta (yeast); CDC20 - cell division cycle 20 homolog (s. cerevisiae);
8	[0,-1,1]	GOBP	GO:0045839	negative regulation of mitosis	0.000654	0.823	49.07 (2576,15,7,2)	BUB1B - budding uninhibited by benzimidazoles 1 homolog beta (yeast); CDC20 - cell division cycle 20 homolog (s. cerevisiae);
8	[0,-1,1]	GOBP	GO:1902100	negative regulation of metaphase/anaphase transition of cell cycle	0.000567	1	52.57 (2576,14,7,2)	BUB1B - budding uninhibited by benzimidazoles 1 homolog beta (yeast); CDC20 - cell division cycle 20 homolog (s. cerevisiae);
8	[0,-1,1]	GOBP	GO:0045841	negative regulation of mitotic metaphase/anaphase transition	0.000567	1	52.57 (2576,14,7,2)	BUB1B - budding uninhibited by benzimidazoles 1 homolog beta (yeast); CDC20 - cell division cycle 20 homolog (s. cerevisiae);
8	[0,-1,1]	GOBP	GO:0007094	mitotic spindle assembly checkpoint	0.000567	1	52.57 (2576,14,7,2)	BUB1B - budding uninhibited by benzimidazoles 1 homolog beta (yeast); CDC20 - cell division cycle 20 homolog (s. cerevisiae);
8	[0,-1,1]	GOBP	GO:0071173	spindle assembly checkpoint	0.000654	1	49.07 (2576,15,7,2)	BUB1B - budding uninhibited by benzimidazoles 1 homolog beta (yeast); CDC20 - cell division cycle 20 homolog (s. cerevisiae);
8	[0,-1,1]	GOMF	No enriched term
8	[0,-1,1]	GOCC	GO:0000152	nuclear ubiquitin ligase complex	0.000282	0.127	73.60 (2576,10,7,2)	BUB1B - budding uninhibited by benzimidazoles 1 homolog beta (yeast); CDC20 - cell division cycle 20 homolog (s. cerevisiae);
8	[0,-1,1]	GOCC	GO:0005680	anaphase-promoting complex	0.000176	0.159	92.00 (2576,8,7,2)	BUB1B - budding uninhibited by benzimidazoles 1 homolog beta (yeast); CDC20 - cell division cycle 20 homolog (s. cerevisiae);
Cluster	Model	Class	GO term	Description	P-value	FDR q-value	Enrichment (N, B, n, b)	Genes
10	[0,-1,-1]	GOBP	No enriched term
10	[0,-1,-1]	GOMF	No enriched term
10	[0,-1,-1]	GOCC	No enriched term
Cluster	Model	Class	GO term	Description	P-value	FDR q-value	Enrichment (N, B, n, b)	Genes
11	[0,-1,-2]	GOBP	GO:0051081	nuclear envelope disassembly	5.46e-06	0.0115	7.51 (2576,28,98,8)	SEH1L - seh1-like (s. cerevisiae); NUP37 - nucleoporin 37kda; CDK1 - cyclin-dependent kinase 1; NUP155 - nucleoporin 155kda; NEK9 - nima (never in mitosis gene a)- related kinase 9; NUP107 - nucleoporin 107kda; NUP93 - nucleoporin 93kda; NUP210 - nucleoporin 210kda;
11	[0,-1,-2]	GOBP	GO:0030397	membrane disassembly	5.46e-06	0.0172	7.51 (2576,28,98,8)	SEH1L - seh1-like (s. cerevisiae); NUP37 - nucleoporin 37kda; CDK1 - cyclin-dependent kinase 1; NUP155 - nucleoporin 155kda; NEK9 - nima (never in mitosis gene a)- related kinase 9; NUP107 - nucleoporin 107kda; NUP210 - nucleoporin 210kda; NUP93 - nucleoporin 93kda;
11	[0,-1,-2]	GOBP	GO:0007077	mitotic nuclear envelope disassembly	4.03e-06	0.0253	7.79 (2576,27,98,8)	SEH1L - seh1-like (s. cerevisiae); NUP37 - nucleoporin 37kda; CDK1 - cyclin-dependent kinase 1; NUP155 - nucleoporin 155kda; NEK9 - nima (never in mitosis gene a)- related kinase 9; NUP107 - nucleoporin 107kda; NUP210 - nucleoporin 210kda; NUP93 - nucleoporin 93kda;
11	[0,-1,-2]	GOBP	GO:0006998	nuclear envelope organization	1.63e-05	0.0256	6.57 (2576,32,98,8)	SEH1L - seh1-like (s. cerevisiae); NUP37 - nucleoporin 37kda; CDK1 - cyclin-dependent kinase 1; NUP155 - nucleoporin 155kda; NEK9 - nima (never in mitosis gene a)- related kinase 9; NUP107 - nucleoporin 107kda; NUP210 - nucleoporin 210kda; NUP93 - nucleoporin 93kda;
11	[0,-1,-2]	GOBP	GO:0015749	monosaccharide transport	0.000201	0.18	6.57 (2576,24,98,6)	SEH1L - seh1-like (s. cerevisiae); NUP37 - nucleoporin 37kda; NUP155 - nucleoporin 155kda; NUP107 - nucleoporin 107kda; NUP93 - nucleoporin 93kda; NUP210 - nucleoporin 210kda;
11	[0,-1,-2]	GOBP	GO:0008643	carbohydrate transport	0.000256	0.201	6.31 (2576,25,98,6)	SEH1L - seh1-like (s. cerevisiae); NUP37 - nucleoporin 37kda; NUP155 - nucleoporin 155kda; NUP107 - nucleoporin 107kda; NUP93 - nucleoporin 93kda; NUP210 - nucleoporin 210kda;
11	[0,-1,-2]	GOBP	GO:0015758	glucose transport	0.000201	0.21	6.57 (2576,24,98,6)	SEH1L - seh1-like (s. cerevisiae); NUP37 - nucleoporin 37kda; NUP155 - nucleoporin 155kda; NUP107 - nucleoporin 107kda; NUP93 - nucleoporin 93kda; NUP210 - nucleoporin 210kda;
11	[0,-1,-2]	GOBP	GO:0006997	nucleus organization	0.000309	0.216	7.73 (2576,17,98,5)	SEH1L - seh1-like (s. cerevisiae); AHCTF1 - at hook containing transcription factor 1; PES1 - pescadillo ribosomal biogenesis factor 1; NUP107 - nucleoporin 107kda; NUP93 - nucleoporin 93kda;
11	[0,-1,-2]	GOBP	GO:0006999	nuclear pore organization	0.000347	0.218	10.51 (2576,10,98,4)	SEH1L - seh1-like (s. cerevisiae); AHCTF1 - at hook containing transcription factor 1; NUP107 - nucleoporin 107kda; NUP93 - nucleoporin 93kda;
11	[0,-1,-2]	GOBP	GO:0008645	hexose transport	0.000201	0.253	6.57 (2576,24,98,6)	SEH1L - seh1-like (s. cerevisiae); NUP37 - nucleoporin 37kda; NUP155 - nucleoporin 155kda; NUP107 - nucleoporin 107kda; NUP210 - nucleoporin 210kda; NUP93 - nucleoporin 93kda;
11	[0,-1,-2]	GOBP	GO:0006468	protein phosphorylation	0.000473	0.27	3.46 (2576,76,98,10)	MAP4K4 - mitogen-activated protein kinase kinase kinase kinase 4; EIF2S1 - eukaryotic translation initiation factor 2, subunit 1 alpha, 35kda; PRKDC - protein kinase, dna-activated, catalytic polypeptide; LCK - lymphocyte-specific protein tyrosine kinase; IKBKAP - inhibitor of kappa light polypeptide gene enhancer in b-cells, kinase complex-associated protein; CDK11B - cyclin-dependent kinase 11b…
11	[0,-1,-2]	GOBP	GO:0022402	cell cycle process	0.000618	0.299	2.05 (2576,282,98,22)	NUP37 - nucleoporin 37kda; SMC4 - structural maintenance of chromosomes 4; CDK11B - cyclin-dependent kinase 11b; CDK1 - cyclin-dependent kinase 1; NUP155 - nucleoporin 155kda; PCM1 - pericentriolar material 1; SMARCAD1 - swi/snf-related, matrix-associated actin-dependent regulator of chromatin, subfamily a, containing dead/h box 1; KIF2C - kinesin family member 2c; NEK9 - nima (never in mitosis g…
11	[0,-1,-2]	GOBP	GO:0010827	regulation of glucose transport	0.000607	0.318	5.44 (2576,29,98,6)	SEH1L - seh1-like (s. cerevisiae); NUP37 - nucleoporin 37kda; NUP155 - nucleoporin 155kda; NUP107 - nucleoporin 107kda; NUP93 - nucleoporin 93kda; NUP210 - nucleoporin 210kda;
11	[0,-1,-2]	GOBP	GO:0006281	DNA repair	0.00082	0.369	3.01 (2576,96,98,11)	PRKDC - protein kinase, dna-activated, catalytic polypeptide; UHRF1 - ubiquitin-like with phd and ring finger domains 1; RBX1 - ring-box 1, e3 ubiquitin protein ligase; SMC4 - structural maintenance of chromosomes 4; FANCD2 - fanconi anemia, complementation group d2; CDK1 - cyclin-dependent kinase 1; TAOK3 - tao kinase 3; XAB2 - xpa binding protein 2; CHEK1 - checkpoint kinase 1; POLR2G - polymer…
11	[0,-1,-2]	GOBP	GO:0031572	G2 DNA damage checkpoint	0.000983	0.412	13.14 (2576,6,98,3)	CDK1 - cyclin-dependent kinase 1; TAOK3 - tao kinase 3; CHEK1 - checkpoint kinase 1;
11	[0,-1,-2]	GOMF	GO:0001882	nucleoside binding	2.46e-05	0.00463	1.95 (2576,473,98,35)	ADSS - adenylosuccinate synthase; EEF2 - eukaryotic translation elongation factor 2; EFTUD2 - elongation factor tu gtp binding domain containing 2; DDX51 - dead (asp-glu-ala-asp) box polypeptide 51; SMC4 - structural maintenance of chromosomes 4; CDK11B - cyclin-dependent kinase 11b; CDK1 - cyclin-dependent kinase 1; KIF2C - kinesin family member 2c; YTHDC2 - yth domain containing 2; EHD1 - eh-do…
11	[0,-1,-2]	GOMF	GO:0017076	purine nucleotide binding	2.71e-05	0.00463	1.94 (2576,475,98,35)	ADSS - adenylosuccinate synthase; EEF2 - eukaryotic translation elongation factor 2; EFTUD2 - elongation factor tu gtp binding domain containing 2; DDX51 - dead (asp-glu-ala-asp) box polypeptide 51; SMC4 - structural maintenance of chromosomes 4; CDK11B - cyclin-dependent kinase 11b; CDK1 - cyclin-dependent kinase 1; KIF2C - kinesin family member 2c; YTHDC2 - yth domain containing 2; EHD1 - eh-do…
11	[0,-1,-2]	GOMF	GO:0032553	ribonucleotide binding	2.24e-05	0.00468	1.95 (2576,471,98,35)	ADSS - adenylosuccinate synthase; EEF2 - eukaryotic translation elongation factor 2; EFTUD2 - elongation factor tu gtp binding domain containing 2; DDX51 - dead (asp-glu-ala-asp) box polypeptide 51; SMC4 - structural maintenance of chromosomes 4; CDK11B - cyclin-dependent kinase 11b; CDK1 - cyclin-dependent kinase 1; KIF2C - kinesin family member 2c; YTHDC2 - yth domain containing 2; EHD1 - eh-do…
11	[0,-1,-2]	GOMF	GO:0032549	ribonucleoside binding	2.03e-05	0.00477	1.96 (2576,469,98,35)	ADSS - adenylosuccinate synthase; EEF2 - eukaryotic translation elongation factor 2; EFTUD2 - elongation factor tu gtp binding domain containing 2; DDX51 - dead (asp-glu-ala-asp) box polypeptide 51; SMC4 - structural maintenance of chromosomes 4; CDK11B - cyclin-dependent kinase 11b; CDK1 - cyclin-dependent kinase 1; KIF2C - kinesin family member 2c; YTHDC2 - yth domain containing 2; EHD1 - eh-do…
11	[0,-1,-2]	GOMF	GO:0032555	purine ribonucleotide binding	1.93e-05	0.0052	1.97 (2576,468,98,35)	ADSS - adenylosuccinate synthase; EEF2 - eukaryotic translation elongation factor 2; EFTUD2 - elongation factor tu gtp binding domain containing 2; DDX51 - dead (asp-glu-ala-asp) box polypeptide 51; SMC4 - structural maintenance of chromosomes 4; CDK11B - cyclin-dependent kinase 11b; CDK1 - cyclin-dependent kinase 1; KIF2C - kinesin family member 2c; YTHDC2 - yth domain containing 2; EHD1 - eh-do…
11	[0,-1,-2]	GOMF	GO:0001883	purine nucleoside binding	1.84e-05	0.00577	1.97 (2576,467,98,35)	ADSS - adenylosuccinate synthase; EEF2 - eukaryotic translation elongation factor 2; EFTUD2 - elongation factor tu gtp binding domain containing 2; DDX51 - dead (asp-glu-ala-asp) box polypeptide 51; SMC4 - structural maintenance of chromosomes 4; CDK11B - cyclin-dependent kinase 11b; CDK1 - cyclin-dependent kinase 1; KIF2C - kinesin family member 2c; YTHDC2 - yth domain containing 2; EHD1 - eh-do…
11	[0,-1,-2]	GOMF	GO:0030554	adenyl nucleotide binding	1.8e-05	0.00677	2.11 (2576,387,98,31)	DDX51 - dead (asp-glu-ala-asp) box polypeptide 51; SMC4 - structural maintenance of chromosomes 4; CDK11B - cyclin-dependent kinase 11b; CDK1 - cyclin-dependent kinase 1; KIF2C - kinesin family member 2c; YTHDC2 - yth domain containing 2; EHD1 - eh-domain containing 1; FARSB - phenylalanyl-trna synthetase, beta subunit; ADRBK1 - adrenergic, beta, receptor kinase 1; SNRNP200 - small nuclear ribonu…
11	[0,-1,-2]	GOMF	GO:0032550	purine ribonucleoside binding	1.75e-05	0.00825	1.97 (2576,466,98,35)	ADSS - adenylosuccinate synthase; EEF2 - eukaryotic translation elongation factor 2; EFTUD2 - elongation factor tu gtp binding domain containing 2; DDX51 - dead (asp-glu-ala-asp) box polypeptide 51; SMC4 - structural maintenance of chromosomes 4; CDK11B - cyclin-dependent kinase 11b; CDK1 - cyclin-dependent kinase 1; KIF2C - kinesin family member 2c; YTHDC2 - yth domain containing 2; EHD1 - eh-do…
11	[0,-1,-2]	GOMF	GO:0035639	purine ribonucleoside triphosphate binding	1.67e-05	0.0105	1.98 (2576,465,98,35)	ADSS - adenylosuccinate synthase; EEF2 - eukaryotic translation elongation factor 2; EFTUD2 - elongation factor tu gtp binding domain containing 2; DDX51 - dead (asp-glu-ala-asp) box polypeptide 51; SMC4 - structural maintenance of chromosomes 4; CDK11B - cyclin-dependent kinase 11b; CDK1 - cyclin-dependent kinase 1; KIF2C - kinesin family member 2c; YTHDC2 - yth domain containing 2; EHD1 - eh-do…
11	[0,-1,-2]	GOMF	GO:0032559	adenyl ribonucleotide binding	1.37e-05	0.0129	2.13 (2576,382,98,31)	SMC4 - structural maintenance of chromosomes 4; DDX51 - dead (asp-glu-ala-asp) box polypeptide 51; CDK11B - cyclin-dependent kinase 11b; CDK1 - cyclin-dependent kinase 1; KIF2C - kinesin family member 2c; YTHDC2 - yth domain containing 2; FARSB - phenylalanyl-trna synthetase, beta subunit; EHD1 - eh-domain containing 1; ADRBK1 - adrenergic, beta, receptor kinase 1; SNRNP200 - small nuclear ribonu…
11	[0,-1,-2]	GOMF	GO:0004672	protein kinase activity	8.88e-05	0.0129	3.86 (2576,75,98,11)	MAP4K4 - mitogen-activated protein kinase kinase kinase kinase 4; PRKDC - protein kinase, dna-activated, catalytic polypeptide; LCK - lymphocyte-specific protein tyrosine kinase; CDK11B - cyclin-dependent kinase 11b; ILK - integrin-linked kinase; CDK1 - cyclin-dependent kinase 1; MAP2K4 - mitogen-activated protein kinase kinase 4; TAOK3 - tao kinase 3; CHEK1 - checkpoint kinase 1; NEK9 - nima (ne…
11	[0,-1,-2]	GOMF	GO:0004674	protein serine/threonine kinase activity	8.3e-05	0.013	4.24 (2576,62,98,10)	MAP4K4 - mitogen-activated protein kinase kinase kinase kinase 4; PRKDC - protein kinase, dna-activated, catalytic polypeptide; CDK11B - cyclin-dependent kinase 11b; ILK - integrin-linked kinase; CDK1 - cyclin-dependent kinase 1; TAOK3 - tao kinase 3; MAP2K4 - mitogen-activated protein kinase kinase 4; CHEK1 - checkpoint kinase 1; NEK9 - nima (never in mitosis gene a)- related kinase 9; ADRBK1 - …
11	[0,-1,-2]	GOMF	GO:0005524	ATP binding	1.1e-05	0.0206	2.16 (2576,378,98,31)	SMC4 - structural maintenance of chromosomes 4; DDX51 - dead (asp-glu-ala-asp) box polypeptide 51; CDK11B - cyclin-dependent kinase 11b; CDK1 - cyclin-dependent kinase 1; KIF2C - kinesin family member 2c; YTHDC2 - yth domain containing 2; FARSB - phenylalanyl-trna synthetase, beta subunit; EHD1 - eh-domain containing 1; ADRBK1 - adrenergic, beta, receptor kinase 1; SNRNP200 - small nuclear ribonu…
11	[0,-1,-2]	GOMF	GO:0016772	transferase activity, transferring phosphorus-containing groups	0.000174	0.0233	2.71 (2576,155,98,16)	MAP4K4 - mitogen-activated protein kinase kinase kinase kinase 4; PRKDC - protein kinase, dna-activated, catalytic polypeptide; ALDH18A1 - aldehyde dehydrogenase 18 family, member a1; CDK11B - cyclin-dependent kinase 11b; CDK1 - cyclin-dependent kinase 1; MAP2K4 - mitogen-activated protein kinase kinase 4; TAOK3 - tao kinase 3; POLR3E - polymerase (rna) iii (dna directed) polypeptide e (80kd); PO…
11	[0,-1,-2]	GOMF	GO:0016773	phosphotransferase activity, alcohol group as acceptor	0.000333	0.0418	3.12 (2576,101,98,12)	MAP4K4 - mitogen-activated protein kinase kinase kinase kinase 4; PRKDC - protein kinase, dna-activated, catalytic polypeptide; LCK - lymphocyte-specific protein tyrosine kinase; TRRAP - transformation/transcription domain-associated protein; CDK11B - cyclin-dependent kinase 11b; ILK - integrin-linked kinase; CDK1 - cyclin-dependent kinase 1; MAP2K4 - mitogen-activated protein kinase kinase 4; TA…
11	[0,-1,-2]	GOMF	GO:0043168	anion binding	0.000792	0.0932	1.62 (2576,602,98,37)	ADSS - adenylosuccinate synthase; EEF2 - eukaryotic translation elongation factor 2; EFTUD2 - elongation factor tu gtp binding domain containing 2; DDX51 - dead (asp-glu-ala-asp) box polypeptide 51; SMC4 - structural maintenance of chromosomes 4; CDK11B - cyclin-dependent kinase 11b; CDK1 - cyclin-dependent kinase 1; KIF2C - kinesin family member 2c; YTHDC2 - yth domain containing 2; EHD1 - eh-do…
11	[0,-1,-2]	GOCC	GO:0044428	nuclear part	0.000471	0.212	1.51 (2576,818,98,47)	XPO5 - exportin 5; RBX1 - ring-box 1, e3 ubiquitin protein ligase; EFTUD2 - elongation factor tu gtp binding domain containing 2; DDX51 - dead (asp-glu-ala-asp) box polypeptide 51; PES1 - pescadillo ribosomal biogenesis factor 1; CDK1 - cyclin-dependent kinase 1; NUP155 - nucleoporin 155kda; MTA1 - metastasis associated 1; HEATR1 - heat repeat containing 1; SUMO3 - smt3 suppressor of mif two 3 ho…
11	[0,-1,-2]	GOCC	GO:0000777	condensed chromosome kinetochore	0.000884	0.266	5.09 (2576,31,98,6)	SEH1L - seh1-like (s. cerevisiae); NUP37 - nucleoporin 37kda; AHCTF1 - at hook containing transcription factor 1; ERCC6L - excision repair cross-complementing rodent repair deficiency, complementation group 6-like; KIF2C - kinesin family member 2c; NUP107 - nucleoporin 107kda;
11	[0,-1,-2]	GOCC	GO:0031080	nuclear pore outer ring	0.000347	0.313	10.51 (2576,10,98,4)	SEH1L - seh1-like (s. cerevisiae); NUP37 - nucleoporin 37kda; AHCTF1 - at hook containing transcription factor 1; NUP107 - nucleoporin 107kda;
