# Supplementary material for: Dynamic Impacts of the Inhibition of the Molecular Chaperone Hsp90 on the T-Cell Proteome Have Implications for Anti-Cancer Therapy
Source: PLoS One. 2013 Nov 27;8(11):e80425. doi: 10.1371/journal.pone.0080425 (PMC3842317; doi:10.1371/journal.pone.0080425)
Supplement: Table S5 — Protein categories used for analysis in Figures 6 , 7 with their data from stSILAC and pcSILAC : stSILAC ratios, decay and synthesis rates, fluxes, functional protein annotations (XLS). (XLSX) [file pone.0080425.s014.xlsx]

## Sheet: Legend
Column information - pcSILAC exp 2 with rates for protein categories
index	Just a number index
Uniprot	ID
ENSEMBL
Protein.Names
Gene.Names
MaxQuant id
IPI id
Length	length in AA
#K	number of K in sequence
#R	number of R in sequence
Intensity	total ion intensity (basis for iBAQ score)
Nr detectable peps	tryptic peptides between 5-32 AA length
iBAQ score per protein	total ion intensity per protein / nr. Detectable peptides = iBAQ score per protein
Fract iBAQ score	Fractional iBAQ score (=iBAQ score divided by total iBAQ score)
S1 6h	S1 parameter calc from pcSILAC ratios (should correspond to a standard SILAC ratio treated/control)
S2 6h	S2 parameter calc. from pcSILAC ratios (should correspond to a standard SILAC ratio treated/control)
avg(S1,S2) 6h
log2(avg(S2S2)6h)
centered log2(avg(S1S2)6h)	as the above, just centered on median
S1 12h	S1 parameter calc from pcSILAC ratios (should correspond to a standard SILAC ratio treated/control)
S2 12h	S2 parameter calc. from pcSILAC ratios (should correspond to a standard SILAC ratio treated/control)
avg(S1,S2) 12h
log2(avg(S2S2)12h)
centered log2(avg(S1S2)12h)	as the above, just centered on median
S1 (20h)	S1 parameter calc from pcSILAC ratios (should correspond to a standard SILAC ratio treated/control)
S2 (20h)	S2 parameter calc. from pcSILAC ratios (should correspond to a standard SILAC ratio treated/control)
average(S1,S2) at 20h
log2(avg(S1,S2 at 20h)
centered log2(avg(S1,S2 at 20h)	as the above, just centered on median
n_nonConverging	0= convergence
resNorm	residual norm of the fitting; if large-> poor fitting
resNorm-std	std deviation of the above
kA_app [/hr]	k apparent (A=control sample)
kA_app-std	std deviation of the above
kB_app [/hr]	k apparent (B=GA treated sample)
kB_app/kA_app
log2(kB_app/kA_app)
kB_app-std	std deviation of the above
kA_specific [/hr]	true kdeg (A=control sample)
kB_specific [/hr]	true kdeg (B=GA treated sample)
kBspec/kAspec	ratio of the above
log2(kBspec/kAspec)
ln2/kA_spec	half-life control sample
ln2/kB_spec	half-life treated sample
vB/vA
log2(vB/vA)
vB/vA-std	std deviation of the above
P_B / P_A	ratio of steady-state (t-> infinite) concentrations of pA(control), pB(treated)
log2(P_B / P_A)
p_A [a.u. - concentration]	steady-state (t-> infinite) concentrations of pA(control), pB(treated)
p_B [a.u. - concentration]	steady-state (t-> infinite) concentrations of pA(control), pB(treated)
V_A [a.u. - concentration/time]	synthesis rate control
V_B [a.u. - concentration/time]	synthesis rate treated
***
d_pB_dt (time_drug) [a.u.]	Flux total at time of drug addition
d_V-synth (td) [a.u.]	Flux synthesis at time of drug addition
d_V-degrad (td) [a.u.]	Flux decay at time of drug addition
d_V-dilution (td) [a.u.]	Flux dilution term at time of drug addition
***
d_pB_dt (6 hr) [a.u.]	Same as above, later time point
d_V-synth (6 hr) [a.u.]	Same as above, later time point
d_V-degrad (6 hr) [a.u.]	Same as above, later time point
d_V-dilution (6 hr) [a.u.]	Same as above, later time point
***
d_pB_dt (20 hr) [a.u.]	Same as above, later time point
d_V-synth (20 hr) [a.u.]	Same as above, later time point
d_V-degrad (20 hr) [a.u.]	Same as above, later time point
d_V-dilution (20 hr) [a.u.]	Same as above, later time point
***
d_pB_dt (200 hr) [a.u.]	Same as above, later time point
d_V-synth (200 hr) [a.u.]	Same as above, later time point
d_V-degrad (200 hr) [a.u.]	Same as above, later time point
d_V-dilution (200 hr) [a.u.]	Same as above, later time point
id
Interactor category	Annotation		Special annotations	Description/origin of annotation
Interactor type	Annotation
HS genes richter	Annotation		Oncogene	Higgins, M. E., Claremont, M., Major, J. E., Sander, C., & Lash, A. E. (2007). CancerGenes: a gene selection resource for cancer genome projects. Nucleic acids research, 35(Database issue), D721–6. doi:10.1093/nar/gkl811
Oncogene	Annotation		Tumor suppressor	Higgins, M. E., Claremont, M., Major, J. E., Sander, C., & Lash, A. E. (2007). CancerGenes: a gene selection resource for cancer genome projects. Nucleic acids research, 35(Database issue), D721–6. doi:10.1093/nar/gkl811
Suppressor	Annotation		client	http://www.picard.ch/downloads/downloads.htm
Human kinase	Annotation		cofactor	http://www.picard.ch/downloads/downloads.htm
GOBP name	Annotation		cochaperone	http://www.picard.ch/downloads/downloads.htm
GOMF name	Annotation		kinase	http://www.picard.ch/downloads/downloads.htm
GOCC name	Annotation		Heat Shock	Richter, K., Haslbeck, M., & Buchner, J. (2010). The heat shock response: life on the verge of death. Molecular cell, 40(2), 253–66. doi:10.1016/j.molcel.2010.10.006
KEGG name	Annotation
Pfam	Annotation
Uniprot	Annotation
ENSEMBL	Annotation
R.ev..median..HM..r3.6h	raw values
R.ev..median..HL..r3.6h	raw values
R.ev..median..ML..r3.6h	raw values
R.ev..median..HM..r3.12h	raw values
R.ev..median..HL..r3.12h	raw values
R.ev..median..ML..r3.12h	raw values
R.ev..median..HM..r3.20h	raw values
R.ev..median..HL..r3.20h	raw values
R.ev..median..ML..r3.20h	raw values
K.ev..median..HM..r3.6h	raw values
K.ev..median..HL..r3.6h	raw values
K.ev..median..ML..r3.6h	raw values
K.ev..median..HM..r3.12h	raw values
K.ev..median..HL..r3.12h	raw values
K.ev..median..ML..r3.12h	raw values
K.ev..median..HM..r3.20h	raw values
K.ev..median..HL..r3.20h	raw values
K.ev..median..ML..r3.20h	raw values

## Sheet: averages
AVERAGES	Intensity	Nr.detectable.peps	iBAQ.score.per.protein	Fract.iBAQ.score.global	S1..6h.	S2...6h.	avg.S1.S2..6h	log2.avg.S2S2.6h.	centered.log2.avg.S1S2.6h.	S1..12h.	S2...12h.	avg.S1.S2..12h	log2.avg.S2S2.12h.	centered.log2.avg.S1S2.12h.	S1..20h.	S2..20h.	average.S1.S2..at.20h	log2.avg.S1.S2.at.20h.	centered.log2.avg.S1.S2.at.20h.	X....1	n_nonConverging	resNorm	resNorm.std	kA_app...hr.	kA_app.std	kB_app...hr.	kB_app.kA_app	log2.kB_app.kA_app.	kB_app.std	kA_specific...hr.	kB_specific...hr.	kBspec.kAspec	log2.kBspec.kAspec.	ln2.kA_spec..HALF.LIFE.control...h.1.	ln2.kB_spec..HALF.LIFE.treated....h.1.	vB.vA	log2.vB.vA.	vB.vA.std	P_B...P_A	log2.P_B...P_A.	p_A..a.u....concentration.	p_B..a.u....concentration.	V_A..a.u....concentration.time.	V_B..a.u....concentration.time.	X....2	d_pB_dt..time_drug...a.u..	d_V.synth..td...a.u..	d_V.degrad..td...a.u..	d_V.dilution..td...a.u..
Hsp90 and cofactors	1.175e+10	29.4545	345700000	0.00180081	0.959132	0.959265	0.959198	-0.0792363	0.116764	1.45323	1.43159	1.44241	0.453649	0.363649	1.28627	1.26557	1.27592	0.30102	0.54762		0	0.439129	0.14119	0.0318476	0.00196667	0.0247619	0.77271	-0.405338	0.00404762	0.00691905	0.0184095	7.24422	1.75645	297.617	43.3291	1.3282	0.257781	0.0927333	1.84912	0.66311	7.66883	23.4245	0.237163	0.441781		0.280481	0.204575	-0.0722161	0.148121
Hsp90 clients	6.67147e+09	40.2258	3.8024e+08	0.00198175	0.831162	0.856314	0.843738	-0.26952	-0.07352	0.997795	1.01995	1.00887	-0.0289972	-0.118997	0.779475	0.809395	0.794435	-0.398474	-0.151874		0	0.249337	0.107253	0.0428847	0.00210339	0.0395763	0.846819	-0.349683	0.00476271	0.0179254	0.0332203	2.24178	0.971629	82.6286	33.8365	0.515219	-1.28419	0.049161	0.692008	-0.934512	10.7743	8.3889	0.422291	0.200445		-0.094288	-0.221847	-0.0820769	0.209636
Oncogenes	4.35486e+09	31.6667	1.76823e+08	0.000921236	0.861424	0.876427	0.868925	-0.214116	-0.0181157	1.05341	1.07632	1.06486	0.0606618	-0.0293382	0.872354	0.894515	0.883434	-0.260846	-0.0142463		0	0.219833	0.0908917	0.0438583	0.0021	0.0383028	0.855208	-0.282836	0.00421389	0.0189028	0.0319528	1.85325	0.805597	50.2346	26.8973	0.663717	-0.929928	0.0520694	0.853678	-0.647086	4.35728	6.3529	0.163496	0.153402		0.0250142	-0.0101228	-0.0458928	0.0810298
Tumor suppressors	2924850000	36.8871	1.42738e+08	0.000744624	0.832864	0.854258	0.843561	-0.270151	-0.0741511	1.00826	1.02298	1.01562	-0.0119135	-0.101914	0.791148	0.816628	0.803888	-0.380575	-0.133975		0	0.298534	0.106203	0.0494607	0.00223115	0.0469656	0.8963	-0.234667	0.0046459	0.0245082	0.040618	1.84276	0.796693	49.8248	25.8654	0.587533	-0.988905	0.0491164	0.717407	-0.754246	4.11318	2.70916	0.16117	0.080439		-0.0520134	-0.0807158	-0.047287	0.0759894
Response to unfolded protein	22401950000	33.6	707730000	0.0036856	1.03441	1.0181	1.02626	0.0045193	0.200519	1.72931	1.68085	1.70508	0.664219	0.574219	1.53609	1.48977	1.51293	0.563711	0.810311		0	0.57225	0.169012	0.034525	0.002175	0.0266	0.73135	-0.482338	0.004075	0.009575	0.0202375	3.00713	1.45457	148.456	46.9415	1.58122	0.552975	0.104237	2.26328	1.03529	14.9246	52.3052	0.491203	0.990302		0.661973	0.499083	-0.138481	0.301371
ER lumen	3276786000	32.8	1.18973e+08	0.000620633	0.949772	0.950181	0.949976	-0.0827134	0.113287	1.35435	1.3415	1.34792	0.412079	0.322079	1.17382	1.19017	1.18199	0.216714	0.463314		0	0.360453	0.1565	0.03314	0.00201333	0.0242533	0.721353	-0.494727	0.00433333	0.0082	0.0178933	2.33029	1.16767	100.743	43.5507	1.25313	0.175087	0.0992	1.70152	0.669827	2.84323	5.42037	0.0924667	0.136421		0.0672833	0.0439962	-0.0295874	0.0528745
Vesicle	6.61129e+09	33.3137	2.15696e+08	0.00112418	0.90108	0.910934	0.906007	-0.148179	0.0478215	1.17473	1.19281	1.18377	0.223925	0.133925	1.01626	1.03817	1.02721	-0.00611971	0.24048		0	0.264112	0.110602	0.0379898	0.00202857	0.0277694	0.727902	-0.480073	0.00402245	0.0130469	0.0214204	2.0037	0.877647	76.9173	37.0382	0.868541	-0.533318	0.067751	1.22872	-0.0532571	5.06884	11.3975	0.166935	0.231707		0.116601	0.0647804	-0.0425834	0.094404
Vesicle-mediated transport	4.024e+09	37.8889	2.12692e+08	0.00110909	0.886357	0.907056	0.896707	-0.162915	0.0330852	1.10596	1.14689	1.12643	0.158704	0.0687045	0.948857	0.977079	0.962968	-0.0807739	0.165826		0	0.244132	0.096875	0.0415591	0.00209091	0.0315159	0.740125	-0.453155	0.00396818	0.0166	0.0251568	1.66707	0.690732	57.2635	33.2966	0.735761	-0.583861	0.0593364	1.01567	-0.130711	5.84378	9.52459	0.255868	0.259317		0.0715428	0.00345401	-0.0423055	0.110394
Negative regulation of apoptosis	4506488000	30.76	294459200	0.00153624	0.855756	0.891033	0.873394	-0.214052	-0.0180524	1.10355	1.11943	1.11149	0.109051	0.0190515	0.927204	0.950539	0.938871	-0.163065	0.0835354		0	0.391771	0.139042	0.0420958	0.00212917	0.0360583	0.813612	-0.327658	0.00419167	0.01715	0.0297042	2.15443	1.02739	77.8703	32.8787	0.791633	-0.613304	0.0669167	1.02505	-0.285658	8.27817	10.6124	0.384471	0.359842		0.0587381	-0.0246227	-0.0758407	0.159201
Proteasome complex	1567950625	35.25	59016250	0.000307764	0.85505	0.868512	0.861781	-0.217488	-0.0214877	1.06929	1.08135	1.07532	0.103603	0.0136033	0.910535	0.931471	0.921003	-0.121657	0.124943		0	0.15975	0.0736062	0.04275	0.00215625	0.0343938	0.792206	-0.346344	0.00401875	0.0177938	0.0280375	1.76094	0.7726	52.6949	28.4194	0.674194	-0.586475	0.0524562	0.853525	-0.240119	1.6082	1.37377	0.06912	0.0466024		-0.00835419	-0.0224884	-0.0157729	0.0299071
Telomene maintenance	8.42971e+09	31.6667	1.1035e+09	0.00575243	0.84348	0.851667	0.847573	-0.242306	-0.0463057	0.988172	1.0206	1.00439	0.000431793	-0.0895682	0.673688	0.721714	0.697701	-0.540568	-0.293968		0	0.1781	0.0949556	0.0408111	0.00193333	0.0324222	0.772611	-0.397367	0.00397778	0.0158444	0.0260667	1.7885	0.782733	58.7256	32.0496	0.376978	-1.48488	0.0404778	0.510633	-1.08751	30.9453	27.2659	1.18333	0.613795		-0.0857174	-0.56947	-0.091726	0.575479
Nucleolus	2197949000	37.233	1.12022e+08	0.000584245	0.858961	0.86995	0.864456	-0.218521	-0.0225208	1.0361	1.05777	1.04693	0.0365768	-0.0534232	0.776131	0.804434	0.790283	-0.367602	-0.121002		0	0.21428	0.0903832	0.0428178	0.00207228	0.0357079	0.814326	-0.317226	0.0039495	0.0178604	0.0293515	1.85004	0.826923	54.6972	28.4754	0.504691	-1.14636	0.0448218	0.634664	-0.829137	3.23532	2.25749	0.121716	0.0615428		-0.0290673	-0.0601656	-0.0289315	0.0600298
Ribosome constituent	4.45507e+09	10.3659	4.86722e+08	0.00253917	0.874943	0.883478	0.87921	-0.187528	0.00847221	1.02952	1.06616	1.04784	0.0657078	-0.0242922	0.749259	0.792863	0.771061	-0.377408	-0.130808		0	0.210437	0.0966829	0.0390122	0.00194878	0.028022	0.715629	-0.489093	0.0039	0.0140585	0.0216683	1.5695	0.638	52.1157	33.2267	0.451995	-1.1718	0.0431073	0.631112	-0.682707	14.9223	10.7561	0.616747	0.346631		-0.10287	-0.270105	-0.110269	0.277504
Nucleoporins	5.54173e+08	73	1.01992e+07	5.32167e-05	0.799396	0.842139	0.820768	-0.292689	-0.0966895	0.953784	0.979798	0.966791	-0.0570031	-0.147003	0.65976	0.72396	0.69186	-0.538256	-0.291656		0	0.229725	0.0881	0.0477	0.002075	0.0387167	0.814992	-0.301825	0.00384167	0.02275	0.032375	1.57626	0.615417	37.4399	23.1039	0.408658	-1.38527	0.0375083	0.494367	-1.08344	0.353198	0.204875	0.0157533	0.00730114		-0.0057284	-0.0084497	-0.00384783	0.00656913
Protein kinase	1304420625	38.4375	40948125	0.000213431	0.747722	0.780645	0.764183	-0.465832	-0.269832	0.851485	0.878854	0.86517	-0.328298	-0.418298	0.657644	0.681176	0.66941	-0.748061	-0.501461		0	0.366793	0.12516	0.0486267	0.00232667	0.0646133	1.20494	0.0371067	0.00698667	0.02368	0.05828	2.55535	1.16448	55.6392	23.3199	0.462313	-1.47228	0.0481933	0.534827	-1.5094	1.31195	0.524695	0.0666653	0.0207977		-0.0911367	-0.0458562	-0.0701109	0.0248304
ATP binding	3.72296e+09	44.9219	1.10463e+08	0.000575834	0.854415	0.875317	0.864866	-0.221201	-0.0252011	1.04781	1.07178	1.0598	0.0580612	-0.0319388	0.832527	0.864074	0.8483	-0.292499	-0.0458991		0	0.238187	0.10426	0.0406569	0.00205372	0.0344335	0.807585	-0.358425	0.00423511	0.0157112	0.0280862	2.13338	0.97988	76.6915	33.6541	0.597572	-0.981087	0.0523426	0.789411	-0.622664	2.82181	3.97956	0.0973282	0.0877718		0.0121227	-0.00955234	-0.0297533	0.0514284
[truncated: 35 more columns]

## Sheet: medians
MEDIANS	Intensity	Nr.detectable.peps	iBAQ.score.per.protein	Fract.iBAQ.score.global	S1..6h.	S2...6h.	avg.S1.S2..6h	log2.avg.S2S2.6h.	centered.log2.avg.S1S2.6h.	S1..12h.	S2...12h.	avg.S1.S2..12h	log2.avg.S2S2.12h.	centered.log2.avg.S1S2.12h.	S1..20h.	S2..20h.	average.S1.S2..at.20h	log2.avg.S1.S2.at.20h.	centered.log2.avg.S1.S2.at.20h.	X....1	n_nonConverging	resNorm	resNorm.std	kA_app...hr.	kA_app.std	kB_app...hr.	kB_app.kA_app	log2.kB_app.kA_app.	kB_app.std	kA_specific...hr.	kB_specific...hr.	kBspec.kAspec	log2.kBspec.kAspec.	ln2.kA_spec..HALF.LIFE.control...h.1.	ln2.kB_spec..HALF.LIFE.treated....h.1.	vB.vA	log2.vB.vA.	vB.vA.std	P_B...P_A	log2.P_B...P_A.	p_A..a.u....concentration.	p_B..a.u....concentration.	V_A..a.u....concentration.time.	V_B..a.u....concentration.time.	X....2	d_pB_dt..time_drug...a.u..	d_V.synth..td...a.u..	d_V.degrad..td...a.u..	d_V.dilution..td...a.u..
Hsp90 and cofactors	3128250000	31.5	137500000	0.0007165	0.915616	0.919692	0.915466	-0.127424	0.0685764	1.31872	1.30854	1.31995	0.40048	0.31048	1.24311	1.22839	1.23575	0.30535	0.55195		0	0.3364	0.1125	0.0302	0.0019	0.0225	0.7192	-0.4756	0.0041	0.0053	0.0162	2.949	1.5602	130.774	42.784	1.3508	0.4339	0.0926	1.6344	0.7088	3.15858	8.45403	0.0918	0.150772		0.0728314	0.0239857	-0.0261427	0.0598498
Hsp90 clients	2676950000	28	62850000	0.0003275	0.868296	0.874022	0.873263	-0.195515	0.000485379	1.0246	1.06418	1.04463	0.0629866	-0.0270134	0.824571	0.843749	0.827716	-0.272816	-0.0262163		0	0.1854	0.0933	0.0368	0.0019	0.0269	0.7316	-0.4509	0.0041	0.0118	0.0206	1.733	0.7933	58.7373	33.6456	0.5588	-0.8396	0.05	0.7174	-0.4791	1.9669	1.27709	0.0956	0.0412756		-0.0116352	-0.0380225	-0.0201164	0.0422855
Oncogenes	1077500000	24	37500000	0.0001955	0.865126	0.881676	0.866381	-0.206928	-0.0109277	1.03423	1.0841	1.05162	0.0726096	-0.0173904	0.840048	0.863324	0.857429	-0.221915	0.0246852		0	0.1643	0.0782	0.04185	0.002	0.03445	0.80135	-0.31955	0.0039	0.0169	0.02815	1.5978	0.67605	41.0133	24.6217	0.6059	-0.7228	0.0473	0.73505	-0.44415	1.09822	0.889044	0.05035	0.0289448		-0.00514656	-0.0155349	-0.0110337	0.0204233
Tumor suppressors	1310150000	22.5	43100000	0.0002245	0.848206	0.867319	0.861749	-0.214671	-0.0186709	1.024	1.0426	1.03616	0.0512402	-0.0387598	0.793238	0.835996	0.812212	-0.300073	-0.0534728		0	0.183	0.0852	0.0444	0.002	0.0367	0.828	-0.2724	0.0041	0.0195	0.0304	1.6184	0.6946	35.5436	22.7993	0.5468	-0.8708	0.0471	0.6776	-0.5614	1.32568	0.858047	0.0629	0.0331592		-0.0116352	-0.0195242	-0.0144408	0.0234841
Response to unfolded protein	7685000000	34	375000000	0.001953	0.928716	0.954448	0.936414	-0.0947927	0.101207	1.45641	1.40922	1.43166	0.513423	0.423423	1.50414	1.46184	1.50478	0.581802	0.828402		0	0.3931	0.1243	0.03045	0.00205	0.021	0.6987	-0.5173	0.00415	0.00555	0.0146	2.9262	1.5378	125.137	47.5283	1.416	0.50035	0.09925	1.85745	0.8877	10.4867	17.6346	0.370991	0.58625		0.259604	0.20485	-0.108701	0.195017
ER lumen	2444000000	30	83700000	0.000437	0.93368	0.931393	0.936237	-0.0950547	0.100945	1.31823	1.30517	1.30157	0.380256	0.290256	1.11531	1.15879	1.13865	0.187329	0.433929		0	0.2141	0.1162	0.0323	0.0019	0.0224	0.6818	-0.5526	0.0041	0.0073	0.0161	2.4167	1.273	94.9452	43.0497	1.1448	0.195	0.0853	1.7786	0.8308	2.52218	3.55376	0.083	0.0805374		0.023939	0.00476042	-0.0206068	0.046904
Vesicle	2237700000	26	83700000	0.000437	0.893748	0.897381	0.891352	-0.165933	0.0300673	1.09332	1.12832	1.10654	0.146054	0.0560545	0.951717	0.977568	0.957963	-0.0619585	0.184641		0	0.1972	0.0911	0.0359	0.002	0.0263	0.7199	-0.4742	0.004	0.011	0.02	1.7815	0.8331	63.0091	34.655	0.7458	-0.4231	0.0535	0.9942	-0.0085	2.34562	2.14	0.0735	0.0554478		-0.000148799	-0.011786	-0.0155643	0.0435456
Vesicle-mediated transport	990140000	27	33800000	0.000176	0.879862	0.900121	0.893858	-0.161882	0.0341182	1.08265	1.12914	1.10712	0.146816	0.0568163	0.929605	0.961045	0.936505	-0.0946412	0.151959		0	0.17555	0.0822	0.0398	0.002	0.02785	0.7398	-0.4348	0.004	0.01485	0.02155	1.51905	0.6031	46.6739	32.1626	0.67035	-0.577	0.05585	0.9374	-0.0934	1.04355	0.898725	0.0413	0.0262806		-0.00120137	-0.0106205	-0.00836896	0.0190912
Negative regulation of apoptosis	1293700000	28	52200000	0.000272	0.875816	0.904086	0.880801	-0.183112	0.0128878	1.08936	1.10959	1.0837	0.11596	0.02596	0.882154	0.906636	0.895977	-0.158467	0.0881329		0	0.20625	0.099	0.03605	0.002	0.0286	0.77725	-0.36375	0.0041	0.01115	0.02225	2.04485	1.032	62.3734	31.3674	0.5966	-0.7465	0.0542	0.887	-0.1761	1.3888	0.955832	0.0457	0.0243534		-0.00293504	-0.00716235	-0.0104037	0.0257139
Proteasome complex	1235750000	26	54050000	0.000282	0.864714	0.859079	0.864529	-0.21003	-0.0140298	1.08336	1.08119	1.07727	0.10735	0.0173502	0.890898	0.908913	0.889884	-0.168341	0.0782595		0	0.14445	0.06595	0.03995	0.0021	0.03085	0.75735	-0.40095	0.00405	0.015	0.02445	1.5889	0.66735	46.3075	28.3506	0.6688	-0.5804	0.05265	0.82765	-0.27295	1.60547	1.20381	0.06295	0.0347265		-0.00473193	-0.0203606	-0.0135919	0.0298563
Telomene maintenance	1174300000	31	58700000	0.000306	0.849898	0.845923	0.855546	-0.225083	-0.0290827	0.986771	1.03818	1.01084	0.0155606	-0.0744394	0.681787	0.722265	0.701852	-0.510762	-0.264162		0	0.189	0.1056	0.0385	0.0019	0.0242	0.7675	-0.3817	0.0041	0.0135	0.0178	1.6241	0.6996	51.3407	38.9382	0.4008	-1.3192	0.0405	0.4987	-1.0039	1.59857	0.802671	0.067	0.0272284		-0.0269988	-0.0397919	-0.0169349	0.029728
Nucleolus	970010000	33	30400000	0.000159	0.847172	0.867369	0.851557	-0.231824	-0.0358242	1.00868	1.04018	1.02577	0.0367131	-0.0532869	0.757014	0.802494	0.776615	-0.364729	-0.118129		0	0.1732	0.0815	0.0399	0.002	0.0317	0.7984	-0.3248	0.004	0.0149	0.0253	1.7053	0.7701	46.5168	27.3953	0.4764	-1.0698	0.0424	0.6206	-0.6881	0.821037	0.547874	0.0341	0.0179501		-0.00853536	-0.0167051	-0.00819524	0.0149368
Ribosome constituent	3616400000	10	420000000	0.00219	0.885317	0.888098	0.883006	-0.179505	0.016495	1.02245	1.06611	1.04609	0.0650055	-0.0249945	0.751067	0.797175	0.776902	-0.364196	-0.117596		0	0.175	0.0928	0.0382	0.0019	0.0265	0.7013	-0.512	0.0038	0.0133	0.0202	1.5383	0.6213	52.1128	34.3119	0.4476	-1.1597	0.0421	0.6193	-0.6913	12.8473	7.65262	0.495063	0.240099		-0.122791	-0.261936	-0.0857749	0.238916
Nucleoporins	483790000	67.5	6820000	3.555e-05	0.818039	0.839075	0.831376	-0.266464	-0.0704644	0.953547	0.971779	0.956876	-0.0636475	-0.153647	0.644749	0.724607	0.679492	-0.557537	-0.310937		0	0.2196	0.07865	0.04385	0.0021	0.0371	0.79885	-0.32415	0.00385	0.01895	0.0308	1.4964	0.58145	36.735	22.5042	0.4207	-1.24985	0.0341	0.4976	-1.0073	0.191	0.0688	0.008815	0.00266526		-0.00357842	-0.00484611	-0.00178156	0.00355195
Protein kinase	772900000	22.5	35100000	0.000183	0.815205	0.842766	0.842242	-0.247694	-0.0516938	0.948787	0.961835	0.960002	-0.0593455	-0.149345	0.755493	0.808937	0.78863	-0.343276	-0.096676		0	0.1878	0.0856	0.0404	0.0022	0.0361	0.8583	-0.2205	0.0042	0.0154	0.0297	2.0383	1.0274	45.0065	23.3367	0.5588	-0.8396	0.0471	0.6206	-0.6881	1.01602	0.283949	0.0413	0.0150998		-0.0110961	-0.0191569	-0.0112752	0.0199002
ATP binding	1478750000	37.5	36000000	0.0001875	0.868567	0.881311	0.875883	-0.19119	0.00480989	1.03831	1.06511	1.04969	0.0699559	-0.0200441	0.820788	0.853159	0.838665	-0.253837	-0.00723732		0	0.1874	0.0917	0.0371	0.002	0.0282	0.766	-0.3845	0.004	0.0122	0.0218	1.8043	0.85145	56.8115	31.7936	0.5459	-0.8733	0.0484	0.70855	-0.49705	1.02774	0.755571	0.03995	0.02113		-0.00571584	-0.0141811	-0.00988822	0.0189155
[truncated: 35 more columns]

## Sheet: Hsp90_cofactors
index	Uniprot	ENSEMBL	Protein.Names	Gene.Names	MaxQuant.id	IPI.id	Length	X.K	X.R	Intensity	Nr.detectable.peps	iBAQ.score.per.protein	Fract.iBAQ.score.global	X...	S1..6h.	S2...6h.	avg.S1.S2..6h	log2.avg.S2S2.6h.	centered.log2.avg.S1S2.6h.	S1..12h.	S2...12h.	avg.S1.S2..12h	log2.avg.S2S2.12h.	centered.log2.avg.S1S2.12h.	S1..20h.	S2..20h.	average.S1.S2..at.20h	log2.avg.S1.S2.at.20h.	centered.log2.avg.S1.S2.at.20h.	X....1	n_nonConverging	resNorm	resNorm.std	kA_app...hr.	kA_app.std	kB_app...hr.	kB_app.kA_app	log2.kB_app.kA_app.	kB_app.std	kA_specific...hr.	kB_specific...hr.	kBspec.kAspec	log2.kBspec.kAspec.	ln2.kA_spec..HALF.LIFE.control...h.1.	ln2.kB_spec..HALF.LIFE.treated....h.1.	vB.vA	log2.vB.vA.	vB.vA.std	P_B...P_A
18	P34932	ENST00000304858	Heat shock 70 kDa protein 4;Heat shock 70-related protein APG-2;HSP70RY	HSPA4;APG2	267	IPI:IPI00002966.2	840	81	29	6194200000	50	124000000	0.000646		0.934956	0.94517	0.940063	-0.0891709	0.106829	1.2745	1.26187	1.26819	0.342766	0.252766	1.19059	1.16627	1.17843	0.236872	0.483472		0	0.2892	0.1089	0.0278	0.0018	0.0183	0.6575	-0.6049	0.0037	0.0028	0.0119	4.2379	2.0834	247.536	58.2437	1.1138	0.1555	0.0792	1.694
31	P11142-1;P11142;P11142-2	ENST00000227378;ENST00000392773	Heat shock cognate 71 kDa protein;Heat shock 70 kDa protein 8	HSPA8;HSC70;HSP73;HSPA10	330	IPI:IPI00003865.1	646	54	28	64492000000	34	1900000000	0.00989		1.00868	1.03201	1.02035	0.0290599	0.22506	1.69205	1.66955	1.6808	0.749147	0.659147	1.87164	1.84462	1.85813	0.893852	1.14045		0	0.8555	0.2522	0.0302	0.0022	0.0151	0.5013	-0.9962	0.0042	0.0053	0.0088	1.6724	0.7419	130.774	78.7614	2.1306	1.0913	0.1376	4.2499
35	Q08752	ENST00000307720	40 kDa peptidyl-prolyl cis-trans isomerase;Cyclophilin-40;Cyclophilin-related protein	PPID;CYP40;CYPD	338	IPI:IPI00003927.5	370	39	12	1205000000	25	48200000	0.000251		0.877666	0.808883	0.843275	-0.245925	-0.0499251	1.27291	1.25092	1.26191	0.335612	0.245612	1.23959	1.21518	1.22739	0.295592	0.542192		0	0.3677	0.1104	0.0288	0.0018	0.0323	1.1195	0.1628	0.0037	0.0039	0.0259	6.6998	2.7441	177.718	26.7606	1.4962	0.5813	0.0926	1.3365
85	P38646	ENST00000297185	Stress-70 protein, mitochondrial;75 kDa glucose-regulated protein;GRP 75;Heat shock 70 kDa protein 9;Peptide-binding protein 74;Mortalin	HSPA9;GRP75;HSPA9B	672	IPI:IPI00007765.5	679	52	36	9053000000	38	238000000	0.00124		0.893943	0.922036	0.907989	-0.139253	0.0567473	1.23442	1.28354	1.25898	0.332253	0.242253	1.10218	1.12677	1.11447	0.156364	0.402964		0	0.1099	0.0559	0.0344	0.0018	0.0234	0.6799	-0.5565	0.0038	0.0094	0.017	1.8043	0.8515	73.734	40.7706	0.994	-0.0086	0.0761	1.462
102	Q9P035	ENST00000261875	Protein tyrosine phosphatase-like protein PTPLAD1;Protein-tyrosine phosphatase-like A domain-containing protein 1;Butyrate-induced protein 1	PTPLAD1;BIND1	760	IPI:IPI00008998.3	362	21	22	314080000	16	19600000	0.000102		0.935882	0.938977	0.937429	-0.0932185	0.102781	1.11533	1.10584	1.11058	0.151318	0.061318	0.969252	0.936583	0.952918	-0.0695766	0.177023		0	0.1618	0.1067	0.0346	0.0018	0.0225	0.6506	-0.6202	0.0036	0.0097	0.0162	1.6737	0.7431	71.4536	42.784	0.662	-0.5952	0.0551	1.0175
119	Q15785	ENST00000372813	Mitochondrial import receptor subunit TOM34;Translocase of outer membrane 34 kDa subunit	TOMM34;URCC3	847	IPI:IPI00009946.4	309	30	19	299760000	18	16700000	8.68e-05		0.831057	0.787376	0.809216	-0.305403	-0.109403	1.11954	1.08278	1.10116	0.139023	0.0490228	0.971991	0.955203	0.963597	-0.0534982	0.193102		0	0.2258	0.0803	0.0373	0.0019	0.0428	1.1479	0.1991	0.0041	0.0124	0.0365	2.949	1.5602	55.8952	18.989	0.9631	-0.0542	0.0678	0.839
183	P31948	ENST00000305218;ENST00000358794;ENST00000394563	Stress-induced-phosphoprotein 1;Hsc70/Hsp90-organizing protein;Transformation-sensitive protein IEF SSP 3521;NY-REN-11 antigen	STIP1	1160	IPI:IPI00013894.1	543	63	27	7749800000	35	221000000	0.00115		0.919551	0.94372	0.931635	-0.102162	0.0938375	1.40216	1.38909	1.39563	0.480915	0.390915	1.35377	1.30637	1.33007	0.411507	0.658107		0	0.3364	0.1281	0.0275	0.0019	0.0183	0.6657	-0.5872	0.004	0.0025	0.0119	4.7651	2.2525	277.24	58.2437	1.4764	0.5621	0.109	2.218
195	Q9UHD1-1;Q9UHD1;Q9UHD1-2	ENST00000320585	Cysteine and histidine-rich domain-containing protein 1;CHORD domain-containing protein 1	CHORDC1;CHP1	1290	IPI:IPI00015897.2	332	39	12	2700200000	16	169000000	0.00088		0.964751	1.04933	1.00704	0.0101188	0.206119	1.47666	1.45272	1.46469	0.550594	0.460594	1.54298	1.57501	1.559	0.64062	0.88722		0	0.7939	0.2016	0.0285	0.0019	0.0178	0.6253	-0.6775	0.0041	0.0036	0.0115	3.2128	1.6838	192.528	60.2696	1.6425	0.7159	0.1078	2.6268
198	P25685	ENST00000254322	DnaJ homolog subfamily B member 1;Heat shock 40 kDa protein 1;HSP40;DnaJ protein homolog 1;HDJ-1	DNAJB1;DNAJ1;HDJ1;HSPF1	1298	IPI:IPI00015947.5	340	28	26	1985600000	18	110000000	0.000575		1.87771	1.6788	1.77825	0.830462	1.02646	4.24823	3.87415	4.06119	2.0219	1.9319	1.81155	1.55323	1.68239	0.75051	0.99711
244	P53041	ENST00000012443	Serine/threonine-protein phosphatase 5;Protein phosphatase T	PPP5C;PPP5	1526	IPI:IPI00019812.1	499	39	23	537060000	28	19200000	0.0001		0.89262	0.835468	0.864044	-0.210823	-0.014823	0.988715	1.04194	1.01533	0.0219447	-0.0680553	0.81049	0.814112	0.812301	-0.299913	-0.0533135		0	0.1748	0.0916	0.0354	0.0019	0.0274	0.773	-0.3714	0.004	0.0105	0.021	2.0095	1.0069	66.0095	33.0048	0.4488	-1.1558	0.0405	0.5806
338	P14625	ENST00000299767	Endoplasmin;Heat shock protein 90 kDa beta member 1;94 kDa glucose-regulated protein;gp96 homolog;Tumor rejection antigen 1	HSP90B1;TRA1	2074	IPI:IPI00027230.3	803	78	38	6709700000	41	164000000	0.000853		0.993782	1.06088	1.02733	0.0389019	0.234902	1.71576	1.66328	1.68952	0.756611	0.666611	1.51051	1.52044	1.51547	0.59977	0.84637		0	0.4169	0.225	0.0328	0.0022	0.0205	0.6254	-0.6772	0.0045	0.0079	0.0142	1.7983	0.8466	87.7342	48.8099	1.9281	0.9472	0.1392	3.0831
366	Q12931	ENST00000246957	Heat shock protein 75 kDa, mitochondrial;Tumor necrosis factor type 1 receptor-associated protein;TNFR-associated protein 1	TRAP1;HSP75	2268	IPI:IPI00030275.5	704	44	53	1692500000	40	42300000	0.000221		0.93206	0.896464	0.914262	-0.12932	0.0666798	1.03712	1.08328	1.0602	0.0843372	-0.00566276	0.76425	0.811332	0.787791	-0.344115	-0.0975148		0	0.1601	0.0773	0.0367	0.0018	0.0264	0.7192	-0.4756	0.0039	0.0117	0.02	1.7077	0.7721	59.2393	34.655	0.5152	-0.9567	0.0469	0.7164
371	O95433	ENST00000216479	Activator of 90 kDa heat shock protein ATPase homolog 1;p38	AHSA1;C14orf3;HSPC322	2288	IPI:IPI00030706.1	338	27	15	3018300000	20	151000000	0.000787		0.980091	0.97103	0.975561	-0.0356967	0.160303	1.61176	1.57426	1.59301	0.671755	0.581755	1.87366	1.76953	1.82159	0.865202	1.1118		0	0.9532	0.265	0.0288	0.0019	0.0166	0.5756	-0.7968	0.0036	0.0039	0.0102	2.6342	1.3973	177.718	67.951	2.0907	1.064	0.13	3.6322
454	P49321-1;P49321;P49321-3;P49321-2	ENST00000350030;ENST00000351223;ENST00000402363	Nuclear autoantigenic sperm protein	NASP	3197	IPI:IPI00179953.2	788	62	18	2359200000	43	54900000	0.000286		0.918477	0.961455	0.939966	-0.0893199	0.10668	0.983858	1.02753	1.00569	0.00819264	-0.0818074	0.790383	0.792796	0.791589	-0.337176	-0.0905761		0	0.109	0.0533	0.0392	0.0018	0.031	0.7906	-0.339	0.0041	0.0142	0.0246	1.7295	0.7903	48.8099	28.1748	0.5281	-0.9213	0.0453	0.6679
506	Q02790	ENST00000001008	FK506-binding protein 4;Peptidyl-prolyl cis-trans isomerase;HSP-binding immunophilin;FKBP52 protein;52 kDa FK506-binding protein;FKBP59;p59 protein	FKBP4	3507	IPI:IPI00219005.3	459	44	20	3678700000	31	119000000	0.000619		0.91599	0.917348	0.916669	-0.125527	0.070473	1.15428	1.1975	1.17589	0.233755	0.143755	1.02644	1.01288	1.01966	0.0280826	0.274683		0	0.2991	0.1277	0.0251	0.0019	0.0219	0.8726	-0.1966	0.0047	0.0002	0.0156	87.7413	6.4552	3465.5	44.4295	1.0118	0.0169	0.0858	1.1595
679	Q99615	ENST00000316603	DnaJ homolog subfamily C member 7;Tetratricopeptide repeat protein 2;TPR repeat protein 2	DNAJC7;TPR2;TTC2	4437	IPI:IPI00329629.6	494	51	28	923250000	32	28900000	0.00015		0.869201	0.856405	0.862803	-0.212897	-0.016897	1.08351	1.16009	1.1218	0.165816	0.0758158	1.03446	1.1019	1.06818	0.0951495	0.34175		0	0.1481	0.0473	0.0412	0.0021	0.0353	0.8564	-0.2237	0.0043	0.0163	0.029	1.7786	0.8308	42.5215	23.9	0.889	-0.1697	0.0652	1.0381
696	P07900-2;P07900;P07900-1	ENST00000216281;ENST00000334701	Heat shock protein HSP 90-alpha;HSP 86;Renal carcinoma antigen NY-REN-38	HSP90AA1;HSP90A;HSPC1;HSPCA	4586	IPI:IPI00382470.3	854	83	39	81373000000	42	1940000000	0.0101		0.892012	0.890692	0.891352	-0.165933	0.0300673	1.79165	1.73177	1.76171	0.816976	0.726976	2.06673	1.95032	2.00852	1.00614	1.25274		0	1.7183	0.3916	0.0292	0.0024	0.0205	0.7007	-0.5131	0.0047	0.0043	0.0141	3.2894	1.7178	161.186	49.156	2.6543	1.4083	0.154	3.7879
705	Q9HB71-1;Q9HB71	ENST00000367679	Calcyclin-binding protein;Siah-interacting protein;S100A6-binding protein	CACYBP;S100A6BP;SIP;PNAS-107	4679	IPI:IPI00395627.3	228	33	8	3238200000	13	249000000	0.0013		0.887361	0.91214	0.899751	-0.152402	0.0435975	1.38566	1.3458	1.36573	0.449676	0.359676	1.33943	1.32919	1.33431	0.41609	0.66269		0	0.5769	0.1835	0.0294	0.0022	0.0306	1.0423	0.0598	0.0041	0.0044	0.0243	5.4702	2.4516	157.523	28.5226	1.7944	0.8435	0.1325	1.7216
733	P08238;Q58FF7	ENST00000353801;ENST00000371554;ENST00000371646;ENST00000327934	Heat shock protein HSP 90-beta;HSP 84;Putative heat shock protein HSP 90-beta-3;Heat shock protein 90-beta c	HSP90AB1;HSP90B;HSPC2;HSPCB;HSP90AB3P;HSP90BC	4871	IPI:IPI00414676.6	724	75	32	21288000000	34	626000000	0.00326		0.874134	0.89202	0.883077	-0.179389	0.0166108	1.32538	1.31085	1.31812	0.39848	0.30848	1.2798	1.28566	1.28273	0.359217	0.605817		0	0.3991	0.1214	0.0307	0.002	0.0278	0.9063	-0.142	0.0036	0.0058	0.0215	3.7271	1.8981	119.5	32.2372	1.4812	0.5668	0.0984	1.6344
791	Q9Y266	ENST00000321265	Nuclear migration protein nudC;Nuclear distribution protein C homolog	NUDC	5248	IPI:IPI00550746.4	331	34	20	5917700000	21	282000000	0.00147		0.915241	1.00284	0.959043	-0.0603331	0.135667	1.40812	1.33706	1.37259	0.4569	0.3669	1.17365	1.16308	1.16836	0.22449	0.47109		0	0.3343	0.1125	0.0277	0.0021	0.0225	0.8115	-0.3014	0.004	0.0028	0.0162	5.774	2.5296	247.536	42.784	1.3738	0.4581	0.0994	1.6929
847	P10809	ENST00000345042;ENST00000388968	60 kDa heat shock protein, mitochondrial;Heat shock protein 60;60 kDa chaperonin;Chaperonin 60;Mitochondrial matrix protein P1;P60 lymphocyte protein;HuCHA60	HSPD1;HSP60	5576	IPI:IPI00784154.1	573	53	22	32035000000	32	1000000000	0.00522		0.894418	0.916155	0.905287	-0.143553	0.0524469	1.33734	1.30622	1.32178	0.40248	0.31248	1.32806	1.37046	1.34926	0.432168	0.678768		0	0.3871	0.1272	0.027	0.0016	0.0172	0.6361	-0.6528	0.0042	0.0021	0.0108	5.2596	2.3949	330.048	64.1759	1.3508	0.4339	0.1001	2.1237
861	Q9Y2Z0-1;Q9Y2Z0;Q9Y2Z0-2	ENST00000343788	Suppressor of G2 allele of SKP1 homolog;Sgt1;Putative 40-6-3 protein	SUGT1	5657	IPI:IPI00828150.1	365	33	10	1735300000	21	82600000	0.000431		0.891323	0.884619	0.887971	-0.171416	0.0245845	1.31207	1.34499	1.32853	0.409831	0.319831	1.24662	1.24159	1.2441	0.315108	0.561708		0	0.4046	0.0975	0.0365	0.0023	0.0318	0.8695	-0.2017	0.0041	0.0116	0.0254	2.1942	1.1337	59.75	27.2874	1.3474	0.4301	0.0849	1.5495
352	#NUM!	#NUM!	#NUM!	#NUM!	2171	#NUM!	496.5	44	22.5	3128250000	31.5	137500000	0.0007165	#NUM!	0.915616	0.919692	0.915466	-0.127424	0.0685764	1.31872	1.30854	1.31995	0.40048	0.31048	1.24311	1.22839	1.23575	0.30535	0.55195	#NUM!	0	0.3364	0.1125	0.0302	0.0019	0.0225	0.7192	-0.4756	0.0041	0.0053	0.0162	2.949	1.5602	130.774	42.784	1.3508	0.4339	0.0926	1.6344
388.955	#DIV/0!	#DIV/0!	#DIV/0!	#DIV/0!	2585.27	#DIV/0!	526.409	48.3182	24.4091	1.175e+10	29.4545	345700000	0.00180081	#DIV/0!	0.959132	0.959265	0.959198	-0.0792363	0.116764	1.45323	1.43159	1.44241	0.453649	0.363649	1.28627	1.26557	1.27592	0.30102	0.54762	#DIV/0!	0	0.439129	0.14119	0.0318476	0.00196667	0.0247619	0.77271	-0.405338	0.00404762	0.00691905	0.0184095	7.24422	1.75645	297.617	43.3291	1.3282	0.257781	0.0927333	1.84912
[truncated: 59 more columns]

## Sheet: Hsp90_clients
index	Uniprot	ENSEMBL	Protein.Names	Gene.Names	MaxQuant.id	IPI.id	Length	X.K	X.R	Intensity	Nr.detectable.peps	iBAQ.score.per.protein	Fract.iBAQ.score.global	X...	S1..6h.	S2...6h.	avg.S1.S2..6h	log2.avg.S2S2.6h.	centered.log2.avg.S1S2.6h.	S1..12h.	S2...12h.	avg.S1.S2..12h	log2.avg.S2S2.12h.	centered.log2.avg.S1S2.12h.	S1..20h.	S2..20h.	average.S1.S2..at.20h	log2.avg.S1.S2.at.20h.	centered.log2.avg.S1.S2.at.20h.	X....1	n_nonConverging	resNorm	resNorm.std	kA_app...hr.	kA_app.std	kB_app...hr.	kB_app.kA_app	log2.kB_app.kA_app.	kB_app.std	kA_specific...hr.	kB_specific...hr.	kBspec.kAspec	log2.kBspec.kAspec.	ln2.kA_spec..HALF.LIFE.control...h.1.	ln2.kB_spec..HALF.LIFE.treated....h.1.	vB.vA	log2.vB.vA.	vB.vA.std	P_B...P_A
1	P46777	ENST00000370321	60S ribosomal protein L5	RPL5;MSTP030	109	IPI:IPI00000494.6	297	35	24	3868200000	11	352000000	0.00183		0.831767	0.858778	0.845273	-0.242512	-0.0465115	1.00297	1.06442	1.03369	0.047808	-0.042192	0.745842	0.807387	0.776615	-0.364729	-0.118129		0	0.2881	0.1397	0.0402	0.0018	0.0273	0.6805	-0.5554	0.0038	0.0152	0.021	1.3793	0.4639	45.5987	33.0048	0.3904	-1.3571	0.0448	0.5737
11	Q14974	ENST00000290158	Importin subunit beta-1;Karyopherin subunit beta-1;Nuclear factor P97;Importin-90	KPNB1;NTF97	167	IPI:IPI00001639.2	876	43	32	4406800000	41	107000000	0.00056		0.883666	0.955003	0.919334	-0.121339	0.0746613	1.05238	1.08742	1.0699	0.0974811	0.00748106	0.84647	0.903119	0.874795	-0.192983	0.0536165		0	0.1351	0.0709	0.0344	0.0019	0.0241	0.6995	-0.5155	0.004	0.0095	0.0177	1.8708	0.9037	72.9579	39.1582	0.6015	-0.7334	0.0524	0.8598
23	P28482	ENST00000215832;ENST00000398822	Mitogen-activated protein kinase 1;Extracellular signal-regulated kinase 2;Mitogen-activated protein kinase 2;p42-MAPK;ERT1	MAPK1;ERK2;PRKM1;PRKM2	299	IPI:IPI00003479.3	360	23	19	789920000	22	35900000	0.000187		0.792665	0.848872	0.820769	-0.284953	-0.0889527	1.02415	1.08501	1.05458	0.0766635	-0.0133365	0.873022	0.913185	0.893104	-0.1631	0.0834997		0	0.1585	0.0678	0.0489	0.0021	0.0384	0.7859	-0.3477	0.0037	0.0239	0.0321	1.3395	0.4217	29	21.5919	0.6338	-0.6578	0.0471	0.8065
76	Q9GZR7	ENST00000330836	ATP-dependent RNA helicase DDX24;DEAD box protein 24	DDX24	593	IPI:IPI00006987.1	859	97	43	822830000	43	19100000	9.98e-05		0.807538	0.838219	0.822879	-0.281249	-0.0852485	0.940611	1.0205	0.980555	-0.0283299	-0.11833	0.830082	0.752405	0.791243	-0.337807	-0.0912069		0	0.0943	0.0422	0.0874	0.0033	0.0746	0.8543	-0.2272	0.0042	0.0624	0.0683	1.094	0.1296	11.1074	10.1479	0.633	-0.6597	0.0501	0.7409
92	P56192	ENST00000262027	Methionyl-tRNA synthetase, cytoplasmic;Methionine--tRNA ligase	MARS	702	IPI:IPI00008240.2	900	46	47	1285500000	41	31400000	0.000163		0.883549	0.899054	0.891302	-0.166014	0.0299856	1.18276	1.16454	1.17365	0.231003	0.141003	0.914461	0.908608	0.911534	-0.133631	0.112969		0	0.2539	0.1507	0.0321	0.0018	0.0209	0.6497	-0.6222	0.0039	0.0072	0.0145	2.0222	1.0159	96.2639	47.8	0.6915	-0.5322	0.0638	1.0643
98	P05388;Q8NHW5	ENST00000228306;ENST00000392514	60S acidic ribosomal protein P0;L10E;60S acidic ribosomal protein P0-like	RPLP0	727	IPI:IPI00008530.1	317	19	13	5492600000	14	392000000	0.00205		0.90124	0.877608	0.889424	-0.169056	0.0269436	1.03253	1.03883	1.03568	0.0505782	-0.0394218	0.780646	0.794344	0.787495	-0.344657	-0.0980572		0	0.1607	0.0906	0.034	0.0019	0.0218	0.6408	-0.6421	0.0036	0.009	0.0154	1.707	0.7714	77.0111	45.0065	0.3852	-1.3762	0.0368	0.6012
106	Q9Y230	ENST00000221413	RuvB-like 2;48 kDa TATA box-binding protein-interacting protein;TIP49b;Repressing pontin 52;51 kDa erythrocyte cytosolic protein;TIP60-associated protein 54-beta;INO80 complex subunit J	RUVBL2;INO80J;TIP48;TIP49B;CGI-46	769	IPI:IPI00009104.7	463	27	33	2592100000	27	96000000	0.000501		0.862151	0.890143	0.876147	-0.190755	0.00524511	1.06003	1.08105	1.07054	0.0983409	0.00834087	0.825162	0.84862	0.836891	-0.256889	-0.0102889		0	0.1963	0.0928	0.0383	0.0019	0.0303	0.792	-0.3364	0.0043	0.0133	0.024	1.7973	0.8458	52.1128	28.8792	0.6019	-0.7324	0.0516	0.7599
121	P31150	ENST00000369741	Rab GDP dissociation inhibitor alpha;Guanosine diphosphate dissociation inhibitor 1;Oligophrenin-2;Protein XAP-4	GDI1;GDIL;OPHN2;RABGDIA;XAP4	864	IPI:IPI00010154.3	447	29	21	498640000	25	19900000	0.000104		0.88314	0.856294	0.869717	-0.201382	-0.0053822	1.20246	1.26133	1.23189	0.300876	0.210876	1.08371	1.0296	1.05665	0.079503	0.326103		0	0.4857	0.1842	0.0259	0.0016	0.0176	0.6778	-0.5611	0.0039	0.001	0.0112	11.2747	3.495	693.1	61.8839	0.805	-0.3129	0.061	1.1877
172	P07814	ENST00000366923	Bifunctional aminoacyl-tRNA synthetase;Proliferation-inducing gene 32 protein;Glutamyl-tRNA synthetase;Glutamate--tRNA ligase;Prolyl-tRNA synthetase;Proline--tRNA ligase	EPRS;GLNS;PARS;QARS;QPRS;PIG32	1119	IPI:IPI00013452.10	1512	148	59	4584500000	82	55900000	0.000292		0.902088	0.915769	0.908928	-0.137761	0.0582387	1.11986	1.16155	1.14071	0.189928	0.0999277	0.850785	0.906438	0.878612	-0.186702	0.0598979		0	0.1516	0.0908	0.0346	0.0019	0.0211	0.61	-0.7132	0.0043	0.0097	0.0148	1.5284	0.612	71.4536	46.8311	0.5624	-0.8304	0.0563	0.922
175	P15880	ENST00000343262	40S ribosomal protein S2;S4;LLRep3 protein	RPS2;RPS4	1127	IPI:IPI00013485.3	293	24	24	3270200000	18	182000000	0.000947		0.917937	0.958192	0.938064	-0.0922412	0.103759	1.14325	1.15551	1.14938	0.200861	0.110861	0.764278	0.739923	0.752101	-0.411002	-0.164402		0	0.2519	0.1197	0.0368	0.0019	0.0237	0.6454	-0.6316	0.004	0.0118	0.0174	1.4711	0.5569	58.7373	39.8333	0.4096	-1.2876	0.0398	0.6347
177	P12814	ENST00000193403;ENST00000394419	Alpha-actinin-1;Alpha-actinin cytoskeletal isoform;Non-muscle alpha-actinin-1;F-actin cross-linking protein	ACTN1	1129	IPI:IPI00013508.5	892	54	54	2673100000	52	51400000	0.000268		0.727403	0.849866	0.788634	-0.342572	-0.146572	1.02036	1.08193	1.05114	0.0719559	-0.0180441	0.91987	0.92917	0.92452	-0.113223	0.133377
184	O43765	ENST00000221566	Small glutamine-rich tetratricopeptide repeat-containing protein alpha;Alpha-SGT;Vpu-binding protein	SGTA;SGT;SGT1	1166	IPI:IPI00013949.1	313	14	12	501810000	12	41800000	0.000218		0.768264	0.909549	0.838906	-0.253418	-0.0574182	1.10954	1.02418	1.06686	0.0933698	0.00336982	0.941069	0.925223	0.933146	-0.0998248	0.146775		0	0.1968	0.0959	0.0348	0.0022	0.0289	0.832	-0.2654	0.004	0.0098	0.0226	2.2982	1.2005	70.7245	30.6681	0.6505	-0.6204	0.0611	0.7819
211	Q9NSE4	ENST00000302637	Isoleucyl-tRNA synthetase, mitochondrial;Isoleucine--tRNA ligase	IARS2	1379	IPI:IPI00017283.2	1012	71	47	700150000	43	16300000	8.49e-05		0.903345	0.91667	0.910007	-0.13605	0.0599502	1.12811	1.11791	1.12301	0.167366	0.077366	0.921064	0.957481	0.939273	-0.0903843	0.156216		0	0.189	0.1145	0.0291	0.0017	0.0172	0.5902	-0.7606	0.0042	0.0041	0.0108	2.61	1.3841	169.049	64.1759	0.5763	-0.7952	0.0521	0.9763
225	P51398	ENST00000343043;ENST00000368336	28S ribosomal protein S29, mitochondrial;MRP-S29;Death-associated protein 3;Ionizing radiation resistance conferring protein	DAP3;MRPS29	1428	IPI:IPI00018120.1	398	30	21	238830000	22	10900000	5.66e-05		0.864492	0.84228	0.853386	-0.22873	-0.0327296	1.01399	1.04573	1.02986	0.0424501	-0.0475499	0.71123	0.708394	0.709812	-0.494491	-0.247891		0	0.205	0.0737	0.0534	0.002	0.0473	0.8856	-0.1753	0.0035	0.0284	0.0409	1.4394	0.5254	24.4049	16.9462	0.5736	-0.8018	0.0424	0.6477
239	P35579-1;P35579;P35579-2	ENST00000216181	Myosin-9;Myosin heavy chain 9;Myosin heavy chain, non-muscle IIa;Non-muscle myosin heavy chain IIa;Cellular myosin heavy chain, type A;Non-muscle myosin heavy chain A	MYH9	1517	IPI:IPI00019502.3	1960	207	123	14068000000	104	135000000	0.000705		0.836916	0.863243	0.850079	-0.234331	-0.0383305	0.909826	0.927663	0.918744	-0.122265	-0.212265	0.613304	0.687422	0.650363	-0.620683	-0.374083		0	0.2739	0.1524	0.0326	0.002	0.0207	0.6368	-0.651	0.0037	0.0076	0.0144	1.8867	0.9159	91.1974	48.1319	0.068	-3.879	0.0435	0.1067
245	P51610-1;P51610;P51610-2	ENST00000310441;ENST00000354233;ENST00000369984		HCFC1;HCF1;HFC1	1527	IPI:IPI00019848.2	2035	73	56	764910000	75	10200000	5.32e-05		0.752366	0.772455	0.76241	-0.39136	-0.19536	0.829524	0.821759	0.825641	-0.276413	-0.366413	0.510891	0.584192	0.547542	-0.868959	-0.622359		0	0.2173	0.1198	0.0453	0.0022	0.0425	0.9373	-0.0934	0.0037	0.0204	0.0361	1.774	0.827	33.9755	19.1994	0.1659	-2.5918	0.0308	0.177
254	Q07960	ENST00000311956	Rho GTPase-activating protein 1;Rho-type GTPase-activating protein 1;Rho-related small GTPase protein activator;GTPase-activating protein rhoOGAP;p50-RhoGAP;CDC42 GTPase-activating protein	ARHGAP1;CDC42GAP;RHOGAP1	1587	IPI:IPI00020567.3	439	30	15	364650000	27	13500000	7.04e-05		0.891362	0.995679	0.943521	-0.0838739	0.112126	1.11759	1.0845	1.10105	0.138876	0.0488758	0.936657	0.916449	0.926553	-0.110055	0.136545		0	0.1854	0.1069	0.0302	0.0019	0.0217	0.7193	-0.4753	0.0042	0.0052	0.0153	2.9459	1.5587	133.288	45.3007	0.7059	-0.5026	0.0574	0.9813
255	P19784	ENST00000262506	Casein kinase II subunit alpha'	CSNK2A2;CK2A2	1589	IPI:IPI00020602.1	350	27	23	722220000	19	38000000	0.000198		0.865857	0.872843	0.86935	-0.20199	-0.00599033	1.12393	1.09777	1.11085	0.151662	0.0616615	0.937795	0.93223	0.935013	-0.0969421	0.149658		0	0.1602	0.0753	0.0343	0.0019	0.0277	0.8091	-0.3056	0.0042	0.0093	0.0214	2.2914	1.1962	74.5269	32.3879	0.6815	-0.5532	0.0521	0.8423
259	Q9Y265-1;Q9Y265;Q9Y265-2	ENST00000322623	RuvB-like 1;49 kDa TATA box-binding protein-interacting protein;TIP49a;Pontin 52;Nuclear matrix protein 238;54 kDa erythrocyte cytosolic protein;TIP60-associated protein 54-alpha;INO80 complex subunit H	RUVBL1;INO80H;NMP238;TIP49;TIP49A	1619	IPI:IPI00021187.4	456	41	18	1545800000	22	70300000	0.000366		0.863715	0.901776	0.882746	-0.17993	0.0160696	1.05237	1.08532	1.06884	0.0960513	0.0060513	0.831697	0.861639	0.846668	-0.240132	0.00646819		0	0.2437	0.1575	0.027	0.0018	0.0197	0.732	-0.45	0.0041	0.002	0.0134	6.6831	2.7405	346.55	51.7239	0.5286	-0.9197	0.0551	0.7221
260	P53350	ENST00000300093	Serine/threonine-protein kinase PLK1;Polo-like kinase 1;Serine/threonine-protein kinase 13	PLK1;PLK	1620	IPI:IPI00021248.1	603	40	46	211360000	36	5870000	3.06e-05		0.445693	0.565633	0.505663	-0.983751	-0.787751	0.625758	0.592858	0.609308	-0.714757	-0.804757	0.562561	0.569891	0.566226	-0.82055	-0.57395		0	2.5253	0.6056	0.1187	0.004	0.1236	1.0413	0.0584	0.0049	0.0938	0.1173	1.2506	0.3227	7.38913	5.90878	0.5704	-0.8099	0.0639	0.5478
262	P62993-1;P62993;P62993-2	ENST00000316615;ENST00000316804;ENST00000392562;ENST00000392564	Growth factor receptor-bound protein 2;Adapter protein GRB2;SH2/SH3 adapter GRB2;Protein Ash	GRB2;ASH	1628	IPI:IPI00021327.3	217	16	12	715690000	14	51100000	0.000267		0.874196	0.927775	0.900985	-0.150424	0.0455757	1.0748	1.13176	1.10328	0.141795	0.0517947	0.940003	0.921052	0.930527	-0.10388	0.14272		0	0.1351	0.0506	0.069	0.003	0.061	0.884	-0.1779	0.0041	0.044	0.0546	1.2404	0.3108	15.7523	12.6941	0.8481	-0.2378	0.061	0.9594
285	P12235	ENST00000281456	ADP/ATP translocase 1;Adenine nucleotide translocator 1;ADP,ATP carrier protein 1;Solute carrier family 25 member 4;ADP,ATP carrier protein, heart/skeletal muscle isoform T1	SLC25A4;ANT1	1752	IPI:IPI00022891.3	298	23	17	179210000	20	8960000	4.67e-05		1.00605	1.10239	1.05422	0.0761765	0.272177	1.27169	1.20831	1.24	0.310338	0.220338	1.02985	1.07586	1.05286	0.0743087	0.320909
291	Q00534	ENST00000265734	Cell division protein kinase 6;Serine/threonine-protein kinase PLSTIRE	CDK6	1801	IPI:IPI00023529.1	326	18	22	1025200000	19	54000000	0.000281		0.212779	0.232439	0.222609	-2.16741	-1.97141	0.217229	0.209086	0.213157	-2.23001	-2.32001	0.170117	0.183358	0.176738	-2.50032	-2.25372		0	0.3783	0.0573	0.0678	0.0038	0.2686	3.9628	1.9865	0.0397	0.0428	0.2623	6.1225	2.6141	16.1939	2.64239	0.2676	-1.902	0.0643	0.0675
331	P06493-1;P06493;P06493-2	ENST00000307250;ENST00000316629;ENST00000373811;ENST00000395284	Cell division control protein 2 homolog;p34 protein kinase;Cyclin-dependent kinase 1	CDC2	2034	IPI:IPI00026689.4	303	27	15	2176600000	19	115000000	0.000597		0.611412	0.617866	0.614639	-0.702189	-0.506189	0.502149	0.551244	0.526697	-0.924956	-1.01496	0.258929	0.276498	0.267714	-1.90124	-1.65464		0	0.0816	0.0448	0.0629	0.0024	0.0838	1.3313	0.4128	0.0039	0.038	0.0774	2.0383	1.0274	18.2395	8.95478	0.0964	-3.3743	0.0256	0.0724
332	P49327	ENST00000306749		FASN;FAS	2035	IPI:IPI00026781.3	2511	85	142	4670400000	125	37400000	0.000195		0.74798	0.779967	0.763973	-0.388406	-0.192406	0.775934	0.839998	0.807966	-0.307633	-0.397633	0.526443	0.568279	0.547361	-0.869435	-0.622835		0	0.2012	0.1304	0.0435	0.0021	0.0358	0.8226	-0.2818	0.0038	0.0185	0.0294	1.5878	0.667	37.4649	23.5748	0.0024	-8.6927	0.03	0.0029
343	P49588	ENST00000261772	Alanyl-tRNA synthetase, cytoplasmic;Alanine--tRNA ligase;Renal carcinoma antigen NY-REN-42	AARS	2094	IPI:IPI00027442.4	968	66	49	3226900000	51	63300000	0.00033		0.887051	0.919198	0.903125	-0.147003	0.0489973	1.2663	1.25598	1.26114	0.334728	0.244728	0.973272	0.991215	0.982243	-0.0258478	0.220752		0	0.2143	0.0922	0.0314	0.0017	0.0235	0.7478	-0.4193	0.0041	0.0065	0.0172	2.6412	1.4012	106.631	40.2965	0.9705	-0.0432	0.0728	1.2978
364	P18124	ENST00000352983;ENST00000396470	60S ribosomal protein L7	RPL7	2261	IPI:IPI00030179.3	248	34	27	8524200000	12	710000000	0.0037		0.888655	0.902713	0.895684	-0.158938	0.0370621	1.01749	1.05677	1.03713	0.0526007	-0.0373993	0.727149	0.80727	0.767209	-0.382308	-0.135708		0	0.175	0.0924	0.0375	0.0018	0.0258	0.6881	-0.5394	0.004	0.0126	0.0195	1.5482	0.6306	55.0079	35.5436	0.4479	-1.1588	0.0434	0.6509
440	P00558	ENST00000373316	Phosphoglycerate kinase 1;Primer recognition protein 2;Cell migration-inducing gene 10 protein	PGK1;PGKA;MIG10;OK/SW-cl.110	3061	IPI:IPI00169383.3	417	42	11	19315000000	27	715000000	0.00373		0.91919	0.945965	0.932578	-0.100704	0.095296	1.15274	1.18993	1.17133	0.228152	0.138152	0.976497	1.01545	0.995974	-0.00582033	0.24078		0	0.2177	0.1266	0.0279	0.0017	0.0164	0.5868	-0.7691	0.004	0.003	0.01	3.3792	1.7567	231.033	69.31	0.7431	-0.4283	0.0665	1.2664
449	Q9BZJ0-1;Q9BZJ0;Q9BZJ0-2;Q9BZJ0-3	ENST00000377327	Crooked neck-like protein 1;Crooked neck homolog	CRNKL1;CRN;CGI-201;MSTP021	3154	IPI:IPI00177437.5	848	64	74	269540000	50	5390000	2.81e-05		0.729516	0.862966	0.796241	-0.328723	-0.132723	1.11165	1.00547	1.05856	0.0821028	-0.00789716	0.932852	1.04904	0.990946	-0.0131217	0.233478		0	0.2475	0.0953	0.0633	0.0022	0.069	1.0906	0.1251	0.0043	0.0383	0.0626	1.6351	0.7094	18.0966	11.0719	1.0635	0.0888	0.0756	0.9751
465	P13639	ENST00000309311	Elongation factor 2	EEF2;EF2	3276	IPI:IPI00186290.6	858	65	44	20975000000	45	466000000	0.00243		0.736232	0.783627	0.759929	-0.396063	-0.200063	0.819722	0.862506	0.841114	-0.249627	-0.339627	0.579273	0.642931	0.611102	-0.710514	-0.463914		0	0.288	0.1069	0.0519	0.0018	0.0385	0.7407	-0.433	0.0034	0.027	0.0321	1.19	0.251	25.6704	21.5919	0.1229	-3.0242	0.0212	0.166
473	P09651-1;P09651;P09651-2;P09651-3;P0C7M2;Q32P51	ENST00000330752;ENST00000340913;ENST00000400448;ENST00000342657;ENST00000357495;ENST00000398039	Heterogeneous nuclear ribonucleoprotein A1;Helix-destabilizing protein;Single-strand RNA-binding protein;Putative heterogeneous nuclear ribonucleoprotein A1-like protein 3;Heterogeneous nuclear ribonucleoprotein A1-like protein 2	HNRNPA1;HNRPA1;HNRPA1L3;HNRNPA1L2;HNRNPA1L	3311	IPI:IPI00215965.2	372	18	26	7075300000	19	372000000	0.00194		0.901612	0.871107	0.886359	-0.174036	0.0219637	1.02505	1.02649	1.02577	0.0367131	-0.0532869	0.769221	0.807742	0.788482	-0.342851	-0.096251		0	0.1354	0.0824	0.0378	0.002	0.0272	0.7206	-0.4728	0.0041	0.0129	0.0209	1.6243	0.6999	53.7287	33.1627	0.4847	-1.0449	0.0416	0.6727
474	Q93034	ENST00000299351	Cullin-5;Vasopressin-activated calcium-mobilizing receptor;VACM-1	CUL5;VACM1	3317	IPI:IPI00216003.4	837	77	46	290110000	48	6040000	3.15e-05		0.932309	0.979701	0.956005	-0.0649093	0.131091	1.12307	1.14568	1.13437	0.181896	0.0918958	1.05736	1.1192	1.08828	0.122047	0.368647		0	0.1941	0.0749	0.0359	0.0018	0.021	0.585	-0.7734	0.004	0.0109	0.0146	1.341	0.4233	63.5872	47.4726	0.7785	-0.3613	0.0544	1.3306
484	P14868	ENST00000264161	Aspartyl-tRNA synthetase, cytoplasmic;Aspartate--tRNA ligase;Cell proliferation-inducing gene 40 protein	DARS;PIG40	3377	IPI:IPI00216951.2	501	29	34	4187400000	37	113000000	0.00059		0.882831	0.898848	0.89084	-0.166763	0.0292375	1.06997	1.10248	1.08622	0.119322	0.0293218	0.842347	0.851854	0.847101	-0.239395	0.00720539		0	0.1832	0.1135	0.0289	0.0016	0.0192	0.6647	-0.5892	0.0041	0.004	0.0129	3.2348	1.6937	173.275	53.7287	0.519	-0.9463	0.05	0.7807
485	P62701	ENST00000316084	40S ribosomal protein S4, X isoform;Single copy abundant mRNA protein;SCR10	RPS4X;CCG2;RPS4;SCAR	3386	IPI:IPI00217030.10	263	27	22	7088200000	16	443000000	0.00231		0.867667	0.881973	0.87482	-0.192942	0.00305833	1.01151	1.06611	1.03881	0.0549348	-0.0350652	0.756628	0.797175	0.776902	-0.364196	-0.117596		0	0.1473	0.0981	0.0371	0.0022	0.0252	0.6812	-0.5539	0.0041	0.0121	0.0189	1.5596	0.6412	57.281	36.672	0.3902	-1.3575	0.0436	0.5729
492	P00338-1;P00338;P00338-2	ENST00000227157;ENST00000379412	L-lactate dehydrogenase A chain;LDH muscle subunit;Renal carcinoma antigen NY-REN-59;Cell proliferation-inducing gene 19 protein	LDHA;PIG19	3448	IPI:IPI00217966.9	332	28	11	12075000000	18	671000000	0.0035		0.858447	0.856424	0.857435	-0.2219	-0.0259002	0.976631	1.03625	1.00644	0.0092609	-0.0807391	0.726052	0.75083	0.738441	-0.437446	-0.190846		0	0.1829	0.1127	0.0302	0.002	0.0216	0.7138	-0.4865	0.0037	0.0053	0.0152	2.8754	1.5237	130.774	45.5987	0.31	-1.6894	0.0469	0.4344
497	P11586	ENST00000216605	C-1-tetrahydrofolate synthase, cytoplasmic;Methylenetetrahydrofolate dehydrogenase;Methenyltetrahydrofolate cyclohydrolase;Formyltetrahydrofolate synthetase	MTHFD1;MTHFC;MTHFD	3467	IPI:IPI00218342.10	935	62	43	5059800000	52	97300000	0.000507		0.907234	0.915171	0.911202	-0.134156	0.0618436	1.03854	1.06465	1.0516	0.0725811	-0.0174189	0.750145	0.782417	0.766281	-0.384055	-0.137455		0	0.2454	0.1417	0.0308	0.0017	0.0183	0.5944	-0.7506	0.0041	0.0058	0.0119	2.0455	1.0325	119.5	58.2437	0.3424	-1.546	0.0448	0.5762
503	P43034-1;P43034	ENST00000006951;ENST00000397195	Platelet-activating factor acetylhydrolase IB subunit alpha;PAF acetylhydrolase 45 kDa subunit;PAF-AH alpha;PAFAH alpha;Lissencephaly-1 protein	PAFAH1B1;LIS1;MDCR;MDS;PAFAHA	3488	IPI:IPI00218728.4	410	34	22	487030000	23	21200000	0.00011		0.901357	0.922688	0.912022	-0.132859	0.0631413	0.801056	0.868141	0.834599	-0.260845	-0.350845	0.622409	0.650671	0.63654	-0.651678	-0.405078		0	0.344	0.15	0.0458	0.0019	0.0336	0.7345	-0.4451	0.0034	0.0208	0.0273	1.3101	0.3897	33.3221	25.3883	0.1123	-3.1551	0.0252	0.1528
507	P04406	ENST00000229239;ENST00000396859;ENST00000396861;ENST00000406765	Glyceraldehyde-3-phosphate dehydrogenase	GAPDH;GAPD;CDABP0047;OK/SW-cl.12	3509	IPI:IPI00219018.7	335	26	10	71544000000	17	4210000000	0.0219		0.853431	0.841362	0.847397	-0.238891	-0.0428908	1.01275	1.05059	1.03167	0.044981	-0.045019	0.791054	0.838879	0.814966	-0.295187	-0.0485874		0	0.1386	0.0841	0.0344	0.0019	0.0246	0.7148	-0.4844	0.0044	0.0094	0.0182	1.9337	0.9514	73.734	38.0824	0.4406	-1.1823	0.0416	0.6165
540	P26358-2;P26358;P26358-1;P26358-3	ENST00000340748;ENST00000359526	DNA (cytosine-5)-methyltransferase 1;MCMT;DNA methyltransferase HsaI;CXXC-type zinc finger protein 9	DNMT1;AIM;CXXC9;DNMT	3657	IPI:IPI00220918.1	1632	137	120	1647900000	78	21100000	0.00011		0.813329	0.824691	0.81901	-0.288047	-0.092047	0.980198	1.01621	0.998204	-0.00259314	-0.0925931	0.461254	0.492435	0.476845	-1.06841	-0.821808		0	0.1498	0.049	0.0703	0.0028	0.0691	0.9823	-0.0258	0.0042	0.0454	0.0627	1.3826	0.4674	15.2665	11.0542	0.4452	-1.1675	0.0381	0.4532
567	P17987	ENST00000321394	T-complex protein 1 subunit alpha;CCT-alpha	CCT1;CCTA;TCP1	3774	IPI:IPI00290566.1	556	40	27	9839100000	31	317000000	0.00166		0.885525	0.89218	0.888853	-0.169984	0.026016	1.23783	1.21948	1.22865	0.297078	0.207078	0.97437	0.984763	0.979567	-0.0297846	0.216815		0	0.2038	0.0802	0.0313	0.0017	0.025	0.7991	-0.3235	0.004	0.0064	0.0187	2.932	1.5519	108.297	37.0642	0.9172	-0.1247	0.0712	1.1478
604	P78527-1;P78527;P78527-2	ENST00000314191;ENST00000338368	DNA-dependent protein kinase catalytic subunit;DNPK1;p460	PRKDC;HYRC;HYRC1	3984	IPI:IPI00296337.2	4128	276	215	7072100000	220	32100000	0.000168		0.806492	0.825989	0.816241	-0.292934	-0.0969336	0.819405	0.874273	0.846839	-0.23984	-0.32984	0.573035	0.625117	0.599076	-0.739189	-0.492589
631	Q99460-1;Q99460;Q99460-2	ENST00000308696;ENST00000373635	26S proteasome non-ATPase regulatory subunit 1;26S proteasome regulatory subunit RPN2;26S proteasome regulatory subunit S1;26S proteasome subunit p112	PSMD1	4092	IPI:IPI00299608.3	953	70	31	1565800000	48	32600000	0.00017		0.858151	0.839301	0.848726	-0.236629	-0.0406286	1.02327	1.05367	1.03847	0.0544573	-0.0355427	0.850794	0.904415	0.877604	-0.188358	0.0582423		0	0.1219	0.054	0.0343	0.002	0.0272	0.7908	-0.3387	0.0038	0.0094	0.0208	2.2139	1.1466	73.734	33.3221	0.5717	-0.8068	0.0432	0.7229
644	P21333-1;P21333;P21333-2	ENST00000369850;ENST00000369863	Filamin-A;Alpha-filamin;Filamin-1;Endothelial actin-binding protein;Actin-binding protein 280;Non-muscle filamin	FLNA;FLN;FLN1	4168	IPI:IPI00333541.6	2647	160	93	2680800000	134	20000000	0.000104		0.737578	0.732477	0.735027	-0.44413	-0.24813	0.856023	0.892918	0.87447	-0.193519	-0.283519	0.716931	0.736791	0.726861	-0.460249	-0.213649		0	0.8676	0.2243	0.101	0.0036	0.1006	0.9964	-0.0052	0.0041	0.076	0.0942	1.2398	0.3102	9.11974	7.35775	0.7677	-0.3813	0.0631	0.7705
648	P06576	ENST00000262030	ATP synthase subunit beta, mitochondrial	ATP5B;ATPMB;ATPSB	4195	IPI:IPI00303476.1	529	23	26	10476000000	29	361000000	0.00188		0.868925	0.888055	0.87849	-0.186902	0.00909812	1.0915	1.11215	1.10183	0.139897	0.0498973	0.927479	0.952743	0.940111	-0.0890966	0.157503		0	0.1863	0.0863	0.0329	0.0018	0.0198	0.603	-0.7298	0.0041	0.0079	0.0135	1.7	0.7655	87.7342	51.3407	0.5749	-0.7986	0.0485	0.9534
665	P40763-1;P40763;P40763-2	ENST00000264657;ENST00000389272	Signal transducer and activator of transcription 3;Acute-phase response factor	STAT3;APRF	4309	IPI:IPI00784414.1	770	47	35	366610000	39	9400000	4.9e-05		0.958682	0.859553	0.909117	-0.137462	0.0585381	0.944684	0.934779	0.939732	-0.0896792	-0.179679	0.856902	0.853669	0.855285	-0.225522	0.0210778		0	0.1385	0.0536	0.0571	0.002	0.0557	0.9749	-0.0366	0.0037	0.0321	0.0493	1.5342	0.6175	21.5919	14.0588	0.6994	-0.5157	0.0516	0.7174
681	P43403-1;P43403;P43403-3	ENST00000264972;ENST00000389518	Tyrosine-protein kinase ZAP-70;70 kDa zeta-associated protein;Syk-related tyrosine kinase	ZAP70;SRK	4450	IPI:IPI00329789.8	619	42	37	1338700000	38	35200000	0.000184		0.857321	0.836659	0.84699	-0.239583	-0.0435829	0.795961	0.88004	0.838	-0.254977	-0.344977	0.531361	0.58382	0.557591	-0.842722	-0.596122		0	0.226	0.1156	0.0404	0.0022	0.0288	0.7123	-0.4895	0.0042	0.0154	0.0224	1.4519	0.5379	45.0065	30.942	0.0312	-5.0037	0.0371	0.0438
719	Q13131-2;Q13131;Q13131-1	ENST00000254690;ENST00000354209;ENST00000397128	5'-AMP-activated protein kinase catalytic subunit alpha-1	PRKAA1;AMPK1	4780	IPI:IPI00410287.3	574	41	38	365230000	29	12600000	6.57e-05		0.655016	0.997405	0.826211	-0.275418	-0.0794184	0.935285	0.936486	0.935886	-0.0955957	-0.185596	0.830509	0.81538	0.822945	-0.281133	-0.0345329		0	0.5214	0.1833	0.0354	0.002	0.0361	1.0189	0.027	0.0044	0.0105	0.0297	2.8435	1.5077	66.0095	23.3367	0.5588	-0.8396	0.0546	0.5484
734	P08670	ENST00000224237	Vimentin	VIM	4891	IPI:IPI00418471.6	466	22	43	24127000000	34	710000000	0.0037		0.816854	0.851071	0.833963	-0.261945	-0.065945	0.912083	0.975379	0.943731	-0.0835522	-0.173552	0.650001	0.701226	0.675614	-0.56573	-0.31913		0	0.1061	0.0572	0.0427	0.0022	0.0337	0.7887	-0.3424	0.0046	0.0178	0.0273	1.5389	0.6219	38.9382	25.3883	0.335	-1.5778	0.0332	0.4247
740	P61247	ENST00000274065	40S ribosomal protein S3a	RPS3A;MFTL	4919	IPI:IPI00419880.6	264	38	14	6180500000	17	364000000	0.0019		0.872703	0.900871	0.886787	-0.17334	0.0226602	0.995401	1.06189	1.02865	0.0407476	-0.0492524	0.714972	0.786287	0.75063	-0.413826	-0.167226		0	0.1795	0.0894	0.0413	0.0021	0.0297	0.7201	-0.4737	0.0035	0.0164	0.0234	1.43	0.5161	42.2622	29.6197	0.4036	-1.3089	0.0392	0.5605
747	O14744	ENST00000324366	Protein arginine N-methyltransferase 5;Histone-arginine N-methyltransferase PRMT5;Shk1 kinase-binding protein 1 homolog;SKB1Hs;Jak-binding protein 1;72 kDa ICln-binding protein	PRMT5;HRMT1L5;IBP72;JBP1;SKB1	4969	IPI:IPI00441473.3	637	29	36	1093400000	33	33100000	0.000173		0.846376	0.852529	0.849452	-0.235396	-0.0393956	1.01639	1.0396	1.02799	0.0398309	-0.0501691	0.734379	0.799941	0.76716	-0.3824	-0.1358		0	0.1703	0.1087	0.0321	0.0019	0.0261	0.8139	-0.297	0.0034	0.0071	0.0198	2.7679	1.4688	97.6197	35.0051	0.4541	-1.1389	0.0505	0.5579
752	P62805		Histone H4		4998	IPI:IPI00453473.6	103	11	14	55003000000	6	9170000000	0.0478		0.919437	0.917349	0.918393	-0.122816	0.0731838	1.11042	1.12964	1.12003	0.163539	0.0735391	0.82398	0.887018	0.855499	-0.225162	0.0214379		0	0.1919	0.0831	0.0385	0.0018	0.0224	0.5822	-0.7803	0.0044	0.0135	0.016	1.187	0.2474	51.3407	43.3188	0.5275	-0.9229	0.0483	0.9059
753	P07355-2;P07355;P07355-1;A6NMY6	ENST00000332680;ENST00000356292;ENST00000396024	Annexin A2;Annexin-2;Annexin II;Lipocortin II;Calpactin I heavy chain;Chromobindin-8;p36;Protein I;Placental anticoagulant protein IV;Putative annexin A2-like protein;Annexin A2 pseudogene 2;Lipocortin II pseudogene	ANXA2;ANX2;ANX2L4;CAL1H;LPC2D;ANXA2P2;ANX2L2;ANX2P2;LPC2B	5005	IPI:IPI00418169.3	357	35	22	2987200000	24	124000000	0.000649		0.937918	0.963154	0.950536	-0.0731866	0.122813	1.08476	1.12832	1.10654	0.146054	0.0560545	1.02254	1.04852	1.03553	0.05037	0.29697		0	0.1181	0.0505	0.0511	0.0024	0.0365	0.7139	-0.4862	0.0047	0.0261	0.0301	1.1523	0.2045	26.5556	23.0266	0.7706	-0.376	0.0517	1.0794
765	P04075	ENST00000338110;ENST00000395240;ENST00000395248	Fructose-bisphosphate aldolase A;Muscle-type aldolase;Lung cancer antigen NY-LU-1	ALDOA;ALDA	5079	IPI:IPI00465439.5	364	26	15	8887100000	23	386000000	0.00201		0.887404	0.83982	0.863612	-0.211544	-0.0155444	1.01907	1.05312	1.03609	0.0511538	-0.0388462	0.802447	0.827783	0.815115	-0.294924	-0.0483244		0	0.1159	0.0648	0.0371	0.0022	0.0276	0.7435	-0.4277	0.0039	0.0121	0.0212	1.7502	0.8075	57.281	32.6934	0.4876	-1.0361	0.0412	0.6559
773	P14618-1;P14618	ENST00000319622;ENST00000335181;ENST00000389093	Pyruvate kinase isozymes M1/M2;Pyruvate kinase muscle isozyme;Pyruvate kinase 2/3;Cytosolic thyroid hormone-binding protein;THBP1;p58;M2-PK;Tumor M2-PK	PKM2;PK2;PK3;PKM	5156	IPI:IPI00479186.7	531	37	31	30118000000	33	913000000	0.00476		0.889667	0.853744	0.871705	-0.198088	-0.00208758	1.00411	1.02072	1.01241	0.0177952	-0.0722048	0.745928	0.790484	0.768206	-0.380435	-0.133835		0	0.1513	0.0978	0.0357	0.002	0.0263	0.7358	-0.4427	0.004	0.0108	0.0199	1.8502	0.8877	64.1759	34.8291	0.4292	-1.2204	0.0442	0.5833
795	P08865	ENST00000301821		RPSA;LAMBR;LAMR1	5278	IPI:IPI00553164.4	295	11	15	6926100000	13	533000000	0.00278		0.880556	0.889629	0.885093	-0.1761	0.0199002	1.0152	1.06707	1.04114	0.0581592	-0.0318408	0.747455	0.807724	0.777589	-0.36292	-0.11632		0	0.1524	0.0987	0.0331	0.0019	0.0218	0.6594	-0.6009	0.0041	0.0081	0.0154	1.9036	0.9287	85.5679	45.0065	0.396	-1.3366	0.0472	0.6005
819	P22314	ENST00000335972;ENST00000377351	Ubiquitin-like modifier-activating enzyme 1;Ubiquitin-activating enzyme E1;Protein A1S9	UBA1;A1S9T;UBE1	5390	IPI:IPI00645078.1	1058	53	52	5829200000	54	108000000	0.000563		0.882745	0.900825	0.891785	-0.165232	0.0307683	1.1201	1.13572	1.12791	0.17365	0.0836501	0.863399	0.918134	0.890767	-0.166881	0.0797192		0	0.1846	0.1024	0.0285	0.0016	0.0173	0.6097	-0.7137	0.0041	0.0035	0.011	3.1402	1.6509	198.029	63.0091	0.5735	-0.8021	0.0579	0.9406
829	P68400	ENST00000217244;ENST00000349736;ENST00000381973	Casein kinase II subunit alpha	CSNK2A1;CK2A1	5483	IPI:IPI00744507.1	391	23	26	2022300000	18	112000000	0.000586		0.808146	0.875201	0.841673	-0.248668	-0.0526678	1.06719	1.10228	1.08473	0.117337	0.0273366	0.900339	0.917198	0.908769	-0.138015	0.108585		0	0.1502	0.0756	0.0368	0.0023	0.0269	0.7316	-0.4509	0.0042	0.0119	0.0206	1.733	0.7933	58.2437	33.6456	0.6159	-0.6992	0.0521	0.8419
836	P04899-1;P04899;P04899-2	ENST00000266027;ENST00000313601	Guanine nucleotide-binding protein G(i), alpha-2 subunit;Adenylate cyclase-inhibiting G alpha protein	GNAI2;GNAI2B	5522	IPI:IPI00748145.2	355	27	18	1757000000	17	103000000	0.000539		0.939358	0.81352	0.876439	-0.190275	0.00572535	1.19612	1.15997	1.17805	0.236395	0.146395	0.931835	0.995659	0.963747	-0.0532734	0.193327		0	0.1735	0.0693	0.0458	0.0023	0.0361	0.7893	-0.3414	0.0047	0.0208	0.0298	1.4292	0.5152	33.3221	23.2584	0.7703	-0.3766	0.0572	0.9759
866	Q13813-1;Q13813;Q13813-2;Q13813-3	ENST00000358161;ENST00000372719;ENST00000372731	Spectrin alpha chain, brain;Spectrin, non-erythroid alpha chain;Alpha-II spectrin;Fodrin alpha chain	SPTAN1;SPTA2	5678	IPI:IPI00844215.1	2472	198	149	8916600000	143	62400000	0.000325		0.902016	0.897092	0.899554	-0.152718	0.043282	1.11602	1.13473	1.12537	0.170404	0.0804037	0.887668	0.921692	0.90468	-0.14452	0.10208		0	0.1747	0.0933	0.03	0.0017	0.0204	0.6784	-0.5598	0.0038	0.0051	0.014	2.7597	1.4645	135.902	49.5071	0.6578	-0.6043	0.054	0.9696
882	P40925	ENST00000233114;ENST00000394423	Malate dehydrogenase, cytoplasmic;Cytosolic malate dehydrogenase	MDH1;MDHA	5793	IPI:IPI00916111.2	352	34	13	2994200000	17	176000000	0.000918		0.910634	0.90635	0.908492	-0.138454	0.0575458	1.18519	1.19864	1.19192	0.253286	0.163286	0.973912	0.986284	0.980098	-0.0290021	0.217598		0	0.1988	0.0977	0.0331	0.0017	0.0191	0.5761	-0.7955	0.0042	0.0082	0.0127	1.5585	0.6401	84.5244	54.5748	0.671	-0.5757	0.0566	1.1646
883	P47897	ENST00000306125	Glutaminyl-tRNA synthetase;Glutamine--tRNA ligase	QARS	5804	IPI:IPI00925046.1	775	46	50	1964200000	45	43600000	0.000228		0.845315	0.838917	0.842116	-0.247909	-0.0519091	1.03232	1.06393	1.04813	0.067814	-0.022186	0.81065	0.854324	0.832487	-0.2645	-0.0178998		0	0.1582	0.1026	0.0365	0.0019	0.025	0.6847	-0.5464	0.0035	0.0115	0.0186	1.6143	0.6909	60.2696	37.2634	0.4345	-1.2026	0.0422	0.6345
897	P06239-1;P06239;P06239-3;P06239-2	ENST00000336890;ENST00000373562;ENST00000398345	Proto-oncogene tyrosine-protein kinase LCK;Lymphocyte cell-specific protein-tyrosine kinase;p56-LCK;LSK;T cell-specific protein-tyrosine kinase	LCK	5857	IPI:IPI00940423.1	509	23	29	1186600000	23	51600000	0.000269		0.448816	0.464969	0.456893	-1.13007	-0.934072	0.344493	0.37472	0.359606	-1.47551	-1.56551	0.165077	0.185662	0.175369	-2.51153	-2.26493		0	0.1878	0.0856	0.0511	0.0026	0.1416	2.7741	1.472	0.012	0.0261	0.1353	5.1815	2.3734	26.5556	5.12269	0.1301	-2.9428	0.047	0.0469
473.5	#NUM!	#NUM!	#NUM!	#NUM!	3314	#NUM!	483.5	35	28	2676950000	28	62850000	0.0003275	#NUM!	0.868296	0.874022	0.873263	-0.195515	0.000485379	1.0246	1.06418	1.04463	0.0629866	-0.0270134	0.824571	0.843749	0.827716	-0.272816	-0.0262163	#NUM!	0	0.1854	0.0933	0.0368	0.0019	0.0269	0.7316	-0.4509	0.0041	0.0118	0.0206	1.733	0.7933	58.7373	33.6456	0.5588	-0.8396	0.05	0.7174
458.565	#DIV/0!	#DIV/0!	#DIV/0!	#DIV/0!	3043.02	#DIV/0!	759.645	52.7097	40.4194	6.67147e+09	40.2258	3.8024e+08	0.00198175	#DIV/0!	0.831162	0.856314	0.843738	-0.26952	-0.07352	0.997795	1.01995	1.00887	-0.0289972	-0.118997	0.779475	0.809395	0.794435	-0.398474	-0.151874	#DIV/0!	0	0.249337	0.107253	0.0428847	0.00210339	0.0395763	0.846819	-0.349683	0.00476271	0.0179254	0.0332203	2.24178	0.971629	82.6286	33.8365	0.515219	-1.28419	0.049161	0.692008
[truncated: 59 more columns]

## Sheet: Onco
index	Uniprot	ENSEMBL	Protein.Names	Gene.Names	MaxQuant.id	IPI.id	Length	X.K	X.R	Intensity	Nr.detectable.peps	iBAQ.score.per.protein	Fract.iBAQ.score.global	X...	S1..6h.	S2...6h.	avg.S1.S2..6h	log2.avg.S2S2.6h.	centered.log2.avg.S1S2.6h.	S1..12h.	S2...12h.	avg.S1.S2..12h	log2.avg.S2S2.12h.	centered.log2.avg.S1S2.12h.	S1..20h.	S2..20h.	average.S1.S2..at.20h	log2.avg.S1.S2.at.20h.	centered.log2.avg.S1.S2.at.20h.	X....1	n_nonConverging	resNorm	resNorm.std	kA_app...hr.	kA_app.std	kB_app...hr.	kB_app.kA_app	log2.kB_app.kA_app.	kB_app.std	kA_specific...hr.	kB_specific...hr.	kBspec.kAspec	log2.kBspec.kAspec.	ln2.kA_spec..HALF.LIFE.control...h.1.	ln2.kB_spec..HALF.LIFE.treated....h.1.	vB.vA	log2.vB.vA.	vB.vA.std	P_B...P_A
22	Q16666-1;Q16666;Q16666-3;Q16666-2;Q16666-5	ENST00000295809;ENST00000340979;ENST00000368131;ENST00000392247	Gamma-interferon-inducible protein Ifi-16;Interferon-inducible myeloid differentiation transcriptional activator;IFI 16	IFI16;IFNGIP1	298	IPI:IPI00003443.3	785	89	28	3052900000	37	82500000	0.00043		0.775133	0.820936	0.798034	-0.325477	-0.129477	0.92508	0.98544	0.95526	-0.066035	-0.156035	0.64024	0.678519	0.65938	-0.600819	-0.354219		0	0.1447	0.0704	0.0361	0.0023	0.0384	1.0654	0.0914	0.0043	0.0111	0.0321	2.8865	1.5293	62.4414	21.5919	0.4429	-1.1749	0.0382	0.4157
23	P28482	ENST00000215832;ENST00000398822	Mitogen-activated protein kinase 1;Extracellular signal-regulated kinase 2;Mitogen-activated protein kinase 2;p42-MAPK;ERT1	MAPK1;ERK2;PRKM1;PRKM2	299	IPI:IPI00003479.3	360	23	19	789920000	22	35900000	0.000187		0.792665	0.848872	0.820769	-0.284953	-0.0889527	1.02415	1.08501	1.05458	0.0766635	-0.0133365	0.873022	0.913185	0.893104	-0.1631	0.0834997		0	0.1585	0.0678	0.0489	0.0021	0.0384	0.7859	-0.3477	0.0037	0.0239	0.0321	1.3395	0.4217	29	21.5919	0.6338	-0.6578	0.0471	0.8065
46	P46109	ENST00000354336	Crk-like protein	CRKL	396	IPI:IPI00004839.1	303	14	18	401810000	16	25100000	0.000131		0.85911	0.876412	0.867761	-0.20463	-0.00863013	1.09459	1.05238	1.07348	0.1023	0.0123004	0.808147	0.825686	0.816917	-0.291739	-0.0451393		0	0.1338	0.0778	0.0413	0.0018	0.0344	0.8339	-0.262	0.0038	0.0163	0.0281	1.718	0.7807	42.5215	24.6655	0.6056	-0.7235	0.0477	0.7262
131	P07237	ENST00000331483	Protein disulfide-isomerase;Prolyl 4-hydroxylase subunit beta;Cellular thyroid hormone-binding protein;p55	P4HB;ERBA2L;PDI;PDIA1;PO4DB	918	IPI:IPI00010796.1	508	47	16	4287700000	35	123000000	0.000639		0.850634	0.808333	0.829484	-0.269715	-0.0737146	1.16101	1.2191	1.19006	0.251032	0.161032	0.951717	0.964208	0.957963	-0.0619585	0.184641		0	0.1573	0.0851	0.0325	0.0017	0.0264	0.8116	-0.3012	0.0039	0.0076	0.02	2.648	1.4049	91.1974	34.655	0.8612	-0.2156	0.0646	1.0612
148	P15498	ENST00000304076	Proto-oncogene vav	VAV1;VAV	979	IPI:IPI00011696.1	845	57	60	622820000	45	13800000	7.22e-05		0.842722	0.883981	0.863351	-0.211981	-0.0159805	1.02668	1.10914	1.06791	0.0947887	0.0047887	0.736612	0.799068	0.76784	-0.381122	-0.134522		0	0.2131	0.0914	0.0344	0.0018	0.0302	0.8787	-0.1865	0.0037	0.0094	0.0239	2.5289	1.3385	73.734	29	0.5369	-0.8973	0.046	0.611
167	P60228	ENST00000220849	Eukaryotic translation initiation factor 3 subunit E;Eukaryotic translation initiation factor 3 subunit 6;eIF-3 p48;Viral integration site protein INT-6 homolog	EIF3E;EIF3S6;INT6	1080	IPI:IPI00013068.1	445	26	26	1928200000	28	68900000	0.000359		0.871143	0.858789	0.864966	-0.209285	-0.0132852	1.00084	1.07367	1.03726	0.0527765	-0.0372235	0.780945	0.822434	0.801689	-0.318885	-0.0722846		0	0.1067	0.0487	0.0461	0.002	0.0383	0.8299	-0.269	0.0038	0.0212	0.0319	1.5076	0.5923	32.6934	21.7273	0.5869	-0.7688	0.0431	0.7072
190	Q9NP72	ENST00000356940;ENST00000375800	Ras-related protein Rab-18	RAB18	1220	IPI:IPI00014577.1	206	15	11	469320000	13	36100000	0.000188		0.843602	0.879372	0.861487	-0.215099	-0.0190989	1.07203	1.11086	1.09144	0.126235	0.0362354	0.965363	1.11012	1.03774	0.05345	0.30005		0	0.2718	0.086	0.0403	0.0019	0.0282	0.6995	-0.5157	0.0044	0.0153	0.0218	1.4244	0.5104	45.3007	31.7936	0.6656	-0.5873	0.0552	0.9515
202	P51149	ENST00000265062	Ras-related protein Rab-7a	RAB7A;RAB7	1317	IPI:IPI00016342.1	207	17	10	2161400000	14	154000000	0.000805		0.910742	0.923911	0.917327	-0.124493	0.0715073	1.09662	1.16626	1.13144	0.178157	0.0881573	1.05246	1.07001	1.06123	0.0857441	0.332344		0	0.1753	0.0784	0.041	0.002	0.0269	0.6571	-0.6057	0.0044	0.016	0.0206	1.2845	0.3612	43.3188	33.6456	0.7541	-0.4072	0.0571	1.1475
213	P35232	ENST00000300408	Prohibitin	PHB	1385	IPI:IPI00017334.1	272	12	19	812970000	18	45200000	0.000236		0.825714	0.819183	0.822449	-0.282003	-0.0860027	0.987305	0.980654	0.983979	-0.0232999	-0.1133	0.789183	0.83343	0.811306	-0.301681	-0.0550812		0	0.1954	0.0975	0.0371	0.002	0.0297	0.8004	-0.3213	0.0047	0.0121	0.0233	1.9216	0.9423	57.281	29.7468	0.5061	-0.9825	0.0488	0.6323
236	Q13564	ENST00000290810;ENST00000359087	NEDD8-activating enzyme E1 regulatory subunit;Amyloid protein-binding protein 1;Amyloid beta precursor protein-binding protein 1, 59 kDa;Proto-oncogene protein 1	NAE1;APPBP1;HPP1	1481	IPI:IPI00018968.2	534	33	24	340600000	24	14200000	7.4e-05		0.849805	0.874206	0.862006	-0.214231	-0.0182307	1.01235	0.97837	0.995361	-0.00670807	-0.0967081	0.628794	0.640894	0.634844	-0.655526	-0.408926		0	0.307	0.1254	0.0444	0.0017	0.0377	0.8477	-0.2383	0.0037	0.0195	0.0313	1.6078	0.6851	35.5436	22.1438	0.3504	-1.513	0.0391	0.4133
250	P35659	ENST00000244776;ENST00000397239	Protein DEK	DEK	1552	IPI:IPI00020021.3	375	67	15	790500000	21	37600000	0.000196		0.814938	0.89752	0.856229	-0.223931	-0.027931	1.16763	1.0832	1.12541	0.170455	0.0804551	0.849117	0.870029	0.859573	-0.218307	0.0282926		0	0.1512	0.0656	0.0437	0.0019	0.0347	0.7945	-0.3318	0.0036	0.0188	0.0284	1.5125	0.5969	36.867	24.4049	0.6349	-0.6554	0.0479	0.7991
253	Q15907;P62491	ENST00000328024;ENST00000261890	Ras-related protein Rab-11B;GTP-binding protein YPT3;Ras-related protein Rab-11A;YL8	RAB11B;YPT3;RAB11A;RAB11	1571	IPI:IPI00020436.4	218	13	14	1298300000	15	86600000	0.000451		0.914404	0.932591	0.923497	-0.11482	0.0811798	1.15033	1.16113	1.15573	0.208805	0.118805	1.08401	1.05311	1.06856	0.095668	0.342268		0	0.162	0.0714	0.0358	0.0021	0.021	0.5875	-0.7673	0.0039	0.0108	0.0147	1.356	0.4394	64.1759	47.1497	0.7365	-0.4412	0.0597	1.2536
268	P10644	ENST00000358598;ENST00000392710;ENST00000392711	cAMP-dependent protein kinase type I-alpha regulatory subunit;Tissue-specific extinguisher 1	PRKAR1A;PKR1;PRKAR1;TSE1	1664	IPI:IPI00021831.1	381	22	31	1595500000	19	84000000	0.000438		1.19942	1.22423	1.21182	0.277179	0.473179	1.60337	1.54394	1.57366	0.654122	0.564122	1.76371	1.75788	1.7608	0.816228	1.06283		0	0.333	0.1467	0.0769	0.0033	0.0559	0.7272	-0.4595	0.0037	0.052	0.0496	0.9541	-0.0678	13.3288	13.9738	1.5524	0.6345	0.1005	2.1346
332	P49327	ENST00000306749		FASN;FAS	2035	IPI:IPI00026781.3	2511	85	142	4670400000	125	37400000	0.000195		0.74798	0.779967	0.763973	-0.388406	-0.192406	0.775934	0.839998	0.807966	-0.307633	-0.397633	0.526443	0.568279	0.547361	-0.869435	-0.622835		0	0.2012	0.1304	0.0435	0.0021	0.0358	0.8226	-0.2818	0.0038	0.0185	0.0294	1.5878	0.667	37.4649	23.5748	0.0024	-8.6927	0.03	0.0029
367	P26196	ENST00000264018	Probable ATP-dependent RNA helicase DDX6;DEAD box protein 6;ATP-dependent RNA helicase p54;Oncogene RCK	DDX6;HLR2;RCK	2272	IPI:IPI00030320.4	483	34	25	622120000	28	22200000	0.000116		0.775545	0.781442	0.778493	-0.361244	-0.165244	1.0307	1.04721	1.03895	0.0551295	-0.0348705	0.772912	0.828421	0.800666	-0.320727	-0.0741267		0	0.0979	0.0494	0.0503	0.0022	0.0431	0.8563	-0.2238	0.004	0.0254	0.0368	1.4475	0.5336	27.2874	18.8342	0.6062	-0.7221	0.0475	0.7079
460	P35658-5;P35658;P35658-3;P35658-1;P35658-4;P35658-2	ENST00000354226;ENST00000359428	Nuclear pore complex protein Nup214;Nucleoporin Nup214;214 kDa nucleoporin;Protein CAN	NUP214;CAIN;CAN;KIAA0023	3239	IPI:IPI00646361.3	2093	99	52	242140000	81	2990000	1.56e-05		1.05569	1.00008	1.02788	0.0396774	0.235677	0.983543	1.10923	1.04638	0.0654136	-0.0245864	0.68936	0.71507	0.702215	-0.510015	-0.263415		0	0.3988	0.1643	0.0426	0.0018	0.0315	0.7385	-0.4372	0.0039	0.0177	0.0251	1.4209	0.5068	39.1582	27.6135	0.3928	-1.3482	0.037	0.5318
462	Q96P70	ENST00000361565	Importin-9;Ran-binding protein 9	IPO9;IMP9;KIAA1192;RANBP9;HSPC273	3265	IPI:IPI00185146.5	1041	41	36	358180000	43	8330000	4.34e-05		0.897297	0.890755	0.894026	-0.161611	0.0343889	1.08825	1.11107	1.09966	0.137055	0.0470551	0.830978	0.81776	0.824369	-0.278638	-0.0320379		0	0.1292	0.0839	0.0344	0.002	0.0276	0.8023	-0.3178	0.0038	0.0095	0.0212	2.2474	1.1682	72.9579	32.6934	0.5968	-0.7447	0.0519	0.7439
536	P06748-1;P06748;P06748-2	ENST00000296930;ENST00000351986	Nucleophosmin;Nucleolar phosphoprotein B23;Numatrin;Nucleolar protein NO38	NPM1;NPM	3646	IPI:IPI00549248.4	294	33	8	12695000000	13	977000000	0.00509		0.875816	0.885785	0.880801	-0.183112	0.0128878	1.04396	1.08716	1.06556	0.0916139	0.00161391	0.797294	0.856619	0.826956	-0.274117	-0.0275169		0	0.1736	0.1056	0.0319	0.0018	0.0205	0.6429	-0.6374	0.0038	0.0069	0.0141	2.0421	1.0301	100.449	49.156	0.4217	-1.2456	0.046	0.656
538	P17480-2;P17480;P17480-1	ENST00000302904;ENST00000343638;ENST00000393606	Nucleolar transcription factor 1;Upstream-binding factor 1;Autoantigen NOR-90	UBTF;UBF;UBF1	3652	IPI:IPI00220833.1	727	97	39	1121100000	32	35000000	0.000183		0.879022	0.912698	0.89586	-0.158655	0.0373446	0.996586	0.949796	0.973191	-0.0392047	-0.129205	0.759967	0.798283	0.779125	-0.360073	-0.113473		0	0.1666	0.0822	0.0469	0.0022	0.0461	0.9809	-0.0278	0.0042	0.022	0.0397	1.8046	0.8517	31.5045	17.4584	0.649	-0.6236	0.0418	0.6617
547	P04818	ENST00000323274	Thymidylate synthase	TYMS;TS;OK/SW-cl.29	3669	IPI:IPI00221108.5	313	15	23	1234400000	16	77200000	0.000402		0.808057	0.87266	0.840359	-0.250923	-0.0549229	0.928803	1.00651	0.967657	-0.0474323	-0.137432	0.549906	0.604498	0.577202	-0.792851	-0.546251		0	0.1138	0.0401	0.088	0.0039	0.0815	0.9263	-0.1104	0.0044	0.063	0.0751	1.1923	0.2537	11.0016	9.22903	0.5431	-0.8806	0.0447	0.5863
553	P35637-1;P35637;P35637-2	ENST00000254108	RNA-binding protein FUS;Oncogene FUS;Oncogene TLS;Translocated in liposarcoma protein;POMp75;75 kDa DNA-pairing protein	FUS;TLS	3684	IPI:IPI00260715.5	528	14	38	1999000000	13	154000000	0.000802		0.825271	0.83391	0.82959	-0.269529	-0.0735289	1.04513	1.05101	1.04807	0.0677377	-0.0222623	0.861872	0.90005	0.880961	-0.18285	0.0637501		0	0.1398	0.0474	0.0532	0.0024	0.046	0.866	-0.2075	0.0041	0.0282	0.0397	1.4065	0.4922	24.578	17.4584	0.677	-0.5628	0.0437	0.7817
576	P61106	ENST00000373840	Ras-related protein Rab-14	RAB14	3828	IPI:IPI00291928.8	215	12	11	527630000	16	33000000	0.000172		0.857937	0.856695	0.857316	-0.222102	-0.0261016	1.07646	1.11023	1.09334	0.128745	0.0387447	1.07633	1.06693	1.07163	0.0998105	0.34641		0	0.2194	0.0781	0.0348	0.0018	0.0278	0.7994	-0.323	0.0041	0.0099	0.0215	2.1777	1.1228	70.0101	32.2372	0.8425	-0.2472	0.0657	1.0539
617	Q06124-1;Q06124;Q06124-2;Q06124-3	ENST00000351677;ENST00000392596	Tyrosine-protein phosphatase non-receptor type 11;Protein-tyrosine phosphatase 2C;PTP-1D;SH-PTP3;SH-PTP2	PTPN11;PTP2C;SHPTP2	4038	IPI:IPI00658023.1	597	45	37	340530000	38	8960000	4.67e-05		0.773869	0.847062	0.810465	-0.303177	-0.107177	1.05852	1.09103	1.07478	0.104036	0.0140362	0.926411	0.978124	0.952268	-0.0705612	0.176039		0	0.2013	0.1339	0.0331	0.0018	0.0246	0.7418	-0.431	0.0041	0.0082	0.0182	2.2328	1.1588	84.5244	38.0824	0.5779	-0.791	0.0446	0.7791
618	Q99497	ENST00000338639;ENST00000377488;ENST00000377491;ENST00000377493	Protein DJ-1;Oncogene DJ1;Parkinson disease protein 7	PARK7	4042	IPI:IPI00298547.3	189	16	7	1921800000	12	160000000	0.000835		0.881189	0.88757	0.884379	-0.177263	0.0187374	1.10104	1.15397	1.12751	0.173134	0.0831344	0.895658	0.901041	0.89835	-0.154651	0.0919488		0	0.183	0.1053	0.0327	0.0018	0.0225	0.6875	-0.5406	0.004	0.0077	0.0161	2.0822	1.0581	90.013	43.0497	0.637	-0.6507	0.0484	0.9265
630	P62424	ENST00000323345	60S ribosomal protein L7a;Surfeit locus protein 3;PLA-X polypeptide	RPL7A;SURF-3;SURF3	4091	IPI:IPI00299573.12	266	39	23	7137900000	10	714000000	0.00372		0.891522	0.906132	0.898827	-0.153884	0.0421157	1.03099	1.05848	1.04473	0.0631369	-0.0268631	0.72678	0.772569	0.749675	-0.415663	-0.169063		0	0.1851	0.0783	0.0402	0.0018	0.0287	0.7138	-0.4864	0.0037	0.0152	0.0223	1.4657	0.5516	45.5987	31.0807	0.425	-1.2346	0.0401	0.5953
637	Q6P1J9	ENST00000367435	Parafibromin;Cell division cycle protein 73 homolog;Hyperparathyroidism 2 protein	CDC73;C1orf28;HRPT2	4117	IPI:IPI00300659.4	531	45	43	258650000	33	7840000	4.09e-05		0.824462	0.905541	0.865002	-0.209225	-0.0132253	0.983049	1.00276	0.992903	-0.0102748	-0.100275	0.868907	0.87538	0.872144	-0.197362	0.0492378		0	0.1403	0.0549	0.0524	0.0019	0.0522	0.996	-0.0057	0.004	0.0274	0.0458	1.6709	0.7406	25.2956	15.1332	0.7509	-0.4134	0.0456	0.7539
665	P40763-1;P40763;P40763-2	ENST00000264657;ENST00000389272	Signal transducer and activator of transcription 3;Acute-phase response factor	STAT3;APRF	4309	IPI:IPI00784414.1	770	47	35	366610000	39	9400000	4.9e-05		0.958682	0.859553	0.909117	-0.137462	0.0585381	0.944684	0.934779	0.939732	-0.0896792	-0.179679	0.856902	0.853669	0.855285	-0.225522	0.0210778		0	0.1385	0.0536	0.0571	0.002	0.0557	0.9749	-0.0366	0.0037	0.0321	0.0493	1.5342	0.6175	21.5919	14.0588	0.6994	-0.5157	0.0516	0.7174
674	Q86UE4	ENST00000336273	Protein LYRIC;Lysine-rich CEACAM1 co-isolated protein;3D3/LYRIC;Metastasis adhesion protein;Astrocyte elevated gene-1 protein	MTDH;AEG1;LYRIC	4386	IPI:IPI00328715.4	582	72	28	469450000	24	19600000	0.000102		0.906633	0.910961	0.908797	-0.13797	0.05803	1.18203	1.11667	1.14935	0.200817	0.110817	1.09134	0.963863	1.0276	0.0392775	0.285877		0	0.2038	0.0931	0.0347	0.0019	0.0265	0.7641	-0.3881	0.0038	0.0098	0.0202	2.0631	1.0448	70.7245	34.3119	0.8735	-0.1951	0.0747	1.1432
696	P07900-2;P07900;P07900-1	ENST00000216281;ENST00000334701	Heat shock protein HSP 90-alpha;HSP 86;Renal carcinoma antigen NY-REN-38	HSP90AA1;HSP90A;HSPC1;HSPCA	4586	IPI:IPI00382470.3	854	83	39	81373000000	42	1940000000	0.0101		0.892012	0.890692	0.891352	-0.165933	0.0300673	1.79165	1.73177	1.76171	0.816976	0.726976	2.06673	1.95032	2.00852	1.00614	1.25274		0	1.7183	0.3916	0.0292	0.0024	0.0205	0.7007	-0.5131	0.0047	0.0043	0.0141	3.2894	1.7178	161.186	49.156	2.6543	1.4083	0.154	3.7879
753	P07355-2;P07355;P07355-1;A6NMY6	ENST00000332680;ENST00000356292;ENST00000396024	Annexin A2;Annexin-2;Annexin II;Lipocortin II;Calpactin I heavy chain;Chromobindin-8;p36;Protein I;Placental anticoagulant protein IV;Putative annexin A2-like protein;Annexin A2 pseudogene 2;Lipocortin II pseudogene	ANXA2;ANX2;ANX2L4;CAL1H;LPC2D;ANXA2P2;ANX2L2;ANX2P2;LPC2B	5005	IPI:IPI00418169.3	357	35	22	2987200000	24	124000000	0.000649		0.937918	0.963154	0.950536	-0.0731866	0.122813	1.08476	1.12832	1.10654	0.146054	0.0560545	1.02254	1.04852	1.03553	0.05037	0.29697		0	0.1181	0.0505	0.0511	0.0024	0.0365	0.7139	-0.4862	0.0047	0.0261	0.0301	1.1523	0.2045	26.5556	23.0266	0.7706	-0.376	0.0517	1.0794
762	Q99459	ENST00000371477	Cell division cycle 5-like protein;Pombe cdc5-related protein	CDC5L;KIAA0432;PCDC5RP	5065	IPI:IPI00465294.2	802	77	62	472810000	38	12400000	6.49e-05		0.889343	0.888313	0.888828	-0.170024	0.0259764	1.03747	1.10417	1.07082	0.0987157	0.00871572	0.88421	0.884232	0.884221	-0.177521	0.0690786		0	0.1334	0.0572	0.0466	0.002	0.0375	0.8052	-0.3125	0.0043	0.0216	0.0312	1.4404	0.5265	32.088	22.2147	0.6937	-0.5275	0.0479	0.8615
815	P62826	ENST00000254675;ENST00000392369	GTP-binding nuclear protein Ran;GTPase Ran;Ras-related nuclear protein;Ras-like protein TC4;Androgen receptor-associated protein 24	RAN;ARA24;OK/SW-cl.81	5370	IPI:IPI00643041.3	216	18	9	7411600000	11	674000000	0.00351		0.881343	0.875571	0.878457	-0.186956	0.0090436	1.02946	1.06788	1.04867	0.0685557	-0.0214443	0.865411	0.885641	0.875526	-0.191778	0.0548217		0	0.1292	0.0709	0.0347	0.0019	0.0252	0.7268	-0.4604	0.0038	0.0098	0.0189	1.9348	0.9522	70.7245	36.672	0.5652	-0.8232	0.0478	0.7777
827	P12270	ENST00000367478	Nucleoprotein TPR	TPR	5465	IPI:IPI00742682.2	2363	176	141	1033900000	108	9570000	4.99e-05		0.912396	0.888201	0.900298	-0.151525	0.0444753	0.979109	1.08809	1.0336	0.0476778	-0.0423222	0.791971	0.927276	0.859623	-0.218223	0.0283767		0	0.1251	0.0694	0.0418	0.0021	0.0312	0.7479	-0.4191	0.0038	0.0168	0.0249	1.4792	0.5648	41.256	27.8353	0.5249	-0.9299	0.0416	0.7019
853	Q9NWH9	ENST00000249736;ENST00000380516	SAFB-like transcription modulator;Modulator of estrogen-induced transcription	SLTM;MET	5612	IPI:IPI00792743.1	1034	100	114	362040000	44	8230000	4.29e-05		0.882123	0.936781	0.909452	-0.136931	0.0590694	1.07683	0.979283	1.02805	0.0399171	-0.0500829	0.738522	0.752898	0.74571	-0.423313	-0.176713		0	0.1825	0.076	0.0419	0.0019	0.0345	0.8236	-0.28	0.0035	0.017	0.0282	1.6603	0.7314	40.7706	24.578	0.4634	-1.1098	0.0351	0.5626
869	P63244	ENST00000376817;ENST00000389599		GNB2L1;HLC7;PIG21	5691	IPI:IPI00848226.1	317	17	14	9430900000	20	472000000	0.00246		0.858299	0.864536	0.861418	-0.215215	-0.0192153	0.987184	1.0542	1.02069	0.0295503	-0.0604497	0.715903	0.72885	0.722377	-0.469177	-0.222577		0	0.1175	0.0582	0.0482	0.0023	0.0416	0.8627	-0.2131	0.0039	0.0233	0.0353	1.5141	0.5985	29.7468	19.6346	0.5291	-0.9185	0.0411	0.6133
897	P06239-1;P06239;P06239-3;P06239-2	ENST00000336890;ENST00000373562;ENST00000398345	Proto-oncogene tyrosine-protein kinase LCK;Lymphocyte cell-specific protein-tyrosine kinase;p56-LCK;LSK;T cell-specific protein-tyrosine kinase	LCK	5857	IPI:IPI00940423.1	509	23	29	1186600000	23	51600000	0.000269		0.448816	0.464969	0.456893	-1.13007	-0.934072	0.344493	0.37472	0.359606	-1.47551	-1.56551	0.165077	0.185662	0.175369	-2.51153	-2.26493		0	0.1878	0.0856	0.0511	0.0026	0.1416	2.7741	1.472	0.012	0.0261	0.1353	5.1815	2.3734	26.5556	5.12269	0.1301	-2.9428	0.047	0.0469
537	#NUM!	#NUM!	#NUM!	#NUM!	3649	#NUM!	495.5	34.5	25.5	1077500000	24	37500000	0.0001955	#NUM!	0.865126	0.881676	0.866381	-0.206928	-0.0109277	1.03423	1.0841	1.05162	0.0726096	-0.0173904	0.840048	0.863324	0.857429	-0.221915	0.0246852	#NUM!	0	0.1643	0.0782	0.04185	0.002	0.03445	0.80135	-0.31955	0.0039	0.0169	0.02815	1.5978	0.67605	41.0133	24.6217	0.6059	-0.7228	0.0473	0.73505
467.583	#DIV/0!	#DIV/0!	#DIV/0!	#DIV/0!	3085.67	#DIV/0!	639.75	46.0556	35.2222	4.35486e+09	31.6667	1.76823e+08	0.000921236	#DIV/0!	0.861424	0.876427	0.868925	-0.214116	-0.0181157	1.05341	1.07632	1.06486	0.0606618	-0.0293382	0.872354	0.894515	0.883434	-0.260846	-0.0142463	#DIV/0!	0	0.219833	0.0908917	0.0438583	0.0021	0.0383028	0.855208	-0.282836	0.00421389	0.0189028	0.0319528	1.85325	0.805597	50.2346	26.8973	0.663717	-0.929928	0.0520694	0.853678
[truncated: 59 more columns]

## Sheet: Tum_sup
index	Uniprot	ENSEMBL	Protein.Names	Gene.Names	MaxQuant.id	IPI.id	Length	X.K	X.R	Intensity	Nr.detectable.peps	iBAQ.score.per.protein	Fract.iBAQ.score.global	X...	S1..6h.	S2...6h.	avg.S1.S2..6h	log2.avg.S2S2.6h.	centered.log2.avg.S1S2.6h.	S1..12h.	S2...12h.	avg.S1.S2..12h	log2.avg.S2S2.12h.	centered.log2.avg.S1S2.12h.	S1..20h.	S2..20h.	average.S1.S2..at.20h	log2.avg.S1.S2.at.20h.	centered.log2.avg.S1.S2.at.20h.	X....1	n_nonConverging	resNorm	resNorm.std	kA_app...hr.	kA_app.std	kB_app...hr.	kB_app.kA_app	log2.kB_app.kA_app.	kB_app.std	kA_specific...hr.	kB_specific...hr.	kBspec.kAspec	log2.kBspec.kAspec.	ln2.kA_spec..HALF.LIFE.control...h.1.	ln2.kB_spec..HALF.LIFE.treated....h.1.	vB.vA	log2.vB.vA.	vB.vA.std	P_B...P_A
5	P62258	ENST00000264335	14-3-3 protein epsilon	YWHAE	129	IPI:IPI00000816.1	255	18	14	5935300000	17	349000000	0.00182		0.862739	0.922978	0.892858	-0.163497	0.0325034	1.09332	1.04938	1.07135	0.0994308	0.00943076	0.951272	0.955087	0.953179	-0.0691803	0.17742		0	0.1612	0.0745	0.0333	0.0018	0.0261	0.7827	-0.3535	0.0042	0.0083	0.0197	2.3628	1.2405	83.506	35.1827	0.717	-0.48	0.0519	0.916
14	P52292	ENST00000330459;ENST00000400873	Importin subunit alpha-2;Karyopherin subunit alpha-2;SRP1-alpha;RAG cohort protein 1	KPNA2;RCH1;SRP1	203	IPI:IPI00002214.1	529	28	21	1760900000	20	88000000	0.000459		0.718425	0.773243	0.745834	-0.423073	-0.227073	1.18389	1.15729	1.17059	0.227238	0.137238	1.25266	1.23105	1.24186	0.312497	0.559097		0	0.4892	0.1986	0.106	0.0037	0.095	0.8965	-0.1576	0.0043	0.081	0.0886	1.0942	0.1299	8.55679	7.8228	1.1285	0.1744	0.0878	1.2587
23	P28482	ENST00000215832;ENST00000398822	Mitogen-activated protein kinase 1;Extracellular signal-regulated kinase 2;Mitogen-activated protein kinase 2;p42-MAPK;ERT1	MAPK1;ERK2;PRKM1;PRKM2	299	IPI:IPI00003479.3	360	23	19	789920000	22	35900000	0.000187		0.792665	0.848872	0.820769	-0.284953	-0.0889527	1.02415	1.08501	1.05458	0.0766635	-0.0133365	0.873022	0.913185	0.893104	-0.1631	0.0834997		0	0.1585	0.0678	0.0489	0.0021	0.0384	0.7859	-0.3477	0.0037	0.0239	0.0321	1.3395	0.4217	29	21.5919	0.6338	-0.6578	0.0471	0.8065
26	O14745	ENST00000262613	Na(+)/H(+) exchange regulatory cofactor NHE-RF1;Ezrin-radixin-moesin-binding phosphoprotein 50;Regulatory cofactor of Na(+)/H(+) exchanger;Sodium-hydrogen exchanger regulatory factor 1;Solute carrier family 9 isoform A3 regulatory factor 1	SLC9A3R1;NHERF;NHERF1	304	IPI:IPI00003527.5	358	22	24	978860000	21	46600000	0.000243		0.482391	0.611928	0.547159	-0.869967	-0.673967	0.908158	0.844072	0.876115	-0.190808	-0.280808	0.692548	0.670187	0.681368	-0.553495	-0.306895		0	0.3929	0.1191	0.0479	0.0024	0.0769	1.6046	0.6822	0.0053	0.023	0.0705	3.072	1.6192	30.1348	9.83121	0.7704	-0.3762	0.0602	0.4801
27	O43324	ENST00000379715	Eukaryotic translation elongation factor 1 epsilon-1;Multisynthetase complex auxiliary component p18;Elongation factor p18	EEF1E1;AIMP3;P18	306	IPI:IPI00003588.1	174	12	6	487250000	13	37500000	0.000195		0.87593	0.894459	0.885195	-0.175933	0.0200667	1.10199	1.14144	1.12172	0.165707	0.0757066	0.897266	0.941829	0.919547	-0.121004	0.125596		0	0.3208	0.1414	0.0301	0.0018	0.0154	0.5126	-0.9641	0.0048	0.0052	0.0091	1.7547	0.8112	133.288	76.1648	0.5206	-0.9419	0.0603	1.0155
29	O00541-1;O00541;O00541-2	ENST00000335214	Pescadillo homolog	PES1	315	IPI:IPI00003768.1	588	56	43	1093800000	29	37700000	0.000197		0.788096	0.828896	0.808496	-0.306687	-0.110687	0.89373	0.926929	0.910329	-0.13554	-0.22554	0.599384	0.615889	0.607636	-0.71872	-0.47212		0	0.0865	0.0514	0.0557	0.0023	0.0485	0.8713	-0.1987	0.0037	0.0307	0.0421	1.3724	0.4567	22.5765	16.4632	0.3567	-1.4872	0.0332	0.4094
87	Q9UKF6	ENST00000238112	Cleavage and polyadenylation specificity factor subunit 3;Cleavage and polyadenylation specificity factor 73 kDa subunit;mRNA 3'-end-processing endonuclease CPSF-73	CPSF3;CPSF73	677	IPI:IPI00007818.3	684	42	28	1580300000	36	43900000	0.000229		0.80295	0.82515	0.81405	-0.296811	-0.100811	1.0434	1.05723	1.05031	0.0708218	-0.0191782	0.687559	0.727543	0.707551	-0.499094	-0.252494		0	0.1374	0.0534	0.0492	0.0021	0.0445	0.9038	-0.1459	0.004	0.0243	0.0382	1.5704	0.6511	28.5226	18.144	0.5665	-0.8197	0.0462	0.6269
99	P62736;P63267	ENST00000224784;ENST00000345517;ENST00000409624	Actin, aortic smooth muscle;Alpha-actin-2;Cell growth-inhibiting gene 46 protein;Actin, gamma-enteric smooth muscle;Smooth muscle gamma-actin;Gamma-2-actin;Alpha-actin-3	ACTA2;ACTSA;ACTVS;GIG46;ACTG2;ACTA3;ACTL3;ACTSG	739	IPI:IPI00008603.1	377	19	18	15495000000	20	775000000	0.00404		1.01973	0.974702	0.997216	-0.00402202	0.191978	1.05299	1.06023	1.05661	0.0794428	-0.0105572	0.884118	0.89691	0.890514	-0.16729	0.0793101		0	0.4728	0.2094	0.0333	0.0019	0.0282	0.8467	-0.24	0.0041	0.0083	0.0218	2.6175	1.3882	83.506	31.7936	0.6795	-0.5574	0.0481	0.8025
104	Q9UN86-1;Q9UN86;Q9UN86-2	ENST00000357854;ENST00000359707;ENST00000395719	Ras GTPase-activating protein-binding protein 2;G3BP-2;GAP SH3 domain-binding protein 2	G3BP2;KIAA0660	766	IPI:IPI00009057.2	482	22	42	924000000	22	42000000	0.000219		0.8148	0.824489	0.819645	-0.286929	-0.0909295	0.970671	0.940104	0.955388	-0.0658421	-0.155842	0.870997	0.831435	0.851216	-0.232403	0.0141967		0	0.1322	0.0511	0.0508	0.0022	0.0504	0.9909	-0.0132	0.0041	0.0259	0.044	1.7006	0.7661	26.7606	15.7523	0.6874	-0.5408	0.0434	0.6937
155	Q13283	ENST00000356245;ENST00000394123	Ras GTPase-activating protein-binding protein 1;G3BP-1;ATP-dependent DNA helicase VIII;HDH-VIII;GAP SH3 domain-binding protein 1	G3BP1;G3BP	1031	IPI:IPI00012442.1	466	19	37	1872300000	22	85100000	0.000444		0.835515	0.868061	0.851788	-0.231433	-0.0354331	0.951164	1.01131	0.981236	-0.0273278	-0.117328	0.725639	0.732308	0.728974	-0.456061	-0.209461		0	0.0884	0.0429	0.0481	0.0021	0.0408	0.8482	-0.2376	0.0041	0.0232	0.0345	1.4869	0.5723	29.875	20.0899	0.4725	-1.0817	0.0302	0.557
169	Q96PK6-1;Q96PK6	ENST00000310137	RNA-binding protein 14;RNA-binding motif protein 14;RRM-containing coactivator activator/modulator;Synaptotagmin-interacting protein;Paraspeckle protein 2	RBM14;SIP	1089	IPI:IPI00013174.2	669	19	41	2249000000	23	97800000	0.00051		0.892397	0.895029	0.893713	-0.162116	0.0338837	0.931125	1.0102	0.970663	-0.042958	-0.132958	0.76075	0.854633	0.807691	-0.308124	-0.0615242		0	0.1966	0.0916	0.0413	0.0019	0.0274	0.6646	-0.5895	0.0036	0.0163	0.0211	1.2902	0.3676	42.5215	32.8483	0.3497	-1.5156	0.0339	0.5263
180	P23921	ENST00000300738	Ribonucleoside-diphosphate reductase large subunit;Ribonucleoside-diphosphate reductase subunit M1;Ribonucleotide reductase large subunit	RRM1;RR1	1154	IPI:IPI00013871.1	792	59	35	752840000	44	17100000	8.92e-05		0.730692	0.856813	0.793753	-0.333239	-0.137239	0.795966	0.841756	0.818861	-0.28831	-0.37831	0.483863	0.542757	0.51331	-0.962098	-0.715498		0	0.0776	0.0375	0.0744	0.0031	0.076	1.0213	0.0304	0.0048	0.0494	0.0696	1.4082	0.4939	14.0304	9.95833	0.4407	-1.1821	0.0356	0.4315
188	Q13617	ENST00000374748;ENST00000374749;ENST00000374751	Cullin-2	CUL2	1203	IPI:IPI00014311.5	764	60	36	295370000	45	6560000	3.42e-05		0.819515	0.843135	0.831325	-0.266515	-0.0705152	0.853746	0.884245	0.868995	-0.20258	-0.29258	0.623694	0.686385	0.655039	-0.610346	-0.363746		0	0.1629	0.0838	0.0373	0.0019	0.0344	0.924	-0.1141	0.0039	0.0123	0.0281	2.2785	1.1881	56.3496	24.6655	0.2736	-1.8698	0.0324	0.2961
213	P35232	ENST00000300408	Prohibitin	PHB	1385	IPI:IPI00017334.1	272	12	19	812970000	18	45200000	0.000236		0.825714	0.819183	0.822449	-0.282003	-0.0860027	0.987305	0.980654	0.983979	-0.0232999	-0.1133	0.789183	0.83343	0.811306	-0.301681	-0.0550812		0	0.1954	0.0975	0.0371	0.002	0.0297	0.8004	-0.3213	0.0047	0.0121	0.0233	1.9216	0.9423	57.281	29.7468	0.5061	-0.9825	0.0488	0.6323
219	P17844	ENST00000225792	Probable ATP-dependent RNA helicase DDX5;DEAD box protein 5;RNA helicase p68	DDX5;G17P1;HELR;HLR1	1405	IPI:IPI00017617.1	614	34	51	5301500000	32	166000000	0.000864		0.743284	0.767554	0.755419	-0.404651	-0.208651	0.768697	0.826908	0.797802	-0.325897	-0.415897	0.56433	0.583141	0.573735	-0.801543	-0.554943		0	0.1006	0.032	0.063	0.0026	0.0623	0.9888	-0.0163	0.0041	0.0381	0.056	1.4698	0.5556	18.1916	12.3768	0.3436	-1.5413	0.0301	0.3475
226	P27348	ENST00000238081;ENST00000381844	14-3-3 protein theta;14-3-3 protein tau;14-3-3 protein T-cell;Protein HS1	YWHAQ	1430	IPI:IPI00018146.1	245	19	11	3579000000	14	256000000	0.00133		0.790973	0.890628	0.8408	-0.250165	-0.0541649	1.03709	1.11926	1.07817	0.108587	0.0185873	0.836663	0.84354	0.840102	-0.251364	-0.00476441		0	0.153	0.0806	0.0399	0.002	0.0302	0.758	-0.3996	0.0039	0.0149	0.0239	1.6003	0.6783	46.5168	29	0.5732	-0.8029	0.0456	0.7561
231	P17980	ENST00000298852	26S protease regulatory subunit 6A;Proteasome 26S subunit ATPase 3;TAT-binding protein 1;Proteasome subunit P50	PSMC3;TBP1	1452	IPI:IPI00018398.4	439	36	23	863020000	27	32000000	0.000167		0.836859	0.854835	0.845847	-0.241532	-0.0455317	1.10984	1.09245	1.10115	0.139005	0.0490048	0.870376	0.888516	0.879446	-0.185334	0.0612662		0	0.1511	0.0561	0.0449	0.0022	0.0366	0.8145	-0.296	0.0037	0.02	0.0302	1.5135	0.5979	34.655	22.9503	0.6728	-0.5718	0.0539	0.826
240	Q15796-1;Q15796;Q15796-2;P84022	ENST00000262160;ENST00000356825;ENST00000402690;ENST00000327367	Mothers against decapentaplegic homolog 2;Mad-related protein 2;SMAD 2;hSMAD2;JV18-1;Mothers against decapentaplegic homolog 3;SMAD 3;hSMAD3;JV15-2	SMAD2;MADH2;MADR2;SMAD3;MADH3	1518	IPI:IPI00019548.1	467	20	22	112890000	18	6270000	3.27e-05		0.785272	0.864638	0.824955	-0.277612	-0.0816118	1.05941	1.01752	1.03847	0.0544532	-0.0355468	0.806424	0.86025	0.833337	-0.263028	-0.0164277		0	0.1023	0.039	0.0554	0.0023	0.0562	1.0149	0.0214	0.0045	0.0304	0.0499	1.6383	0.7122	22.7993	13.8898	0.8149	-0.2952	0.0497	0.803
246	P35613-1;P35613;P35613-2	ENST00000333511;ENST00000353555	Basigin;Leukocyte activation antigen M6;Collagenase stimulatory factor;Extracellular matrix metalloproteinase inducer;5F7;Tumor cell-derived collagenase stimulatory factor;OK blood group antigen	BSG;UNQ6505/PRO21383	1535	IPI:IPI00218019.1	385	17	19	718640000	17	42300000	0.00022		0.733931	0.78461	0.759271	-0.397314	-0.201314	1.08558	1.08097	1.08328	0.115403	0.0254029	0.770395	0.851288	0.810842	-0.302508	-0.0559082		0	0.2031	0.1014	0.047	0.0025	0.0325	0.6916	-0.5319	0.0047	0.0221	0.0262	1.1852	0.2451	31.362	26.4542	0.5062	-0.9822	0.0429	0.7319
260	P53350	ENST00000300093	Serine/threonine-protein kinase PLK1;Polo-like kinase 1;Serine/threonine-protein kinase 13	PLK1;PLK	1620	IPI:IPI00021248.1	603	40	46	211360000	36	5870000	3.06e-05		0.445693	0.565633	0.505663	-0.983751	-0.787751	0.625758	0.592858	0.609308	-0.714757	-0.804757	0.562561	0.569891	0.566226	-0.82055	-0.57395		0	2.5253	0.6056	0.1187	0.004	0.1236	1.0413	0.0584	0.0049	0.0938	0.1173	1.2506	0.3227	7.38913	5.90878	0.5704	-0.8099	0.0639	0.5478
268	P10644	ENST00000358598;ENST00000392710;ENST00000392711	cAMP-dependent protein kinase type I-alpha regulatory subunit;Tissue-specific extinguisher 1	PRKAR1A;PKR1;PRKAR1;TSE1	1664	IPI:IPI00021831.1	381	22	31	1595500000	19	84000000	0.000438		1.19942	1.22423	1.21182	0.277179	0.473179	1.60337	1.54394	1.57366	0.654122	0.564122	1.76371	1.75788	1.7608	0.816228	1.06283		0	0.333	0.1467	0.0769	0.0033	0.0559	0.7272	-0.4595	0.0037	0.052	0.0496	0.9541	-0.0678	13.3288	13.9738	1.5524	0.6345	0.1005	2.1346
287	Q86U86-1;Q86U86;Q86U86-8;Q86U86-2;Q86U86-9;Q86U86-3;Q86U86-7;Q86U86-5;Q86U86-4;Q86U86-6	ENST00000296302;ENST00000337303;ENST00000356770;ENST00000394830	Protein polybromo-1;Polybromo-1D;BRG1-associated factor 180	PBRM1;PB1	1769	IPI:IPI00384176.1	1689	141	98	334290000	83	4030000	2.1e-05		0.815037	0.843221	0.829129	-0.270331	-0.0743313	1.02385	1.09675	1.0603	0.0844742	-0.00552579	0.801661	0.713206	0.757434	-0.400809	-0.154209		0	0.0984	0.0456	0.0519	0.0023	0.0572	1.1025	0.1408	0.0045	0.027	0.0509	1.8873	0.9163	25.6704	13.6169	0.7114	-0.4913	0.0514	0.6452
291	Q00534	ENST00000265734	Cell division protein kinase 6;Serine/threonine-protein kinase PLSTIRE	CDK6	1801	IPI:IPI00023529.1	326	18	22	1025200000	19	54000000	0.000281		0.212779	0.232439	0.222609	-2.16741	-1.97141	0.217229	0.209086	0.213157	-2.23001	-2.32001	0.170117	0.183358	0.176738	-2.50032	-2.25372		0	0.3783	0.0573	0.0678	0.0038	0.2686	3.9628	1.9865	0.0397	0.0428	0.2623	6.1225	2.6141	16.1939	2.64239	0.2676	-1.902	0.0643	0.0675
330	Q15370	ENST00000262306;ENST00000409906	Transcription elongation factor B polypeptide 2;RNA polymerase II transcription factor SIII subunit B;SIII p18;Elongin B;Elongin 18 kDa subunit	TCEB2	2033	IPI:IPI00026670.3	118	7	7	569270000	9	63300000	0.00033		0.967447	0.93832	0.952884	-0.0696279	0.126372	1.08411	1.15402	1.11907	0.162296	0.0722964	0.932319	0.967293	0.949806	-0.0742952	0.172305		0	0.1138	0.0536	0.0649	0.002	0.0546	0.8423	-0.2476	0.0034	0.0399	0.0483	1.2097	0.2746	17.3709	14.3499	0.8268	-0.2744	0.0482	0.9816
331	P06493-1;P06493;P06493-2	ENST00000307250;ENST00000316629;ENST00000373811;ENST00000395284	Cell division control protein 2 homolog;p34 protein kinase;Cyclin-dependent kinase 1	CDC2	2034	IPI:IPI00026689.4	303	27	15	2176600000	19	115000000	0.000597		0.611412	0.617866	0.614639	-0.702189	-0.506189	0.502149	0.551244	0.526697	-0.924956	-1.01496	0.258929	0.276498	0.267714	-1.90124	-1.65464		0	0.0816	0.0448	0.0629	0.0024	0.0838	1.3313	0.4128	0.0039	0.038	0.0774	2.0383	1.0274	18.2395	8.95478	0.0964	-3.3743	0.0256	0.0724
332	P49327	ENST00000306749		FASN;FAS	2035	IPI:IPI00026781.3	2511	85	142	4670400000	125	37400000	0.000195		0.74798	0.779967	0.763973	-0.388406	-0.192406	0.775934	0.839998	0.807966	-0.307633	-0.397633	0.526443	0.568279	0.547361	-0.869435	-0.622835		0	0.2012	0.1304	0.0435	0.0021	0.0358	0.8226	-0.2818	0.0038	0.0185	0.0294	1.5878	0.667	37.4649	23.5748	0.0024	-8.6927	0.03	0.0029
339	Q99623	ENST00000399433	Prohibitin-2;B-cell receptor-associated protein BAP37;Repressor of estrogen receptor activity;D-prohibitin	PHB2;BAP;REA	2079	IPI:IPI00027252.6	299	19	24	1665900000	22	75700000	0.000395		0.822299	0.886619	0.854459	-0.226917	-0.0309169	1.068	1.09916	1.08358	0.115802	0.0258024	0.863875	0.863664	0.863769	-0.211282	0.0353179		0	0.2415	0.1412	0.0281	0.0017	0.0183	0.6536	-0.6135	0.0042	0.0031	0.012	3.8505	1.9451	223.581	57.7583	0.4429	-1.1749	0.045	0.6776
342	P40121	ENST00000263867;ENST00000409670;ENST00000409724	Macrophage-capping protein;Actin regulatory protein CAP-G	CAPG;AFCP;MCP	2085	IPI:IPI00027341.1	348	24	15	3910400000	14	279000000	0.00146		0.87675	0.938155	0.907452	-0.140106	0.0558937	1.13349	1.1307	1.1321	0.178995	0.0889953	0.876278	0.913339	0.894809	-0.160349	0.0862511
386	Q9Y295	ENST00000331457	Developmentally-regulated GTP-binding protein 1;Neural precursor cell expressed developmentally down-regulated protein 3	DRG1;NEDD3	2377	IPI:IPI00031836.3	367	37	15	642050000	23	27900000	0.000146		0.87563	0.927263	0.901447	-0.149686	0.0463144	1.04368	1.03755	1.04062	0.0574377	-0.0325623	0.719004	0.706831	0.712917	-0.488193	-0.241593		0	0.2002	0.1099	0.0416	0.0022	0.032	0.7676	-0.3816	0.0039	0.0167	0.0256	1.5345	0.6178	41.503	27.0742	0.3819	-1.3886	0.0368	0.4976
418	Q9BPX3	ENST00000251496	Condensin complex subunit 3;Non-SMC condensin I complex subunit G;Chromosome-associated protein G;Condensin subunit CAP-G;XCAP-G homolog;Antigen NY-MEL-3	NCAPG;CAPG;NYMEL3	2802	IPI:IPI00106495.1	1015	73	50	465910000	49	9510000	4.96e-05		0.752748	0.811798	0.782273	-0.354255	-0.158255	0.999273	1.03921	1.01924	0.0274975	-0.0625025	0.669215	0.728763	0.698989	-0.516658	-0.270058		0	0.1235	0.0461	0.0541	0.0019	0.0471	0.8691	-0.2024	0.0032	0.0292	0.0407	1.3943	0.4796	23.7363	17.0295	0.4923	-1.0224	0.0381	0.5664
434	Q9NZ08-2;Q9NZ08;Q9NZ08-1	ENST00000296754	Endoplasmic reticulum aminopeptidase 1;Adipocyte-derived leucine aminopeptidase;ARTS-1;Aminopeptidase PILS;Puromycin-insensitive leucyl-specific aminopeptidase;Type 1 tumor necrosis factor receptor shedding aminopeptidase regulator	ERAP1;APPILS;ARTS1;KIAA0525;UNQ584/PRO1154	2976	IPI:IPI00165949.2	948	60	34	298780000	47	6360000	3.31e-05		0.938071	0.931393	0.934732	-0.0973753	0.0986247	1.31823	1.26696	1.29259	0.370269	0.280269	1.0708	1.0712	1.071	0.0989565	0.345557		0	0.2545	0.104	0.0345	0.002	0.0229	0.6632	-0.5925	0.0046	0.0095	0.0165	1.7356	0.7955	72.9579	42.0061	0.9117	-0.1333	0.0641	1.3747
458	Q8N163-1;Q8N163;Q8N163-2	ENST00000308511;ENST00000389279	Protein KIAA1967;Deleted in breast cancer gene 1 protein;p30 DBC	KIAA1967;DBC1	3229	IPI:IPI00182757.10	923	45	57	1515100000	51	29700000	0.000155		0.880591	0.890084	0.885338	-0.175701	0.0202995	1.05595	1.00812	1.03203	0.0454915	-0.0445085	0.827878	0.869909	0.848893	-0.236345	0.0102552		0	0.179	0.0874	0.0382	0.0019	0.0262	0.6868	-0.5421	0.0043	0.0132	0.0199	1.5013	0.5863	52.5076	34.8291	0.4879	-1.0353	0.0439	0.7105
466	O00571;O15523	ENST00000399959;ENST00000336079;ENST00000360160	ATP-dependent RNA helicase DDX3X;DEAD box protein 3, X-chromosomal;Helicase-like protein 2;DEAD box, X isoform;ATP-dependent RNA helicase DDX3Y;DEAD box protein 3, Y-chromosomal	DDX3X;DBX;DDX3;DDX3Y;DBY	3290	IPI:IPI00215637.5	662	32	55	2679500000	39	68700000	0.000358		0.814512	0.85307	0.833791	-0.262243	-0.0662429	0.915768	0.966694	0.941231	-0.0873794	-0.177379	0.695411	0.724213	0.709812	-0.494491	-0.247891		0	0.0883	0.0435	0.0528	0.0022	0.0495	0.9379	-0.0925	0.0036	0.0279	0.0432	1.5497	0.632	24.8423	16.044	0.5251	-0.9294	0.0413	0.5598
505	P04083	ENST00000257497;ENST00000376911	Annexin A1;Annexin-1;Annexin I;Lipocortin I;Calpactin II;Chromobindin-9;p35;Phospholipase A2 inhibitory protein	ANXA1;ANX1;LPC1	3500	IPI:IPI00218918.5	346	32	19	1872400000	20	93600000	0.000488		0.854548	0.862445	0.858496	-0.220116	-0.0241164	1.20039	1.23024	1.21531	0.28133	0.19133	1.21858	1.24139	1.22998	0.298641	0.545241		0	0.2259	0.0852	0.0444	0.0022	0.0379	0.8525	-0.2302	0.0043	0.0195	0.0315	1.6184	0.6946	35.5436	22.0032	1.1513	0.2032	0.0862	1.3504
522	P05198	ENST00000256383	Eukaryotic translation initiation factor 2 subunit 1;Eukaryotic translation initiation factor 2 subunit alpha	EIF2S1;EIF2A	3571	IPI:IPI00219678.3	315	21	25	2089500000	22	95000000	0.000495		0.828996	0.885149	0.857072	-0.222512	-0.0265115	1.00151	1.04589	1.0237	0.0337961	-0.0562039	0.691538	0.761671	0.726605	-0.460758	-0.214158		0	0.123	0.0662	0.0394	0.0019	0.032	0.8122	-0.3002	0.0043	0.0144	0.0256	1.777	0.8295	48.1319	27.0742	0.4604	-1.1191	0.0409	0.5669
524	P09211	ENST00000196968;ENST00000398606	Glutathione S-transferase P;GST class-pi;GSTP1-1	GSTP1;FAEES3;GST3	3576	IPI:IPI00219757.13	210	12	8	6611000000	11	601000000	0.00313		0.893802	0.905382	0.899592	-0.152657	0.0433428	1.09132	1.15503	1.12317	0.167578	0.0775785	0.882154	0.943119	0.912636	-0.131888	0.114712		0	0.1457	0.0719	0.0329	0.0017	0.0225	0.6816	-0.5529	0.0038	0.008	0.0161	2.0151	1.0108	86.6375	43.0497	0.6443	-0.6342	0.0538	0.9452
536	P06748-1;P06748;P06748-2	ENST00000296930;ENST00000351986	Nucleophosmin;Nucleolar phosphoprotein B23;Numatrin;Nucleolar protein NO38	NPM1;NPM	3646	IPI:IPI00549248.4	294	33	8	12695000000	13	977000000	0.00509		0.875816	0.885785	0.880801	-0.183112	0.0128878	1.04396	1.08716	1.06556	0.0916139	0.00161391	0.797294	0.856619	0.826956	-0.274117	-0.0275169		0	0.1736	0.1056	0.0319	0.0018	0.0205	0.6429	-0.6374	0.0038	0.0069	0.0141	2.0421	1.0301	100.449	49.156	0.4217	-1.2456	0.046	0.656
540	P26358-2;P26358;P26358-1;P26358-3	ENST00000340748;ENST00000359526	DNA (cytosine-5)-methyltransferase 1;MCMT;DNA methyltransferase HsaI;CXXC-type zinc finger protein 9	DNMT1;AIM;CXXC9;DNMT	3657	IPI:IPI00220918.1	1632	137	120	1647900000	78	21100000	0.00011		0.813329	0.824691	0.81901	-0.288047	-0.092047	0.980198	1.01621	0.998204	-0.00259314	-0.0925931	0.461254	0.492435	0.476845	-1.06841	-0.821808		0	0.1498	0.049	0.0703	0.0028	0.0691	0.9823	-0.0258	0.0042	0.0454	0.0627	1.3826	0.4674	15.2665	11.0542	0.4452	-1.1675	0.0381	0.4532
562	P11717	ENST00000356956;ENST00000407414	Cation-independent mannose-6-phosphate receptor;Insulin-like growth factor 2 receptor;Insulin-like growth factor II receptor;M6P/IGF2 receptor;300 kDa mannose 6-phosphate receptor;MPR 300	IGF2R;MPRI	3745	IPI:IPI00289819.4	2491	143	113	1182300000	129	9170000	4.78e-05		0.850037	0.900121	0.875079	-0.192515	0.00348531	1.12608	1.13407	1.13007	0.176416	0.0864163	0.998314	1.06335	1.03083	0.043812	0.290412		0	0.2193	0.0738	0.0413	0.0024	0.0391	0.9477	-0.0774	0.0041	0.0163	0.0328	2.006	1.0043	42.5215	21.1311	0.8751	-0.1925	0.0649	0.9233
592	P30154-2;P30154;P30154-1	ENST00000311129;ENST00000341980	Serine/threonine-protein phosphatase 2A 65 kDa regulatory subunit A beta isoform;PP2A, subunit A, PR65-beta isoform;PP2A, subunit A, R1-beta isoform	PPP2R1B	3908	IPI:IPI00335449.3	667	34	33	307630000	34	9050000	4.72e-05		0.793638	0.802023	0.79783	-0.325846	-0.129846	1.10799	0.977732	1.04286	0.0605448	-0.0294552	0.824567	0.81327	0.818918	-0.288209	-0.0416088		0	0.131	0.0533	0.0508	0.002	0.0558	1.0981	0.135	0.0042	0.0259	0.0495	1.9114	0.9346	26.7606	14.002	0.7557	-0.4042	0.0484	0.6882
618	Q99497	ENST00000338639;ENST00000377488;ENST00000377491;ENST00000377493	Protein DJ-1;Oncogene DJ1;Parkinson disease protein 7	PARK7	4042	IPI:IPI00298547.3	189	16	7	1921800000	12	160000000	0.000835		0.881189	0.88757	0.884379	-0.177263	0.0187374	1.10104	1.15397	1.12751	0.173134	0.0831344	0.895658	0.901041	0.89835	-0.154651	0.0919488		0	0.183	0.1053	0.0327	0.0018	0.0225	0.6875	-0.5406	0.004	0.0077	0.0161	2.0822	1.0581	90.013	43.0497	0.637	-0.6507	0.0484	0.9265
620	O14976	ENST00000314167	Cyclin G-associated kinase	GAK	4059	IPI:IPI00298949.1	1311	60	69	163580000	59	2770000	1.45e-05		1.10607	0.961186	1.03363	0.0477147	0.243715	0.962288	1.0456	1.00394	0.0056763	-0.0843237	0.785195	0.841039	0.813117	-0.298464	-0.0518645		0	0.2806	0.0876	0.0542	0.0019	0.0506	0.9328	-0.1004	0.0034	0.0293	0.0442	1.5105	0.595	23.6553	15.681	0.6862	-0.5434	0.0467	0.7356
637	Q6P1J9	ENST00000367435	Parafibromin;Cell division cycle protein 73 homolog;Hyperparathyroidism 2 protein	CDC73;C1orf28;HRPT2	4117	IPI:IPI00300659.4	531	45	43	258650000	33	7840000	4.09e-05		0.824462	0.905541	0.865002	-0.209225	-0.0132253	0.983049	1.00276	0.992903	-0.0102748	-0.100275	0.868907	0.87538	0.872144	-0.197362	0.0492378		0	0.1403	0.0549	0.0524	0.0019	0.0522	0.996	-0.0057	0.004	0.0274	0.0458	1.6709	0.7406	25.2956	15.1332	0.7509	-0.4134	0.0456	0.7539
644	P21333-1;P21333;P21333-2	ENST00000369850;ENST00000369863	Filamin-A;Alpha-filamin;Filamin-1;Endothelial actin-binding protein;Actin-binding protein 280;Non-muscle filamin	FLNA;FLN;FLN1	4168	IPI:IPI00333541.6	2647	160	93	2680800000	134	20000000	0.000104		0.737578	0.732477	0.735027	-0.44413	-0.24813	0.856023	0.892918	0.87447	-0.193519	-0.283519	0.716931	0.736791	0.726861	-0.460249	-0.213649		0	0.8676	0.2243	0.101	0.0036	0.1006	0.9964	-0.0052	0.0041	0.076	0.0942	1.2398	0.3102	9.11974	7.35775	0.7677	-0.3813	0.0631	0.7705
665	P40763-1;P40763;P40763-2	ENST00000264657;ENST00000389272	Signal transducer and activator of transcription 3;Acute-phase response factor	STAT3;APRF	4309	IPI:IPI00784414.1	770	47	35	366610000	39	9400000	4.9e-05		0.958682	0.859553	0.909117	-0.137462	0.0585381	0.944684	0.934779	0.939732	-0.0896792	-0.179679	0.856902	0.853669	0.855285	-0.225522	0.0210778		0	0.1385	0.0536	0.0571	0.002	0.0557	0.9749	-0.0366	0.0037	0.0321	0.0493	1.5342	0.6175	21.5919	14.0588	0.6994	-0.5157	0.0516	0.7174
689	P52948-5;P52948;P52948-6;P52948-2;P52948-1	ENST00000324932;ENST00000359171;ENST00000397018	Nuclear pore complex protein Nup98-Nup96;Nuclear pore complex protein Nup98;Nucleoporin Nup98;98 kDa nucleoporin;Nuclear pore complex protein Nup96;Nucleoporin Nup96;96 kDa nucleoporin	NUP98;ADAR2	4516	IPI:IPI00337397.1	1800	85	73	387830000	74	5240000	2.73e-05		0.84329	0.833252	0.838271	-0.254511	-0.0585114	1.00086	1.001	1.00093	0.00134099	-0.088659	0.49286	0.725459	0.60916	-0.715108	-0.468508		0	0.2812	0.0739	0.0414	0.0024	0.0369	0.8916	-0.1655	0.0039	0.0165	0.0306	1.8553	0.8917	42.0061	22.6503	0.4339	-1.2047	0.045	0.4866
691	P05161	ENST00000379389	Interferon-induced 17 kDa protein;Ubiquitin cross-reactive protein;Interferon-induced 15 kDa protein	ISG15;G1P2;UCRP	4547	IPI:IPI00375631.6	165	8	8	580870000	12	48400000	0.000252		0.906583	0.866577	0.88658	-0.173677	0.0223229	1.04848	1.09459	1.07153	0.0996781	0.00967806	0.913346	0.93836	0.925853	-0.111145	0.135455		0	0.2044	0.0993	0.0299	0.0018	0.0231	0.7722	-0.373	0.0039	0.0049	0.0167	3.3979	1.7646	141.449	41.503	0.6778	-0.5611	0.053	0.8778
700	Q9BZE4	ENST00000360059;ENST00000360803	Nucleolar GTP-binding protein 1;Chronic renal failure gene protein;GTP-binding protein NGB	GTPBP4;CRFG;NOG1	4626	IPI:IPI00385042.4	634	69	54	856270000	33	25900000	0.000135		0.876082	0.864534	0.870308	-0.200402	-0.00440241	0.980717	1.01693	0.998824	-0.00169804	-0.091698	0.702593	0.728484	0.715539	-0.482899	-0.236299		0	0.11	0.0621	0.0496	0.0022	0.0421	0.8498	-0.2348	0.0042	0.0246	0.0358	1.4533	0.5393	28.1748	19.3603	0.4909	-1.0265	0.0423	0.5777
713	P68104;Q5VTE0	ENST00000309268;ENST00000316292;ENST00000331523	Elongation factor 1-alpha 1;eEF1A-1;Elongation factor Tu;Leukocyte receptor cluster member 7;Putative elongation factor 1-alpha-like 3;eEF1A-like 3	EEF1A1;EEF1A;EF1A;LENG7;EEF1AL3	4717	IPI:IPI00396485.3	462	47	17	33225000000	21	1580000000	0.00825		0.884456	0.861915	0.873186	-0.19564	0.000360368	0.979632	0.994874	0.987253	-0.0185081	-0.108508	0.718674	0.739639	0.729156	-0.4557	-0.2091		0	0.2025	0.1327	0.0361	0.0017	0.0233	0.6448	-0.6332	0.0033	0.0112	0.017	1.5144	0.5987	61.8839	40.7706	0.2536	-1.9796	0.0328	0.3933
747	O14744	ENST00000324366	Protein arginine N-methyltransferase 5;Histone-arginine N-methyltransferase PRMT5;Shk1 kinase-binding protein 1 homolog;SKB1Hs;Jak-binding protein 1;72 kDa ICln-binding protein	PRMT5;HRMT1L5;IBP72;JBP1;SKB1	4969	IPI:IPI00441473.3	637	29	36	1093400000	33	33100000	0.000173		0.846376	0.852529	0.849452	-0.235396	-0.0393956	1.01639	1.0396	1.02799	0.0398309	-0.0501691	0.734379	0.799941	0.76716	-0.3824	-0.1358		0	0.1703	0.1087	0.0321	0.0019	0.0261	0.8139	-0.297	0.0034	0.0071	0.0198	2.7679	1.4688	97.6197	35.0051	0.4541	-1.1389	0.0505	0.5579
749	Q7Z6Z7-1;Q7Z6Z7;Q7Z6Z7-3;Q7Z6Z7-2	ENST00000262854;ENST00000276009;ENST00000342160		HUWE1;KIAA0312;KIAA1578;UREB1;HSPC272	4980	IPI:IPI00456919.2	4374	191	241	1115300000	184	6060000	3.16e-05		0.934497	0.898218	0.916358	-0.126017	0.0699827	0.995417	1.03411	1.01476	0.0211426	-0.0688574	0.808989	0.838562	0.823776	-0.279676	-0.0330762		0	0.1865	0.086	0.0444	0.002	0.0367	0.828	-0.2724	0.0033	0.0194	0.0304	1.565	0.6462	35.7268	22.7993	0.5468	-0.8708	0.0379	0.6605
751	P09874	ENST00000366794	Poly [ADP-ribose] polymerase 1;ADPRT;NAD(+) ADP-ribosyltransferase 1;Poly[ADP-ribose] synthetase 1	PARP1;ADPRT;PPOL	4988	IPI:IPI00449049.5	1014	126	33	3905700000	52	75100000	0.000392		0.905984	0.925981	0.915982	-0.126608	0.0693917	1.18999	1.24512	1.21755	0.283983	0.193983	1.03604	1.09033	1.06319	0.0883931	0.334993		0	0.2636	0.116	0.0293	0.0016	0.0198	0.6763	-0.5642	0.0039	0.0043	0.0135	3.0976	1.6312	161.186	51.3407	0.8921	-0.1648	0.0652	1.319
761	P06733-1;P06733;P06733-2	ENST00000234590	Alpha-enolase;2-phospho-D-glycerate hydro-lyase;Non-neural enolase;Enolase 1;Phosphopyruvate hydratase;C-myc promoter-binding protein;MBP-1;MPB-1;Plasminogen-binding protein	ENO1;ENO1L1;MBPB1;MPB1	5061	IPI:IPI00465248.5	434	38	17	22082000000	22	1000000000	0.00523		0.855608	0.897869	0.876739	-0.189781	0.00621863	1.05095	1.07783	1.06439	0.0900263	2.62556e-05	0.772315	0.812865	0.79259	-0.335353	-0.0887535		0	0.1836	0.1181	0.0347	0.0018	0.0252	0.7278	-0.4584	0.0042	0.0097	0.0189	1.9428	0.9581	71.4536	36.672	0.4846	-1.0451	0.0481	0.6659
779	P16949	ENST00000357865;ENST00000374291;ENST00000399727;ENST00000399728	Stathmin;Phosphoprotein p19;Leukemia-associated phosphoprotein p18;Oncoprotein 18;pp17;Prosolin;Metablastin;Protein Pr22	STMN1;LAP18;OP18	5170	IPI:IPI00479997.4	149	23	9	2793500000	9	310000000	0.00162		0.945285	0.934088	0.939687	-0.0897484	0.106252	1.0187	1.049	1.03385	0.0480271	-0.0419729	0.602239	0.673864	0.638051	-0.648256	-0.401656		0	0.1718	0.064	0.0452	0.0025	0.0394	0.8719	-0.1978	0.0041	0.0203	0.0331	1.6317	0.7064	34.1429	20.9396	0.522	-0.9379	0.0465	0.5987
798	P27635;Q96L21	ENST00000344746;ENST00000369810;ENST00000369817;ENST00000406022;ENST00000298283	60S ribosomal protein L10;Protein QM;Tumor suppressor QM;Laminin receptor homolog;60S ribosomal protein L10-like	RPL10;DXS648E;QM;RPL10L	5291	IPI:IPI00554723.5	214	23	22	1889700000	8	236000000	0.00123		0.910242	0.900464	0.905353	-0.143447	0.0525528	1.08808	1.0872	1.08764	0.121204	0.0312042	0.751067	0.759365	0.755216	-0.405039	-0.158439		0	0.1242	0.0557	0.0488	0.0021	0.0345	0.7082	-0.4978	0.0044	0.0238	0.0282	1.1832	0.2427	29.1218	24.578	0.5052	-0.9851	0.0476	0.7134
805	P49589-1;P49589;P49589-2	ENST00000278224;ENST00000380525	Cysteinyl-tRNA synthetase, cytoplasmic;Cysteine--tRNA ligase	CARS	5311	IPI:IPI00556365.1	748	66	40	1611400000	41	39300000	0.000205		0.936655	0.962281	0.949468	-0.0748087	0.121191	1.2528	1.22249	1.23764	0.307597	0.217597	1.05064	1.05664	1.05364	0.0753845	0.321984		0	0.2131	0.0943	0.0373	0.0018	0.0254	0.6813	-0.5536	0.0038	0.0123	0.019	1.5462	0.6287	56.3496	36.4789	0.894	-0.1617	0.0701	1.3121
828	P61201-2;P61201;P61201-1	ENST00000299259;ENST00000388901	COP9 signalosome complex subunit 2;JAB1-containing signalosome subunit 2;Thyroid receptor-interacting protein 15;Alien homolog	COPS2;CSN2;TRIP15	5477	IPI:IPI00018813.5	450	41	17	301110000	21	14300000	7.48e-05		0.933185	0.919331	0.926258	-0.110513	0.0854866	1.1221	1.07149	1.09679	0.133289	0.0432892	0.928006	0.892642	0.910324	-0.135549	0.111051		0	0.1921	0.1003	0.0333	0.0017	0.0242	0.7267	-0.4606	0.0042	0.0084	0.0178	2.1367	1.0954	82.5119	38.9382	0.6295	-0.6677	0.0541	0.8663
853	Q9NWH9	ENST00000249736;ENST00000380516	SAFB-like transcription modulator;Modulator of estrogen-induced transcription	SLTM;MET	5612	IPI:IPI00792743.1	1034	100	114	362040000	44	8230000	4.29e-05		0.882123	0.936781	0.909452	-0.136931	0.0590694	1.07683	0.979283	1.02805	0.0399171	-0.0500829	0.738522	0.752898	0.74571	-0.423313	-0.176713		0	0.1825	0.076	0.0419	0.0019	0.0345	0.8236	-0.28	0.0035	0.017	0.0282	1.6603	0.7314	40.7706	24.578	0.4634	-1.1098	0.0351	0.5626
857	Q96T88	ENST00000262952;ENST00000398240		UHRF1;ICBP90;NP95;RNF106	5640	IPI:IPI00797945.1	793	51	68	316890000	40	7920000	4.13e-05		0.802327	0.764645	0.783486	-0.352021	-0.156021	0.887694	0.843507	0.8656	-0.208227	-0.298227	0.465643	0.404298	0.434971	-1.20101	-0.95441		0	3.7099	0.6932	0.1252	0.0044	0.1263	1.0086	0.0123	0.0052	0.1003	0.1199	1.1962	0.2585	6.91027	5.78065	0.4712	-1.0855	0.0565	0.4672
867	Q08211	ENST00000367549	ATP-dependent RNA helicase A;Nuclear DNA helicase II;DEAH box protein 9	DHX9;DDX9;LKP;NDH2	5682	IPI:IPI00844578.1	1270	65	74	7227200000	61	118000000	0.000618		0.874355	0.884202	0.879279	-0.185607	0.0103928	0.982512	1.00653	0.994523	-0.00792368	-0.0979237	0.698677	0.760089	0.729383	-0.455252	-0.208652		0	0.2087	0.1304	0.0321	0.002	0.0212	0.6611	-0.5971	0.0044	0.0072	0.0149	2.0715	1.0506	96.2639	46.5168	0.2647	-1.9176	0.0397	0.4004
882	P40925	ENST00000233114;ENST00000394423	Malate dehydrogenase, cytoplasmic;Cytosolic malate dehydrogenase	MDH1;MDHA	5793	IPI:IPI00916111.2	352	34	13	2994200000	17	176000000	0.000918		0.910634	0.90635	0.908492	-0.138454	0.0575458	1.18519	1.19864	1.19192	0.253286	0.163286	0.973912	0.986284	0.980098	-0.0290021	0.217598		0	0.1988	0.0977	0.0331	0.0017	0.0191	0.5761	-0.7955	0.0042	0.0082	0.0127	1.5585	0.6401	84.5244	54.5748	0.671	-0.5757	0.0566	1.1646
904	Q99733	ENST00000380542;ENST00000399624	Nucleosome assembly protein 1-like 4;Nucleosome assembly protein 2	NAP1L4;NAP2	5889	IPI:IPI00941463.1	375	32	14	1438000000	16	89900000	0.000469		0.859519	0.953808	0.906663	-0.141361	0.054639	1.01835	1.12301	1.07068	0.0985309	0.00853086	0.987649	0.917754	0.952702	-0.0699033	0.176697		0	0.228	0.0941	0.0348	0.0019	0.0236	0.678	-0.5607	0.0037	0.0099	0.0173	1.7468	0.8047	70.0101	40.0636	0.6069	-0.7206	0.047	0.8951
446	#NUM!	#NUM!	#NUM!	#NUM!	3102.5	#NUM!	474.5	34	29.5	1310150000	22.5	43100000	0.0002245	#NUM!	0.848206	0.867319	0.861749	-0.214671	-0.0186709	1.024	1.0426	1.03616	0.0512402	-0.0387598	0.793238	0.835996	0.812212	-0.300073	-0.0534728	#NUM!	0	0.183	0.0852	0.0444	0.002	0.0367	0.828	-0.2724	0.0041	0.0195	0.0304	1.6184	0.6946	35.5436	22.7993	0.5468	-0.8708	0.0471	0.6776
447.774	#DIV/0!	#DIV/0!	#DIV/0!	#DIV/0!	2956.47	#DIV/0!	737.435	47.3387	41.0161	2924850000	36.8871	1.42738e+08	0.000744624	#DIV/0!	0.832864	0.854258	0.843561	-0.270151	-0.0741511	1.00826	1.02298	1.01562	-0.0119135	-0.101914	0.791148	0.816628	0.803888	-0.380575	-0.133975	#DIV/0!	0	0.298534	0.106203	0.0494607	0.00223115	0.0469656	0.8963	-0.234667	0.0046459	0.0245082	0.040618	1.84276	0.796693	49.8248	25.8654	0.587533	-0.988905	0.0491164	0.717407
[truncated: 59 more columns]

## Sheet: resp_unfo_prot
index	Uniprot	ENSEMBL	Protein.Names	Gene.Names	MaxQuant.id	IPI.id	Length	X.K	X.R	Intensity	Nr.detectable.peps	iBAQ.score.per.protein	Fract.iBAQ.score.global	X...	S1..6h.	S2...6h.	avg.S1.S2..6h	log2.avg.S2S2.6h.	centered.log2.avg.S1S2.6h.	S1..12h.	S2...12h.	avg.S1.S2..12h	log2.avg.S2S2.12h.	centered.log2.avg.S1S2.12h.	S1..20h.	S2..20h.	average.S1.S2..at.20h	log2.avg.S1.S2.at.20h.	centered.log2.avg.S1.S2.at.20h.	X....1	n_nonConverging	resNorm	resNorm.std	kA_app...hr.	kA_app.std	kB_app...hr.	kB_app.kA_app	log2.kB_app.kA_app.	kB_app.std	kA_specific...hr.	kB_specific...hr.	kBspec.kAspec	log2.kBspec.kAspec.	ln2.kA_spec..HALF.LIFE.control...h.1.	ln2.kB_spec..HALF.LIFE.treated....h.1.	vB.vA	log2.vB.vA.	vB.vA.std	P_B...P_A
18	P34932	ENST00000304858	Heat shock 70 kDa protein 4;Heat shock 70-related protein APG-2;HSP70RY	HSPA4;APG2	267	IPI:IPI00002966.2	840	81	29	6194200000	50	124000000	0.000646		0.934956	0.94517	0.940063	-0.0891709	0.106829	1.2745	1.26187	1.26819	0.342766	0.252766	1.19059	1.16627	1.17843	0.236872	0.483472		0	0.2892	0.1089	0.0278	0.0018	0.0183	0.6575	-0.6049	0.0037	0.0028	0.0119	4.2379	2.0834	247.536	58.2437	1.1138	0.1555	0.0792	1.694
31	P11142-1;P11142;P11142-2	ENST00000227378;ENST00000392773	Heat shock cognate 71 kDa protein;Heat shock 70 kDa protein 8	HSPA8;HSC70;HSP73;HSPA10	330	IPI:IPI00003865.1	646	54	28	64492000000	34	1900000000	0.00989		1.00868	1.03201	1.02035	0.0290599	0.22506	1.69205	1.66955	1.6808	0.749147	0.659147	1.87164	1.84462	1.85813	0.893852	1.14045		0	0.8555	0.2522	0.0302	0.0022	0.0151	0.5013	-0.9962	0.0042	0.0053	0.0088	1.6724	0.7419	130.774	78.7614	2.1306	1.0913	0.1376	4.2499
158	P31689	ENST00000330899	DnaJ homolog subfamily A member 1;Heat shock 40 kDa protein 4;DnaJ protein homolog 2;HDJ-2;HSJ-2;HSDJ	DNAJA1;DNAJ2;HDJ2;HSJ2;HSPF4	1041	IPI:IPI00012535.1	397	36	25	2602300000	21	124000000	0.000646		1.08338	0.992374	1.03788	0.0536381	0.249638	1.68668	1.70584	1.69626	0.762354	0.672354	1.68021	1.64037	1.66029	0.731437	0.978037		0	0.2201	0.1061	0.0645	0.0033	0.0666	1.0324	0.0461	0.0036	0.0395	0.0602	1.5236	0.6075	17.5468	11.5133	2.0865	1.0611	0.126	2.0209
198	P25685	ENST00000254322	DnaJ homolog subfamily B member 1;Heat shock 40 kDa protein 1;HSP40;DnaJ protein homolog 1;HDJ-1	DNAJB1;DNAJ1;HDJ1;HSPF1	1298	IPI:IPI00015947.5	340	28	26	1985600000	18	110000000	0.000575		1.87771	1.6788	1.77825	0.830462	1.02646	4.24823	3.87415	4.06119	2.0219	1.9319	1.81155	1.55323	1.68239	0.75051	0.99711
282	P55072	ENST00000358901	Transitional endoplasmic reticulum ATPase;15S Mg(2+)-ATPase p97 subunit;Valosin-containing protein	VCP	1741	IPI:IPI00022774.3	806	47	58	3207400000	45	71300000	0.000372		0.922476	0.900743	0.911609	-0.133512	0.0624875	1.14336	1.13445	1.13891	0.187649	0.0976489	0.976336	1.01693	0.996635	-0.00486294	0.241737		0	0.2135	0.0934	0.0359	0.0021	0.0258	0.7198	-0.4743	0.0045	0.0109	0.0195	1.784	0.8352	63.5872	35.5436	0.7631	-0.3901	0.0595	1.0602
532	P61604	ENST00000233893	10 kDa heat shock protein, mitochondrial;10 kDa chaperonin;CPN10;Early-pregnancy factor	HSPE1	3620	IPI:IPI00220362.5	102	11	4	9175800000	8	1150000000	0.00598		0.954508	0.969355	0.961931	-0.055994	0.140006	1.57548	1.50758	1.54153	0.624367	0.534367	1.8669	1.79003	1.82846	0.870631	1.11723
600	O95757	ENST00000296464	Heat shock 70 kDa protein 4L;Osmotic stress protein 94;Heat shock 70-related protein APG-1	HSPA4L;APG1;OSP94	3955	IPI:IPI00295485.1	839	78	34	1666200000	52	32000000	0.000167		0.901803	0.963727	0.932765	-0.100415	0.0955855	1.21842	1.30621	1.26231	0.336072	0.246072	1.28909	1.27981	1.28445	0.361153	0.607753		0	0.4952	0.1513	0.0309	0.002	0.0215	0.6967	-0.5215	0.0041	0.0059	0.0151	2.563	1.3578	117.475	45.9007	1.0695	0.097	0.0791	1.5352
696	P07900-2;P07900;P07900-1	ENST00000216281;ENST00000334701	Heat shock protein HSP 90-alpha;HSP 86;Renal carcinoma antigen NY-REN-38	HSP90AA1;HSP90A;HSPC1;HSPCA	4586	IPI:IPI00382470.3	854	83	39	81373000000	42	1940000000	0.0101		0.892012	0.890692	0.891352	-0.165933	0.0300673	1.79165	1.73177	1.76171	0.816976	0.726976	2.06673	1.95032	2.00852	1.00614	1.25274		0	1.7183	0.3916	0.0292	0.0024	0.0205	0.7007	-0.5131	0.0047	0.0043	0.0141	3.2894	1.7178	161.186	49.156	2.6543	1.4083	0.154	3.7879
733	P08238;Q58FF7	ENST00000353801;ENST00000371554;ENST00000371646;ENST00000327934	Heat shock protein HSP 90-beta;HSP 84;Putative heat shock protein HSP 90-beta-3;Heat shock protein 90-beta c	HSP90AB1;HSP90B;HSPC2;HSPCB;HSP90AB3P;HSP90BC	4871	IPI:IPI00414676.6	724	75	32	21288000000	34	626000000	0.00326		0.874134	0.89202	0.883077	-0.179389	0.0166108	1.32538	1.31085	1.31812	0.39848	0.30848	1.2798	1.28566	1.28273	0.359217	0.605817		0	0.3991	0.1214	0.0307	0.002	0.0278	0.9063	-0.142	0.0036	0.0058	0.0215	3.7271	1.8981	119.5	32.2372	1.4812	0.5668	0.0984	1.6344
847	P10809	ENST00000345042;ENST00000388968	60 kDa heat shock protein, mitochondrial;Heat shock protein 60;60 kDa chaperonin;Chaperonin 60;Mitochondrial matrix protein P1;P60 lymphocyte protein;HuCHA60	HSPD1;HSP60	5576	IPI:IPI00784154.1	573	53	22	32035000000	32	1000000000	0.00522		0.894418	0.916155	0.905287	-0.143553	0.0524469	1.33734	1.30622	1.32178	0.40248	0.31248	1.32806	1.37046	1.34926	0.432168	0.678768		0	0.3871	0.1272	0.027	0.0016	0.0172	0.6361	-0.6528	0.0042	0.0021	0.0108	5.2596	2.3949	330.048	64.1759	1.3508	0.4339	0.1001	2.1237
407	#NUM!	#NUM!	#NUM!	#NUM!	2680.5	#NUM!	685	53.5	28.5	7685000000	34	375000000	0.001953	#NUM!	0.928716	0.954448	0.936414	-0.0947927	0.101207	1.45641	1.40922	1.43166	0.513423	0.423423	1.50414	1.46184	1.50478	0.581802	0.828402	#NUM!	0	0.3931	0.1243	0.03045	0.00205	0.021	0.6987	-0.5173	0.00415	0.00555	0.0146	2.9262	1.5378	125.137	47.5283	1.416	0.50035	0.09925	1.85745
409.5	#DIV/0!	#DIV/0!	#DIV/0!	#DIV/0!	2728.5	#DIV/0!	612.1	54.6	29.7	22401950000	33.6	707730000	0.0036856	#DIV/0!	1.03441	1.0181	1.02626	0.0045193	0.200519	1.72931	1.68085	1.70508	0.664219	0.574219	1.53609	1.48977	1.51293	0.563711	0.810311	#DIV/0!	0	0.57225	0.169012	0.034525	0.002175	0.0266	0.73135	-0.482338	0.004075	0.009575	0.0202375	3.00713	1.45457	148.456	46.9415	1.58122	0.552975	0.104237	2.26328
[truncated: 59 more columns]

## Sheet: ER_lumen
index	Uniprot	ENSEMBL	Protein.Names	Gene.Names	MaxQuant.id	IPI.id	Length	X.K	X.R	Intensity	Nr.detectable.peps	iBAQ.score.per.protein	Fract.iBAQ.score.global	X...	S1..6h.	S2...6h.	avg.S1.S2..6h	log2.avg.S2S2.6h.	centered.log2.avg.S1S2.6h.	S1..12h.	S2...12h.	avg.S1.S2..12h	log2.avg.S2S2.12h.	centered.log2.avg.S1S2.12h.	S1..20h.	S2..20h.	average.S1.S2..at.20h	log2.avg.S1.S2.at.20h.	centered.log2.avg.S1.S2.at.20h.	X....1	n_nonConverging	resNorm	resNorm.std	kA_app...hr.	kA_app.std	kB_app...hr.	kB_app.kA_app	log2.kB_app.kA_app.	kB_app.std	kA_specific...hr.	kB_specific...hr.	kBspec.kAspec	log2.kBspec.kAspec.	ln2.kA_spec..HALF.LIFE.control...h.1.	ln2.kB_spec..HALF.LIFE.treated....h.1.	vB.vA	log2.vB.vA.	vB.vA.std	P_B...P_A
8	Q9Y4L1	ENST00000353883;ENST00000404233	Hypoxia up-regulated protein 1;150 kDa oxygen-regulated protein;Orp150	HYOU1;ORP150	137	IPI:IPI00000877.1	999	77	57	3577800000	51	70200000	0.000366		0.918652	0.985427	0.95204	-0.0709064	0.125094	1.62117	1.55474	1.58796	0.667172	0.577172	1.34839	1.37136	1.35987	0.443472	0.690072		0	0.6914	0.3048	0.0312	0.0017	0.025	0.8019	-0.3184	0.0041	0.0062	0.0187	2.9887	1.5795	111.79	37.0642	1.8796	0.9104	0.1508	2.3437
20	P11021	ENST00000324460	78 kDa glucose-regulated protein;GRP 78;Heat shock 70 kDa protein 5;Immunoglobulin heavy chain-binding protein;Endoplasmic reticulum lumenal Ca(2+)-binding protein grp78	HSPA5;GRP78	287	IPI:IPI00003362.2	655	61	28	8377000000	30	279000000	0.00146		1.36057	1.27432	1.31744	0.39774	0.59374	1.90952	1.86645	1.88799	0.916848	0.826848	1.56224	1.56127	1.56175	0.643167	0.889767		0	1.0119	0.3542	0.0398	0.0026	0.0412	1.0351	0.0498	0.0059	0.0149	0.0349	2.3455	1.2299	46.5168	19.8596	2.6392	1.4001	0.2495	2.5496
116	P13667	ENST00000286091	Protein disulfide-isomerase A4;Protein ERp-72	PDIA4;ERP70;ERP72	841	IPI:IPI00009904.1	645	65	23	2444000000	38	64300000	0.000335		0.983971	0.986253	0.985112	-0.0216407	0.174359	1.46573	1.4472	1.45647	0.542471	0.452471	1.28171	1.26426	1.27299	0.348217	0.594817		0	0.2633	0.1328	0.0323	0.002	0.0207	0.6417	-0.6399	0.004	0.0073	0.0144	1.9595	0.9705	94.9452	48.1319	1.4303	0.5163	0.1144	2.2287
118	P13674-1;P13674;P13674-2	ENST00000263556;ENST00000307116;ENST00000394890	Prolyl 4-hydroxylase subunit alpha-1;4-PH alpha-1;Procollagen-proline,2-oxoglutarate-4-dioxygenase subunit alpha-1	P4HA1;P4HA	845	IPI:IPI00009923.1	534	44	26	123960000	27	4590000	2.39e-05		0.857574	0.863824	0.860699	-0.216419	-0.0204194	1.43041	1.34961	1.39001	0.475099	0.385099	1.58052	1.57849	1.5795	0.65947	0.90607		0	0.8789	0.2698	0.0441	0.0031	0.0424	0.9608	-0.0577	0.0048	0.0192	0.036	1.88	0.9107	36.099	19.2528	1.7089	0.7731	0.1151	1.7786
131	P07237	ENST00000331483	Protein disulfide-isomerase;Prolyl 4-hydroxylase subunit beta;Cellular thyroid hormone-binding protein;p55	P4HB;ERBA2L;PDI;PDIA1;PO4DB	918	IPI:IPI00010796.1	508	47	16	4287700000	35	123000000	0.000639		0.850634	0.808333	0.829484	-0.269715	-0.0737146	1.16101	1.2191	1.19006	0.251032	0.161032	0.951717	0.964208	0.957963	-0.0619585	0.184641		0	0.1573	0.0851	0.0325	0.0017	0.0264	0.8116	-0.3012	0.0039	0.0076	0.02	2.648	1.4049	91.1974	34.655	0.8612	-0.2156	0.0646	1.0612
300	Q9NYU2-1;Q9NYU2;Q9NYU2-2	ENST00000259253	UDP-glucose:glycoprotein glucosyltransferase 1;UDP-glucose ceramide glucosyltransferase-like 1;UDP--Glc:glycoprotein glucosyltransferase;HUGT1	UGCGL1;GT;UGGT;UGT1;UGTR	1865	IPI:IPI00024466.2	1555	102	70	625510000	75	8340000	4.35e-05		0.857008	0.879392	0.8682	-0.203901	-0.00790078	1.20201	1.16209	1.18205	0.241288	0.151288	1.02529	1.01084	1.01806	0.025829	0.272429		0	0.1841	0.0942	0.0318	0.0022	0.023	0.7224	-0.4691	0.004	0.0069	0.0166	2.4261	1.2786	100.449	41.753	0.8145	-0.296	0.0654	1.1275
305	P30040	ENST00000261735	Endoplasmic reticulum protein ERp29;ERp31;ERp28	ERP29;C12orf8;ERP28	1904	IPI:IPI00024911.1	261	27	8	487240000	14	34800000	0.000181		0.93368	0.958521	0.9461	-0.0799347	0.116065	1.05982	1.11601	1.08792	0.121571	0.0315713	0.921814	0.977568	0.949691	-0.0744693	0.172131		0	0.2048	0.1059	0.0348	0.0019	0.0183	0.5247	-0.9303	0.0041	0.0099	0.0119	1.2058	0.2699	70.0101	58.2437	0.5064	-0.9817	0.05	0.965
313	P30101	ENST00000300289	Protein disulfide-isomerase A3;Disulfide isomerase ER-60;ERp60;58 kDa microsomal protein;p58;ERp57;58 kDa glucose-regulated protein	PDIA3;ERP57;ERP60;GRP58	1935	IPI:IPI00025252.1	505	48	23	10354000000	29	357000000	0.00186		0.926903	0.919646	0.923274	-0.115169	0.080831	1.29798	1.30517	1.30157	0.380256	0.290256	1.11531	1.162	1.13865	0.187329	0.433929		0	0.1897	0.0948	0.0301	0.0018	0.0192	0.6358	-0.6533	0.0044	0.0052	0.0128	2.4696	1.3043	133.288	54.1484	1.1448	0.195	0.1	1.8005
338	P14625	ENST00000299767	Endoplasmin;Heat shock protein 90 kDa beta member 1;94 kDa glucose-regulated protein;gp96 homolog;Tumor rejection antigen 1	HSP90B1;TRA1	2074	IPI:IPI00027230.3	803	78	38	6709700000	41	164000000	0.000853		0.993782	1.06088	1.02733	0.0389019	0.234902	1.71576	1.66328	1.68952	0.756611	0.666611	1.51051	1.52044	1.51547	0.59977	0.84637		0	0.4169	0.225	0.0328	0.0022	0.0205	0.6254	-0.6772	0.0045	0.0079	0.0142	1.7983	0.8466	87.7342	48.8099	1.9281	0.9472	0.1392	3.0831
434	Q9NZ08-2;Q9NZ08;Q9NZ08-1	ENST00000296754	Endoplasmic reticulum aminopeptidase 1;Adipocyte-derived leucine aminopeptidase;ARTS-1;Aminopeptidase PILS;Puromycin-insensitive leucyl-specific aminopeptidase;Type 1 tumor necrosis factor receptor shedding aminopeptidase regulator	ERAP1;APPILS;ARTS1;KIAA0525;UNQ584/PRO1154	2976	IPI:IPI00165949.2	948	60	34	298780000	47	6360000	3.31e-05		0.938071	0.931393	0.934732	-0.0973753	0.0986247	1.31823	1.26696	1.29259	0.370269	0.280269	1.0708	1.0712	1.071	0.0989565	0.345557		0	0.2545	0.104	0.0345	0.002	0.0229	0.6632	-0.5925	0.0046	0.0095	0.0165	1.7356	0.7955	72.9579	42.0061	0.9117	-0.1333	0.0641	1.3747
444	Q8NBS9	ENST00000379757	Thioredoxin domain-containing protein 5;Thioredoxin-like protein p46;Endoplasmic reticulum protein ERp46	TXNDC5;TLP46;UNQ364/PRO700	3099	IPI:IPI00171438.2	432	26	18	1419000000	24	59100000	0.000308		0.966559	0.913903	0.940231	-0.0889132	0.107087	1.07608	1.1374	1.10674	0.146317	0.0563169	0.860368	0.896213	0.878291	-0.18723	0.0593701		0	0.2087	0.1357	0.0289	0.0018	0.0159	0.5516	-0.8583	0.0041	0.0039	0.0096	2.4487	1.292	177.718	72.1979	0.5404	-0.8879	0.0522	0.9797
629	Q15084-2;Q15084;Q15084-1	ENST00000272227;ENST00000381611	Protein disulfide-isomerase A6;Protein disulfide isomerase P5;Thioredoxin domain-containing protein 7	PDIA6;TXNDC7	4090	IPI:IPI00299571.5	492	31	25	1507000000	18	83700000	0.000437		0.937668	0.934806	0.936237	-0.0950547	0.100945	1.41414	1.32451	1.36932	0.453464	0.363464	1.19306	1.15879	1.17592	0.233794	0.480394		0	0.3226	0.1542	0.0287	0.002	0.0222	0.7715	-0.3742	0.0039	0.0038	0.0158	4.1812	2.0639	182.395	43.8671	1.4229	0.5088	0.1053	1.8443
820	P23284	ENST00000300026	Peptidyl-prolyl cis-trans isomerase B;Cyclophilin B;S-cyclophilin;CYP-S1	PPIB;CYPB	5404	IPI:IPI00646304.4	216	26	9	4047500000	12	337000000	0.00176		0.959799	0.966951	0.963375	-0.05383	0.14217	1.39301	1.39703	1.39502	0.480284	0.390284	1.19522	1.19938	1.1973	0.259785	0.506385		0	0.2141	0.1162	0.0309	0.0018	0.0207	0.6701	-0.5774	0.0045	0.0059	0.0143	2.4167	1.273	117.475	48.4685	1.3095	0.389	0.0853	1.954
907	P27824	ENST00000247461	Calnexin;Major histocompatibility complex class I antigen-binding protein p88;p90;IP90	CANX	5895	IPI:IPI00941747.1	592	55	20	2983200000	32	93200000	0.000486		0.932815	0.930535	0.931675	-0.102101	0.0938987	1.18224	1.17533	1.17879	0.237304	0.147304	1.03156	1.08677	1.05916	0.0829265	0.329527		0	0.2011	0.0883	0.0329	0.0017	0.0224	0.6818	-0.5526	0.0043	0.008	0.0161	2.0199	1.0143	86.6375	43.0497	0.9702	-0.0437	0.0759	1.423
911	P14314	ENST00000252455	Glucosidase 2 subunit beta;Glucosidase II subunit beta;Protein kinase C substrate 60.1 kDa protein heavy chain;80K-H protein	PRKCSH;G19P1	5923	IPI:IPI00943074.1	528	33	20	1909400000	19	100000000	0.000524		0.828892	0.838527	0.833709	-0.262383	-0.0663835	1.06806	1.13757	1.10281	0.14119	0.0511902	0.958732	1.02973	0.994229	-0.00835045	0.23825		0	0.2075	0.0825	0.0318	0.0017	0.023	0.7227	-0.4686	0.0039	0.0068	0.0166	2.4308	1.2814	101.926	41.753	0.7293	-0.4554	0.0562	1.0092
313	#NUM!	#NUM!	#NUM!	#NUM!	1935	#NUM!	534	48	23	2444000000	30	83700000	0.000437	#NUM!	0.93368	0.931393	0.936237	-0.0950547	0.100945	1.31823	1.30517	1.30157	0.380256	0.290256	1.11531	1.15879	1.13865	0.187329	0.433929	#NUM!	0	0.2141	0.1162	0.0323	0.0019	0.0224	0.6818	-0.5526	0.0041	0.0073	0.0161	2.4167	1.273	94.9452	43.0497	1.1448	0.195	0.0853	1.7786
386.267	#DIV/0!	#DIV/0!	#DIV/0!	#DIV/0!	2546.2	#DIV/0!	644.867	52	27.6667	3276786000	32.8	1.18973e+08	0.000620633	#DIV/0!	0.949772	0.950181	0.949976	-0.0827134	0.113287	1.35435	1.3415	1.34792	0.412079	0.322079	1.17382	1.19017	1.18199	0.216714	0.463314	#DIV/0!	0	0.360453	0.1565	0.03314	0.00201333	0.0242533	0.721353	-0.494727	0.00433333	0.0082	0.0178933	2.33029	1.16767	100.743	43.5507	1.25313	0.175087	0.0992	1.70152
[truncated: 59 more columns]

## Sheet: vesicle
index	Uniprot	ENSEMBL	Protein.Names	Gene.Names	MaxQuant.id	IPI.id	Length	X.K	X.R	Intensity	Nr.detectable.peps	iBAQ.score.per.protein	Fract.iBAQ.score.global	X...	S1..6h.	S2...6h.	avg.S1.S2..6h	log2.avg.S2S2.6h.	centered.log2.avg.S1S2.6h.	S1..12h.	S2...12h.	avg.S1.S2..12h	log2.avg.S2S2.12h.	centered.log2.avg.S1S2.12h.	S1..20h.	S2..20h.	average.S1.S2..at.20h	log2.avg.S1.S2.at.20h.	centered.log2.avg.S1.S2.at.20h.	X....1	n_nonConverging	resNorm	resNorm.std	kA_app...hr.	kA_app.std	kB_app...hr.	kB_app.kA_app	log2.kB_app.kA_app.	kB_app.std	kA_specific...hr.	kB_specific...hr.	kBspec.kAspec	log2.kBspec.kAspec.	ln2.kA_spec..HALF.LIFE.control...h.1.	ln2.kB_spec..HALF.LIFE.treated....h.1.	vB.vA	log2.vB.vA.	vB.vA.std	P_B...P_A
5	P62258	ENST00000264335	14-3-3 protein epsilon	YWHAE	129	IPI:IPI00000816.1	255	18	14	5935300000	17	349000000	0.00182		0.862739	0.922978	0.892858	-0.163497	0.0325034	1.09332	1.04938	1.07135	0.0994308	0.00943076	0.951272	0.955087	0.953179	-0.0691803	0.17742		0	0.1612	0.0745	0.0333	0.0018	0.0261	0.7827	-0.3535	0.0042	0.0083	0.0197	2.3628	1.2405	83.506	35.1827	0.717	-0.48	0.0519	0.916
20	P11021	ENST00000324460	78 kDa glucose-regulated protein;GRP 78;Heat shock 70 kDa protein 5;Immunoglobulin heavy chain-binding protein;Endoplasmic reticulum lumenal Ca(2+)-binding protein grp78	HSPA5;GRP78	287	IPI:IPI00003362.2	655	61	28	8377000000	30	279000000	0.00146		1.36057	1.27432	1.31744	0.39774	0.59374	1.90952	1.86645	1.88799	0.916848	0.826848	1.56224	1.56127	1.56175	0.643167	0.889767		0	1.0119	0.3542	0.0398	0.0026	0.0412	1.0351	0.0498	0.0059	0.0149	0.0349	2.3455	1.2299	46.5168	19.8596	2.6392	1.4001	0.2495	2.5496
31	P11142-1;P11142;P11142-2	ENST00000227378;ENST00000392773	Heat shock cognate 71 kDa protein;Heat shock 70 kDa protein 8	HSPA8;HSC70;HSP73;HSPA10	330	IPI:IPI00003865.1	646	54	28	64492000000	34	1900000000	0.00989		1.00868	1.03201	1.02035	0.0290599	0.22506	1.69205	1.66955	1.6808	0.749147	0.659147	1.87164	1.84462	1.85813	0.893852	1.14045		0	0.8555	0.2522	0.0302	0.0022	0.0151	0.5013	-0.9962	0.0042	0.0053	0.0088	1.6724	0.7419	130.774	78.7614	2.1306	1.0913	0.1376	4.2499
66	Q12904	ENST00000358008;ENST00000394699;ENST00000394701	Aminoacyl tRNA synthetase complex-interacting multifunctional protein 1;Multisynthetase complex auxiliary component p43;Endothelial monocyte-activating polypeptide 2;EMAP-II;Small inducible cytokine subfamily E member 1	AIMP1;EMAP2;SCYE1	538	IPI:IPI00006252.3	312	37	11	724140000	17	42600000	0.000222		0.707245	0.805095	0.75617	-0.403217	-0.207217	1.06848	1.05849	1.06349	0.0888031	-0.00119694	0.940121	0.933965	0.937043	-0.093813	0.152787		0	0.2753	0.1207	0.0327	0.0019	0.0254	0.7773	-0.3635	0.0037	0.0078	0.0191	2.4582	1.2976	88.859	36.288	0.6012	-0.7341	0.0465	0.7734
70	P05023-1;P05023;P05023-2	ENST00000295598;ENST00000339159	Sodium/potassium-transporting ATPase subunit alpha-1;Na(+)/K(+) ATPase alpha-1 subunit	ATP1A1	556	IPI:IPI00006482.1	1023	56	46	1440000000	45	32000000	0.000167		0.895295	0.874853	0.885074	-0.17613	0.0198698	1.04986	1.13134	1.0906	0.125118	0.0351181	0.738674	0.770619	0.754646	-0.406128	-0.159528		0	0.1273	0.0615	0.0566	0.0023	0.0401	0.7078	-0.4986	0.0038	0.0317	0.0337	1.0646	0.0903	21.8644	20.5668	0.4773	-1.067	0.0388	0.6744
73	O75396		Vesicle-trafficking protein SEC22b;SEC22 vesicle-trafficking protein homolog B;SEC22 vesicle-trafficking protein-like 1;ERS24;ERS-24	SEC22B;SEC22L1	582	IPI:IPI00006865.3	215	14	13	835410000	12	69600000	0.000363		0.935386	0.961381	0.948384	-0.0764574	0.119543	1.0424	1.11011	1.07625	0.106018	0.0160184	1.03324	1.06562	1.04943	0.0696078	0.316208		0	0.1821	0.0879	0.0328	0.002	0.0218	0.6637	-0.5914	0.0038	0.0079	0.0154	1.9635	0.9734	87.7342	45.0065	0.7871	-0.3454	0.0705	1.1859
86	P21281	ENST00000276390	V-type proton ATPase subunit B, brain isoform;Vacuolar proton pump subunit B 2;Endomembrane proton pump 58 kDa subunit;HO57	ATP6V1B2;ATP6B2;VPP3	675	IPI:IPI00007812.1	511	21	32	1049800000	25	42000000	0.000219		0.822586	0.93135	0.876968	-0.189404	0.0065961	1.15379	1.2158	1.18479	0.244636	0.154636	1.03412	1.01411	1.02411	0.034374	0.280974		0	0.1647	0.0796	0.0394	0.0023	0.0295	0.7489	-0.4172	0.0042	0.0145	0.0232	1.601	0.679	47.8	29.875	0.833	-0.2637	0.0686	1.1123
91	P54709	ENST00000286371	Sodium/potassium-transporting ATPase subunit beta-3;Sodium/potassium-dependent ATPase subunit beta-3	ATP1B3	696	IPI:IPI00008167.1	279	23	8	356090000	12	29700000	0.000155		0.899871	0.840653	0.870262	-0.200478	-0.00447781	1.09198	1.08653	1.08925	0.123341	0.0333408	0.740133	0.779495	0.759814	-0.396282	-0.149682		0	0.1481	0.0544	0.0602	0.0021	0.0394	0.6535	-0.6138	0.0038	0.0353	0.033	0.9354	-0.0963	19.6346	21.003	0.4692	-1.0917	0.0398	0.718
116	P13667	ENST00000286091	Protein disulfide-isomerase A4;Protein ERp-72	PDIA4;ERP70;ERP72	841	IPI:IPI00009904.1	645	65	23	2444000000	38	64300000	0.000335		0.983971	0.986253	0.985112	-0.0216407	0.174359	1.46573	1.4472	1.45647	0.542471	0.452471	1.28171	1.26426	1.27299	0.348217	0.594817		0	0.2633	0.1328	0.0323	0.002	0.0207	0.6417	-0.6399	0.004	0.0073	0.0144	1.9595	0.9705	94.9452	48.1319	1.4303	0.5163	0.1144	2.2287
131	P07237	ENST00000331483	Protein disulfide-isomerase;Prolyl 4-hydroxylase subunit beta;Cellular thyroid hormone-binding protein;p55	P4HB;ERBA2L;PDI;PDIA1;PO4DB	918	IPI:IPI00010796.1	508	47	16	4287700000	35	123000000	0.000639		0.850634	0.808333	0.829484	-0.269715	-0.0737146	1.16101	1.2191	1.19006	0.251032	0.161032	0.951717	0.964208	0.957963	-0.0619585	0.184641		0	0.1573	0.0851	0.0325	0.0017	0.0264	0.8116	-0.3012	0.0039	0.0076	0.02	2.648	1.4049	91.1974	34.655	0.8612	-0.2156	0.0646	1.0612
138	P07339	ENST00000236671;ENST00000407742	Cathepsin D;Cathepsin D light chain;Cathepsin D heavy chain	CTSD;CPSD	945	IPI:IPI00011229.1	412	23	12	777200000	19	40900000	0.000213		0.863421	0.845466	0.854444	-0.226943	-0.0309426	1.16196	1.15638	1.15917	0.213088	0.123088	1.08615	1.09165	1.0889	0.122874	0.369474		0	0.2257	0.0936	0.0439	0.0019	0.033	0.7525	-0.4103	0.0038	0.0189	0.0267	1.4085	0.4941	36.672	25.9588	0.8921	-0.1647	0.0654	1.1856
151	P23526	ENST00000217426	Adenosylhomocysteinase;S-adenosyl-L-homocysteine hydrolase	AHCY;SAHH	997	IPI:IPI00012007.6	432	29	17	4670300000	20	234000000	0.00122		0.893748	0.880711	0.887229	-0.172621	0.0233788	1.06611	1.09526	1.08068	0.111945	0.0219446	0.773364	0.817562	0.795463	-0.330133	-0.0835328		0	0.2619	0.1328	0.0359	0.0018	0.0216	0.602	-0.7321	0.0038	0.011	0.0153	1.3926	0.4777	63.0091	45.3007	0.3952	-1.3393	0.0454	0.6565
164	P33176	ENST00000302418;ENST00000403329	Kinesin-1 heavy chain;Ubiquitous kinesin heavy chain;Conventional kinesin heavy chain	KIF5B;KNS;KNS1	1060	IPI:IPI00012837.1	963	98	53	675130000	60	11300000	5.87e-05		0.946334	0.93592	0.941127	-0.0875386	0.108461	1.0497	1.05218	1.05094	0.0716812	-0.0183188	0.805138	0.880348	0.842743	-0.246835	-0.000235029		0	0.2076	0.1536	0.0362	0.0018	0.0263	0.7281	-0.4577	0.0037	0.0112	0.02	1.7815	0.8331	61.8839	34.655	0.5406	-0.8874	0.0494	0.7424
202	P51149	ENST00000265062	Ras-related protein Rab-7a	RAB7A;RAB7	1317	IPI:IPI00016342.1	207	17	10	2161400000	14	154000000	0.000805		0.910742	0.923911	0.917327	-0.124493	0.0715073	1.09662	1.16626	1.13144	0.178157	0.0881573	1.05246	1.07001	1.06123	0.0857441	0.332344		0	0.1753	0.0784	0.041	0.002	0.0269	0.6571	-0.6057	0.0044	0.016	0.0206	1.2845	0.3612	43.3188	33.6456	0.7541	-0.4072	0.0571	1.1475
246	P35613-1;P35613;P35613-2	ENST00000333511;ENST00000353555	Basigin;Leukocyte activation antigen M6;Collagenase stimulatory factor;Extracellular matrix metalloproteinase inducer;5F7;Tumor cell-derived collagenase stimulatory factor;OK blood group antigen	BSG;UNQ6505/PRO21383	1535	IPI:IPI00218019.1	385	17	19	718640000	17	42300000	0.00022		0.733931	0.78461	0.759271	-0.397314	-0.201314	1.08558	1.08097	1.08328	0.115403	0.0254029	0.770395	0.851288	0.810842	-0.302508	-0.0559082		0	0.2031	0.1014	0.047	0.0025	0.0325	0.6916	-0.5319	0.0047	0.0221	0.0262	1.1852	0.2451	31.362	26.4542	0.5062	-0.9822	0.0429	0.7319
278	P02786	ENST00000360110;ENST00000392396	Transferrin receptor protein 1;T9;p90;Transferrin receptor protein 1, serum form	TFRC	1721	IPI:IPI00022462.2	760	50	33	2046100000	40	51200000	0.000267		0.855441	0.896493	0.875967	-0.191052	0.0049485	0.966818	1.01924	0.993031	-0.0100888	-0.100089	0.776621	0.834795	0.805708	-0.311671	-0.0650706		0	0.1407	0.0601	0.0484	0.0023	0.0346	0.7148	-0.4844	0.0041	0.0234	0.0282	1.2047	0.2686	29.6197	24.578	0.4582	-1.1259	0.0386	0.6411
295	Q00610-1;Q00610;Q00610-2	ENST00000269122	Clathrin heavy chain 1;CLH-17	CLTC;CLH17;CLTCL2;KIAA0034	1840	IPI:IPI00024067.4	1675	96	82	9789500000	90	109000000	0.000567		0.850167	0.881225	0.865696	-0.208068	-0.0120678	1.07949	1.10306	1.09127	0.126013	0.0360135	0.913455	0.959556	0.936505	-0.0946412	0.151959		0	0.1676	0.0736	0.0319	0.0018	0.0231	0.7236	-0.4667	0.0042	0.0069	0.0167	2.4091	1.2685	100.449	41.503	0.6157	-0.6998	0.051	0.8508
305	P30040	ENST00000261735	Endoplasmic reticulum protein ERp29;ERp31;ERp28	ERP29;C12orf8;ERP28	1904	IPI:IPI00024911.1	261	27	8	487240000	14	34800000	0.000181		0.93368	0.958521	0.9461	-0.0799347	0.116065	1.05982	1.11601	1.08792	0.121571	0.0315713	0.921814	0.977568	0.949691	-0.0744693	0.172131		0	0.2048	0.1059	0.0348	0.0019	0.0183	0.5247	-0.9303	0.0041	0.0099	0.0119	1.2058	0.2699	70.0101	58.2437	0.5064	-0.9817	0.05	0.965
313	P30101	ENST00000300289	Protein disulfide-isomerase A3;Disulfide isomerase ER-60;ERp60;58 kDa microsomal protein;p58;ERp57;58 kDa glucose-regulated protein	PDIA3;ERP57;ERP60;GRP58	1935	IPI:IPI00025252.1	505	48	23	10354000000	29	357000000	0.00186		0.926903	0.919646	0.923274	-0.115169	0.080831	1.29798	1.30517	1.30157	0.380256	0.290256	1.11531	1.162	1.13865	0.187329	0.433929		0	0.1897	0.0948	0.0301	0.0018	0.0192	0.6358	-0.6533	0.0044	0.0052	0.0128	2.4696	1.3043	133.288	54.1484	1.1448	0.195	0.1	1.8005
318	P04843	ENST00000296255	Dolichyl-diphosphooligosaccharide--protein glycosyltransferase subunit 1;Dolichyl-diphosphooligosaccharide--protein glycosyltransferase 67 kDa subunit;Ribophorin-1;Ribophorin I	RPN1	1981	IPI:IPI00025874.2	646	40	32	2457200000	39	63000000	0.000329		0.873825	0.888455	0.88114	-0.182557	0.0134432	1.12653	1.17209	1.14931	0.200765	0.110765	1.02968	1.06665	1.04817	0.0678706	0.314471		0	0.1672	0.0945	0.0319	0.002	0.0187	0.5861	-0.7707	0.0041	0.007	0.0124	1.7718	0.8252	99.0143	55.8952	0.7608	-0.3944	0.0629	1.298
332	P49327	ENST00000306749		FASN;FAS	2035	IPI:IPI00026781.3	2511	85	142	4670400000	125	37400000	0.000195		0.74798	0.779967	0.763973	-0.388406	-0.192406	0.775934	0.839998	0.807966	-0.307633	-0.397633	0.526443	0.568279	0.547361	-0.869435	-0.622835		0	0.2012	0.1304	0.0435	0.0021	0.0358	0.8226	-0.2818	0.0038	0.0185	0.0294	1.5878	0.667	37.4649	23.5748	0.0024	-8.6927	0.03	0.0029
338	P14625	ENST00000299767	Endoplasmin;Heat shock protein 90 kDa beta member 1;94 kDa glucose-regulated protein;gp96 homolog;Tumor rejection antigen 1	HSP90B1;TRA1	2074	IPI:IPI00027230.3	803	78	38	6709700000	41	164000000	0.000853		0.993782	1.06088	1.02733	0.0389019	0.234902	1.71576	1.66328	1.68952	0.756611	0.666611	1.51051	1.52044	1.51547	0.59977	0.84637		0	0.4169	0.225	0.0328	0.0022	0.0205	0.6254	-0.6772	0.0045	0.0079	0.0142	1.7983	0.8466	87.7342	48.8099	1.9281	0.9472	0.1392	3.0831
342	P40121	ENST00000263867;ENST00000409670;ENST00000409724	Macrophage-capping protein;Actin regulatory protein CAP-G	CAPG;AFCP;MCP	2085	IPI:IPI00027341.1	348	24	15	3910400000	14	279000000	0.00146		0.87675	0.938155	0.907452	-0.140106	0.0558937	1.13349	1.1307	1.1321	0.178995	0.0889953	0.876278	0.913339	0.894809	-0.160349	0.0862511
344	P08195-4;P08195;P08195-1;P08195-3;P08195-2	ENST00000338663;ENST00000377889;ENST00000377890;ENST00000377891;ENST00000377892	4F2 cell-surface antigen heavy chain;Lymphocyte activation antigen 4F2 large subunit;4F2 heavy chain antigen	SLC3A2;MDU1	2100	IPI:IPI00554481.1	661	29	24	3734500000	28	133000000	0.000695		0.963478	0.987082	0.97528	-0.0361119	0.159888	1.40211	1.36926	1.38568	0.470596	0.380596	1.04712	1.0974	1.07226	0.100654	0.347254		0	0.1571	0.0676	0.0495	0.0021	0.0355	0.7175	-0.4789	0.0035	0.0246	0.0292	1.1872	0.2475	28.1748	23.7363	1.0442	0.0623	0.0706	1.4552
405	P61764-1;P61764;P61764-2	ENST00000373299;ENST00000373302	Syntaxin-binding protein 1;Unc-18 homolog;Unc-18-1;Unc-18A;N-Sec1;p67	STXBP1;UNC18A	2663	IPI:IPI00084828.1	594	52	29	126730000	31	4090000	2.13e-05		0.872094	0.84267	0.857382	-0.22199	-0.02599	0.916248	1.00635	0.961299	-0.0569433	-0.146943	0.645829	0.773843	0.709836	-0.494442	-0.247842		0	0.1592	0.0848	0.0507	0.002	0.0422	0.8321	-0.2652	0.0041	0.0258	0.0358	1.3915	0.4766	26.8643	19.3603	0.4636	-1.109	0.0414	0.5572
420	Q7KZF4	ENST00000354725	Staphylococcal nuclease domain-containing protein 1;p100 co-activator;100 kDa coactivator;EBNA2 coactivator p100;Tudor domain-containing protein 11	SND1;TDRD11	2824	IPI:IPI00140420.4	910	58	65	3224300000	54	59700000	0.000311		0.823355	0.848842	0.836098	-0.258255	-0.0622553	0.978665	1.03458	1.00662	0.0095236	-0.0804764	0.726188	0.802637	0.764413	-0.387577	-0.140977		0	0.1371	0.0861	0.0379	0.0023	0.0274	0.7215	-0.471	0.0037	0.013	0.021	1.6189	0.695	53.3154	33.0048	0.3536	-1.4998	0.038	0.4901
429	Q5VYK3	ENST00000259335	Proteasome-associated protein ECM29 homolog	ECM29;KIAA0368	2924	IPI:IPI00157790.7	2017	137	112	145640000	101	1440000	7.52e-06		0.897623	0.897381	0.897502	-0.156012	0.0399876	1.10225	1.12137	1.11181	0.15291	0.0629098	0.938478	0.882357	0.910417	-0.1354	0.1112		0	0.1614	0.0774	0.0362	0.0019	0.0358	0.9874	-0.0184	0.0035	0.0113	0.0294	2.61	1.3841	61.3363	23.5748	0.8649	-0.2093	0.0631	0.876
433	Q9BTT0	ENST00000314136	Acidic leucine-rich nuclear phosphoprotein 32 family member E;LANP-like protein	ANP32E	2969	IPI:IPI00165393.1	268	14	8	598890000	8	74900000	0.00039		0.950192	0.962215	0.956204	-0.0646103	0.13139	1.0797	1.10705	1.09337	0.128787	0.0387866	0.894164	0.905278	0.899721	-0.15245	0.0941499		0	0.129	0.0983	0.0418	0.002	0.0301	0.7199	-0.4742	0.0039	0.0168	0.0237	1.4103	0.496	41.256	29.2447	0.6289	-0.6691	0.0489	0.8737
479	Q13409-1;Q13409;Q13409-5;Q13409-2;Q13409-3;Q13409-6	ENST00000263811;ENST00000340296;ENST00000358002;ENST00000397119;ENST00000409773;ENST00000410079	Cytoplasmic dynein 1 intermediate chain 2;Cytoplasmic dynein intermediate chain 2;Dynein intermediate chain 2, cytosolic;DH IC-2	DYNC1I2;DNCI2;DNCIC2	3343	IPI:IPI00744015.1	638	40	29	307870000	21	14700000	7.64e-05		0.86429	0.814051	0.83917	-0.252965	-0.0569646	1.0462	1.03298	1.03959	0.0560162	-0.0339838	0.906783	0.921115	0.913949	-0.129814	0.116786		0	0.1991	0.1103	0.0312	0.0017	0.0314	1.0078	0.0112	0.0041	0.0062	0.0251	4.0242	2.0087	111.79	27.6135	0.7801	-0.3582	0.0572	0.7741
527	P54578	ENST00000261601;ENST00000400267	Ubiquitin carboxyl-terminal hydrolase 14;Ubiquitin thioesterase 14;Ubiquitin-specific-processing protease 14;Deubiquitinating enzyme 14	USP14;TGT	3590	IPI:IPI00219913.10	494	45	16	2237700000	25	89500000	0.000467		0.841612	0.895531	0.868572	-0.203283	-0.00728307	1.01975	1.06913	1.04444	0.0627259	-0.0272741	0.794348	0.85899	0.826669	-0.274618	-0.0280178		0	0.1755	0.1045	0.0352	0.0019	0.0255	0.7224	-0.469	0.0042	0.0103	0.0191	1.8572	0.8931	67.2913	36.288	0.4721	-1.0829	0.0412	0.6534
531	P30041	ENST00000340385	Peroxiredoxin-6;Antioxidant protein 2;1-Cys peroxiredoxin;Acidic calcium-independent phospholipase A2;Non-selenium glutathione peroxidase;24 kDa protein;Liver 2D page spot 40;Red blood cells page spot 12	PRDX6;AOP2;KIAA0106	3615	IPI:IPI00220301.5	224	18	12	1600100000	15	107000000	0.000556		0.911891	0.92202	0.916955	-0.125076	0.0709236	1.11351	1.13649	1.125	0.169923	0.0799225	0.914238	0.930421	0.92233	-0.116646	0.129954		0	0.1261	0.0883	0.032	0.0019	0.0229	0.7177	-0.4786	0.004	0.007	0.0166	2.3617	1.2398	99.0143	41.753	0.7249	-0.4642	0.0492	1.01
534	Q13561	ENST00000354743	Dynactin subunit 2;Dynactin complex 50 kDa subunit;50 kDa dynein-associated polypeptide;p50 dynamitin	DCTN2;DCTN50	3632	IPI:IPI00220503.9	406	33	14	681540000	20	34100000	0.000178		0.919364	0.890763	0.905063	-0.143909	0.0520908	1.03134	1.11466	1.073	0.101652	0.0116517	0.955974	1.02593	0.990952	-0.013113	0.233487		0	0.1683	0.0804	0.0373	0.0021	0.0227	0.609	-0.7156	0.0042	0.0123	0.0163	1.327	0.4081	56.3496	42.5215	0.6054	-0.724	0.0535	0.9942
541	P09543-1;P09543;P09543-2	ENST00000310262;ENST00000393892	2',3'-cyclic-nucleotide 3'-phosphodiesterase	CNP	3659	IPI:IPI00306667.5	421	39	28	375650000	27	13900000	7.26e-05		0.929195	0.849957	0.889576	-0.16881	0.0271896	0.991972	1.00506	0.998515	-0.00214433	-0.0921443	0.657546	0.628019	0.642782	-0.637598	-0.390998		0	0.2235	0.0911	0.0513	0.0017	0.0447	0.8725	-0.1967	0.0029	0.0263	0.0384	1.4585	0.5444	26.3536	18.0495	0.4098	-1.2871	0.034	0.4696
549	P08133	ENST00000354546	Annexin A6;Annexin-6;Annexin VI;Lipocortin VI;p68;p70;Protein III;Chromobindin-20;67 kDa calelectrin;Calphobindin-II	ANXA6;ANX6	3677	IPI:IPI00221226.7	673	52	42	7320400000	44	166000000	0.000868		0.956184	0.964443	0.960313	-0.0584227	0.137577	1.38842	1.38891	1.38867	0.473699	0.383699	1.52196	1.49027	1.50612	0.590834	0.837434
556	Q8WUM4	ENST00000307296	Programmed cell death 6-interacting protein;ALG-2-interacting protein 1;Hp95	PDCD6IP;AIP1;ALIX;KIAA1375	3699	IPI:IPI00246058.10	868	63	34	1433800000	48	29900000	0.000156		0.813096	0.786548	0.799822	-0.32225	-0.12625	1.05888	1.10983	1.08435	0.116835	0.0268345	0.914673	0.926877	0.920775	-0.119079	0.127521		0	0.1202	0.0475	0.0488	0.0024	0.0414	0.8501	-0.2343	0.0032	0.0238	0.0351	1.4742	0.5599	29.1218	19.7464	0.722	-0.4699	0.0484	0.8493
562	P11717	ENST00000356956;ENST00000407414	Cation-independent mannose-6-phosphate receptor;Insulin-like growth factor 2 receptor;Insulin-like growth factor II receptor;M6P/IGF2 receptor;300 kDa mannose 6-phosphate receptor;MPR 300	IGF2R;MPRI	3745	IPI:IPI00289819.4	2491	143	113	1182300000	129	9170000	4.78e-05		0.850037	0.900121	0.875079	-0.192515	0.00348531	1.12608	1.13407	1.13007	0.176416	0.0864163	0.998314	1.06335	1.03083	0.043812	0.290412		0	0.2193	0.0738	0.0413	0.0024	0.0391	0.9477	-0.0774	0.0041	0.0163	0.0328	2.006	1.0043	42.5215	21.1311	0.8751	-0.1925	0.0649	0.9233
576	P61106	ENST00000373840	Ras-related protein Rab-14	RAB14	3828	IPI:IPI00291928.8	215	12	11	527630000	16	33000000	0.000172		0.857937	0.856695	0.857316	-0.222102	-0.0261016	1.07646	1.11023	1.09334	0.128745	0.0387447	1.07633	1.06693	1.07163	0.0998105	0.34641		0	0.2194	0.0781	0.0348	0.0018	0.0278	0.7994	-0.323	0.0041	0.0099	0.0215	2.1777	1.1228	70.0101	32.2372	0.8425	-0.2472	0.0657	1.0539
629	Q15084-2;Q15084;Q15084-1	ENST00000272227;ENST00000381611	Protein disulfide-isomerase A6;Protein disulfide isomerase P5;Thioredoxin domain-containing protein 7	PDIA6;TXNDC7	4090	IPI:IPI00299571.5	492	31	25	1507000000	18	83700000	0.000437		0.937668	0.934806	0.936237	-0.0950547	0.100945	1.41414	1.32451	1.36932	0.453464	0.363464	1.19306	1.15879	1.17592	0.233794	0.480394		0	0.3226	0.1542	0.0287	0.002	0.0222	0.7715	-0.3742	0.0039	0.0038	0.0158	4.1812	2.0639	182.395	43.8671	1.4229	0.5088	0.1053	1.8443
645	P50991	ENST00000233836;ENST00000394440	T-complex protein 1 subunit delta;CCT-delta;Stimulator of TAR RNA-binding	CCT4;CCTD;SRB	4182	IPI:IPI00302927.6	539	39	27	6316900000	33	191000000	0.000998		0.932709	0.925443	0.929076	-0.106132	0.0898684	1.19664	1.21187	1.20425	0.26814	0.17814	1.02131	1.01767	1.01949	0.0278539	0.274454		0	0.1972	0.0887	0.0305	0.002	0.0229	0.7504	-0.4144	0.0039	0.0056	0.0166	2.9631	1.5671	123.768	41.753	0.9308	-0.1034	0.0649	1.2405
653	P38159	ENST00000320676	Heterogeneous nuclear ribonucleoprotein G;RNA-binding motif protein, X chromosome;Glycoprotein p43;Heterogeneous nuclear ribonucleoprotein G, N-terminally processed	RBMX;HNRPG;RBMXP1	4237	IPI:IPI00304692.1	391	13	57	2974500000	25	119000000	0.00062		1.06362	1.09023	1.07692	0.106916	0.302916	1.20039	1.23308	1.21673	0.283015	0.193015	1.01497	1.0164	1.01568	0.0224511	0.269051		0	0.3673	0.1266	0.0432	0.002	0.0166	0.3857	-1.3746	0.0038	0.0182	0.0103	0.5651	-0.8235	38.0824	67.2913	0.5418	-0.8842	0.0488	1.4049
696	P07900-2;P07900;P07900-1	ENST00000216281;ENST00000334701	Heat shock protein HSP 90-alpha;HSP 86;Renal carcinoma antigen NY-REN-38	HSP90AA1;HSP90A;HSPC1;HSPCA	4586	IPI:IPI00382470.3	854	83	39	81373000000	42	1940000000	0.0101		0.892012	0.890692	0.891352	-0.165933	0.0300673	1.79165	1.73177	1.76171	0.816976	0.726976	2.06673	1.95032	2.00852	1.00614	1.25274		0	1.7183	0.3916	0.0292	0.0024	0.0205	0.7007	-0.5131	0.0047	0.0043	0.0141	3.2894	1.7178	161.186	49.156	2.6543	1.4083	0.154	3.7879
722	O75436	ENST00000263559;ENST00000373382	Vacuolar protein sorting-associated protein 26A;Vesicle protein sorting 26A	VPS26A;VPS26	4804	IPI:IPI00411426.3	327	28	18	233120000	19	12300000	6.4e-05		0.812439	0.881082	0.846761	-0.239974	-0.0439741	0.987491	1.06763	1.02756	0.0392237	-0.0507763	0.883833	0.897733	0.890783	-0.166854	0.079746		0	0.1922	0.0563	0.0438	0.002	0.0377	0.8611	-0.2157	0.0035	0.0188	0.0314	1.6644	0.735	36.867	22.0732	0.6159	-0.6992	0.0466	0.7152
725	P10768	ENST00000378720	S-formylglutathione hydrolase;Esterase D	ESD	4809	IPI:IPI00411706.1	282	22	5	1439000000	14	103000000	0.000536		0.884399	0.894352	0.889376	-0.169135	0.0268647	1.08938	1.0935	1.09144	0.126229	0.036229	0.830672	0.868018	0.849345	-0.235577	0.0110226		0	0.1979	0.1255	0.03	0.002	0.0192	0.6391	-0.646	0.004	0.005	0.0128	2.5398	1.3447	138.62	54.1484	0.4741	-1.0767	0.0501	0.7419
731	P50995	ENST00000265447;ENST00000360615;ENST00000372231;ENST00000372234	Annexin A11;Annexin-11;Annexin XI;Calcyclin-associated annexin 50;56 kDa autoantigen	ANXA11;ANX11	4860	IPI:IPI00414320.2	605	26	36	827080000	26	31800000	0.000166		0.880383	0.907334	0.893858	-0.161882	0.0341182	1.18486	1.23757	1.21121	0.276452	0.186452	1.03899	1.09352	1.06625	0.092551	0.339151		0	0.2778	0.1021	0.0365	0.0022	0.0215	0.5873	-0.7678	0.0037	0.0116	0.0151	1.303	0.3819	59.75	45.9007	0.7458	-0.4231	0.0595	1.2699
733	P08238;Q58FF7	ENST00000353801;ENST00000371554;ENST00000371646;ENST00000327934	Heat shock protein HSP 90-beta;HSP 84;Putative heat shock protein HSP 90-beta-3;Heat shock protein 90-beta c	HSP90AB1;HSP90B;HSPC2;HSPCB;HSP90AB3P;HSP90BC	4871	IPI:IPI00414676.6	724	75	32	21288000000	34	626000000	0.00326		0.874134	0.89202	0.883077	-0.179389	0.0166108	1.32538	1.31085	1.31812	0.39848	0.30848	1.2798	1.28566	1.28273	0.359217	0.605817		0	0.3991	0.1214	0.0307	0.002	0.0278	0.9063	-0.142	0.0036	0.0058	0.0215	3.7271	1.8981	119.5	32.2372	1.4812	0.5668	0.0984	1.6344
753	P07355-2;P07355;P07355-1;A6NMY6	ENST00000332680;ENST00000356292;ENST00000396024	Annexin A2;Annexin-2;Annexin II;Lipocortin II;Calpactin I heavy chain;Chromobindin-8;p36;Protein I;Placental anticoagulant protein IV;Putative annexin A2-like protein;Annexin A2 pseudogene 2;Lipocortin II pseudogene	ANXA2;ANX2;ANX2L4;CAL1H;LPC2D;ANXA2P2;ANX2L2;ANX2P2;LPC2B	5005	IPI:IPI00418169.3	357	35	22	2987200000	24	124000000	0.000649		0.937918	0.963154	0.950536	-0.0731866	0.122813	1.08476	1.12832	1.10654	0.146054	0.0560545	1.02254	1.04852	1.03553	0.05037	0.29697		0	0.1181	0.0505	0.0511	0.0024	0.0365	0.7139	-0.4862	0.0047	0.0261	0.0301	1.1523	0.2045	26.5556	23.0266	0.7706	-0.376	0.0517	1.0794
765	P04075	ENST00000338110;ENST00000395240;ENST00000395248	Fructose-bisphosphate aldolase A;Muscle-type aldolase;Lung cancer antigen NY-LU-1	ALDOA;ALDA	5079	IPI:IPI00465439.5	364	26	15	8887100000	23	386000000	0.00201		0.887404	0.83982	0.863612	-0.211544	-0.0155444	1.01907	1.05312	1.03609	0.0511538	-0.0388462	0.802447	0.827783	0.815115	-0.294924	-0.0483244		0	0.1159	0.0648	0.0371	0.0022	0.0276	0.7435	-0.4277	0.0039	0.0121	0.0212	1.7502	0.8075	57.281	32.6934	0.4876	-1.0361	0.0412	0.6559
815	P62826	ENST00000254675;ENST00000392369	GTP-binding nuclear protein Ran;GTPase Ran;Ras-related nuclear protein;Ras-like protein TC4;Androgen receptor-associated protein 24	RAN;ARA24;OK/SW-cl.81	5370	IPI:IPI00643041.3	216	18	9	7411600000	11	674000000	0.00351		0.881343	0.875571	0.878457	-0.186956	0.0090436	1.02946	1.06788	1.04867	0.0685557	-0.0214443	0.865411	0.885641	0.875526	-0.191778	0.0548217		0	0.1292	0.0709	0.0347	0.0019	0.0252	0.7268	-0.4604	0.0038	0.0098	0.0189	1.9348	0.9522	70.7245	36.672	0.5652	-0.8232	0.0478	0.7777
820	P23284	ENST00000300026	Peptidyl-prolyl cis-trans isomerase B;Cyclophilin B;S-cyclophilin;CYP-S1	PPIB;CYPB	5404	IPI:IPI00646304.4	216	26	9	4047500000	12	337000000	0.00176		0.959799	0.966951	0.963375	-0.05383	0.14217	1.39301	1.39703	1.39502	0.480284	0.390284	1.19522	1.19938	1.1973	0.259785	0.506385		0	0.2141	0.1162	0.0309	0.0018	0.0207	0.6701	-0.5774	0.0045	0.0059	0.0143	2.4167	1.273	117.475	48.4685	1.3095	0.389	0.0853	1.954
847	P10809	ENST00000345042;ENST00000388968	60 kDa heat shock protein, mitochondrial;Heat shock protein 60;60 kDa chaperonin;Chaperonin 60;Mitochondrial matrix protein P1;P60 lymphocyte protein;HuCHA60	HSPD1;HSP60	5576	IPI:IPI00784154.1	573	53	22	32035000000	32	1000000000	0.00522		0.894418	0.916155	0.905287	-0.143553	0.0524469	1.33734	1.30622	1.32178	0.40248	0.31248	1.32806	1.37046	1.34926	0.432168	0.678768		0	0.3871	0.1272	0.027	0.0016	0.0172	0.6361	-0.6528	0.0042	0.0021	0.0108	5.2596	2.3949	330.048	64.1759	1.3508	0.4339	0.1001	2.1237
907	P27824	ENST00000247461	Calnexin;Major histocompatibility complex class I antigen-binding protein p88;p90;IP90	CANX	5895	IPI:IPI00941747.1	592	55	20	2983200000	32	93200000	0.000486		0.932815	0.930535	0.931675	-0.102101	0.0938987	1.18224	1.17533	1.17879	0.237304	0.147304	1.03156	1.08677	1.05916	0.0829265	0.329527		0	0.2011	0.0883	0.0329	0.0017	0.0224	0.6818	-0.5526	0.0043	0.008	0.0161	2.0199	1.0143	86.6375	43.0497	0.9702	-0.0437	0.0759	1.423
420	#NUM!	#NUM!	#NUM!	#NUM!	2824	#NUM!	508	39	23	2237700000	26	83700000	0.000437	#NUM!	0.893748	0.897381	0.891352	-0.165933	0.0300673	1.09332	1.12832	1.10654	0.146054	0.0560545	0.951717	0.977568	0.957963	-0.0619585	0.184641	#NUM!	0	0.1972	0.0911	0.0359	0.002	0.0263	0.7199	-0.4742	0.004	0.011	0.02	1.7815	0.8331	63.0091	34.655	0.7458	-0.4231	0.0535	0.9942
420.353	#DIV/0!	#DIV/0!	#DIV/0!	#DIV/0!	2784.65	#DIV/0!	634.686	44.9608	30.902	6.61129e+09	33.3137	2.15696e+08	0.00112418	#DIV/0!	0.90108	0.910934	0.906007	-0.148179	0.0478215	1.17473	1.19281	1.18377	0.223925	0.133925	1.01626	1.03817	1.02721	-0.00611971	0.24048	#DIV/0!	0	0.264112	0.110602	0.0379898	0.00202857	0.0277694	0.727902	-0.480073	0.00402245	0.0130469	0.0214204	2.0037	0.877647	76.9173	37.0382	0.868541	-0.533318	0.067751	1.22872
[truncated: 59 more columns]

[truncated: 9 more sheets: vesicle_transp, neg_reg_death, proteasome, telomere, nucleolus, ribosome, nucleoporins, prot_kinase, ATP_bdg]
