# Supplementary material for: Dynamic Impacts of the Inhibition of the Molecular Chaperone Hsp90 on the T-Cell Proteome Have Implications for Anti-Cancer Therapy
Source: PLoS One. 2013 Nov 27;8(11):e80425. doi: 10.1371/journal.pone.0080425 (PMC3842317; doi:10.1371/journal.pone.0080425)
Supplement: Table S6 — mRNA levels measured by Nanostring for 88 selected proteins, reported with values from stSILAC and pcSILAC experiments (XLS). (XLS) [file pone.0080425.s015.xls]

## Sheet: Legend 1-column def.
Supplementary Table S6 - mRNA levels measured by Nanostring for 88 proteins (including their stSILAC, pcSILAC values)
Gene names
stSILAC Median.of.Log2..Ratio.H.L.norm..1.2.3..6h	log2 of median (3 repli.) of stSILAC ratio (treated/control) at 6h
stSILAC Median.of.Log2..Ratio.H.L.norm..1.2.3..20h	log2 of median (3 repli.) of stSILAC ratio (treated/control) at 20h
stSILAC 6h-mRNA_fold change treated vs untreated	mRNA: log2 of fold change (treated/control) at 6h - Samples as stSILAC exp.
stSILAC 20h-mRNA_fold change treated vs untreated	mRNA: log2 of fold change (treated/control) at 20h - Samples as stSILAC exp.
pcSILACexp1 Median HM K 6h rep1-2	pcSILAC experiment 1 : log2 of median of normalized (H/M)K at 6h (over two replicates)
pcSILACexp1 Median HM K 20h rep1-2	pcSILAC experiment 1 : log2 of median of normalized (H/M)K at 20h (over two replicates)
pcSILACexp1 Median HM R 6h rep1-2	same as above for (H/M)R
pcSILACexp1 Median HM R 20h rep1-2	same as above for (H/M)R
pcSILACexp1 centered.Log2.Ratio.H.M.Normalized.SILAC.6h	pcSILAC experiment 1 : log2 of median of internal stSILAC experiment - log2 of median of (treated/control) - 6h
pcSILACexp1 centered.Log2.Ratio.H.M.Normalized.SILAC.20h	pcSILAC experiment 1 : log2 of median of internal stSILAC experiment - log2 of median of (treated/control) -20h
pcSILACexp1 mRNA fold change 6h	pcSILAC experiment 1 : mRNA: log2 of fold change (treated/control) at 6h
pcSILACexp1 mRNA fold change 20h	pcSILAC experiment 1 : mRNA: log2 of fold change (treated/control) at 20h
pcSILACexp2 Median HM K 6h r2-r3	pcSILAC experiment 2 : log2 of median of normalized (H/M)K at 6h (over two replicates)
pcSILACexp2 Median HM K 12h r2-r3	pcSILAC experiment 2 : log2 of median of normalized (H/M)K at 12h (over two replicates)
pcSILACexp2 Median HM K 20h r2-r3	pcSILAC experiment 2 : log2 of median of normalized (H/M)K at 20h (over two replicates)
pcSILACexp2 Median HM R 6h r2-r3	same as above for (H/M)R
pcSILACexp2 Median HM R 12h r2-r3	same as above for (H/M)R
pcSILACexp2 Median HM R 20h r2-r3	same as above for (H/M)R
pcSILACexp2 mRNA fold change 6h	pcSILAC experiment 2 : mRNA: log2 of fold change (treated/control) at 6h
pcSILACexp2 mRNA fold change 20h	pcSILAC experiment 2 : mRNA: log2 of fold change (treated/control) at 20h
Gene Nanostring
NM
stSILAC -UNIPROT id
protein names
genes
Interactor category	see previous tables for definition
Interactor type	see previous tables for definition
HS genes richter	see previous tables for definition
General type	see previous tables for definition
Suppressor	see previous tables for definition
Human kinase	see previous tables for definition

## Sheet: mRNA levels-stSILAC-pcSILAC
Gene names	stSILAC Median.of.Log2..Ratio.H.L.norm..1.2.3..6h	stSILAC Median.of.Log2..Ratio.H.L.norm..1.2.3..20h	stSILAC 6h-mRNA_fold change treated vs untreated	stSILAC 20h-mRNA_fold change treated vs untreated		pcSILACexp1 Median HM K 6h rep1-2	pcSILACexp1 Median HM K 20h rep1-2	pcSILACexp1 Median HM R 6h rep1-2	pcSILACexp1 Median HM R 20h rep1-2	pcSILACexp1 centered.Log2.Ratio.H.M.Normalized.SILAC.6h	pcSILACexp1 centered.Log2.Ratio.H.M.Normalized.SILAC.20h	pcSILACexp1 mRNA fold change 6h	pcSILACexp1 mRNA fold change 20h		pcSILACexp2 Median HM K 6h r2-r3	pcSILACexp2 Median HM K 12h r2-r3	pcSILACexp2 Median HM K 20h r2-r3	pcSILACexp2 Median HM R 6h r2-r3	pcSILACexp2 Median HM R 12h r2-r3	pcSILACexp2 Median HM R 20h r2-r3	pcSILACexp2 mRNA fold change 6h	pcSILACexp2 mRNA fold change 20h	Gene Nanostring	NM	stSILAC -UNIPROT id	protein names	genes	Interactor category	Interactor type	HS genes richter	General type	Suppressor	Human kinase
CTSD;CPSD	0.01	0.32	1.19354	0.117599		-0.06	0.75	0.04	-0.16	0.08		0.117952	1.03246		0.0224149	0.305737	0.694673	-0.0141122	0.0184412	0.0125204	0.0658719	1.11085	CTSD;CPSD	NM_001909.3							x;x
DNAJB1	1.07444	2.53707	4.17928	3.23301		2.71362	3.19678	0.011673	-0.173958	0.92	2.19	3.75194	2.96634		2.872	2.39357	2.00949	0.0036939	0.0606006	-0.051653	3.69795	3.25414	DNAJB1	NM_006145.1	P25685	DnaJ homolog subfamily B member 1 (DnaJ protein homolog 1) (Heat shock 40 kDa protein 1) (HSP40) (Heat shock protein 40) (Human DnaJ protein 1) (hDj-1)	DNAJ1;DNAJB1;HDJ1;HSPF1	chaperone	cofactor	Heat shock	x;x;x;x	x;x;x;x	x;x;x;x
HSP90B1	0.296076	0.766044	1.01694	1.95683		1.32143	1.34462	0.0214596	0.0736691	0.36	0.75	2.40867	0.544353		0.779479	1.50196	1.4166	0.0213801	0.0264816	0.117467	1.8072	0.650565	HSP90B1	NM_003299.1	P14625	Endoplasmin (94 kDa glucose-regulated protein) (GRP-94) (Heat shock protein 90 kDa beta member 1) (Tumor rejection antigen 1) (gp96 homolog)	GRP94;HSP90B1;TRA1	x	x	x	x;x;x	x;x;x	x;x;x
HSPA1A	1.12055	1.81369	4.04508	6.85139						2.17327	2.62034	7.85479	0		2.70093	3.51555	1.77134		0.249189		8.67757	5.34727	HSPA1A	NM_005345.5	P08107	Heat shock 70 kDa protein 1A/1B (Heat shock 70 kDa protein 1/2) (HSP70-1/HSP70-2) (HSP70.1/HSP70.2)	HSPA1;;HSPA1B;HSPA1A	chaperone	cofactor	Heat shock	x;x;x;x	x;x;x;x	x;x;x;x
RCC2;TD60;KIAA1470	-0.1	-0.58	0.108652	0.366117		-0.62	-1.85	-0.03	-0.06	-0.06	-0.6	0.142492	0.00953328		-0.683033	-1.79692	-1.75983	-0.00157487	-0.0105383	-0.0476379	0.399304	0.0822225	RCC2;TD60;KIAA1470	NM_018715.3	Q9P258	Protein RCC2 (RCC1-like protein TD-60) (Telophase disk protein of 60 kDa)	RCC2;KIAA1470;TD60	x	x	x	x;x;x	x;x;x	x;x;x
SERPINH1	0.764686	2.59531	4.16024	3.30556		2.61811	3.50926					3.22648	3.43497			3.32747	3.56907	-0.113196	-0.00443662	-0.00195783	3.29836	3.83413	SERPINH1	NM_001235.2	P50454	Serpin H1 (47 kDa heat shock protein) (Arsenic-transactivated protein 3) (AsTP3) (Cell proliferation-inducing gene 14 protein) (Collagen-binding protein) (Colligin) (Rheumatoid arthritis-related antigen RA-A47)	PIG14;SERPINH1;CBP1;HSP47;SERPINH2;CBP2	x	x	x	x;x;x;x;x;x	x;x;x;x;x;x	x;x;x;x;x;x
AHSA1	0.284396	1.03865	2.16894	1.01059		1.07152	1.96142	0.0499741	0.0792267	0.29	1.09	1.79705	1.68679		0.662833	1.45128	1.73045	-0.0184403	0.00456046	0.0048247	1.51408	1.9363	AHSA1	NM_012111.2	O95433	Activator of 90 kDa heat shock protein ATPase homolog 1 (AHA1) (p38)	HSPC322;C14orf3;AHSA1	cochaperone	cofactor	Heat shock	x;x;x	x;x;x	x;x;x
ANXA6;ANX6	0.08	0.79	2.30644	0.760829		0.28	1.65	0.02	0.03	0.06	0.73	0.695423	1.8535		0.100363	0.97491	1.53338	-0.0113997	0.0179867	0.011843	0.724066	2.05432	ANXA6;ANX6	NM_001155.4	P08133	Annexin A6 (67 kDa calelectrin) (Annexin VI) (Annexin-6) (Calphobindin-II) (CPB-II) (Chromobindin-20) (Lipocortin VI) (Protein III) (p68) (p70)	ANXA6;ANX6	x	x	x	x;x	x;x	x;x
CDK5	-0.174866	-0.806216	0.175873	0.155751		0.275443				-0.14		0.173399	0.404528		-0.734106	-1.24443	-1.88343	-0.373624			0.180432	0.368898	CDK5	NM_017774.2	Q00535	Cyclin-dependent kinase 5 (EC 2.7.11.22) (Cell division protein kinase 5) (Serine/threonine-protein kinase PSSALRE) (Tau protein kinase II catalytic subunit) (TPKII catalytic subunit)	CDKN5;CDK5	kinases	client	x	x;x	x;x	x;Kinase
CENPF	0.1	1.43	0.550633	0.109375			1.39				1.13	0.250706	0.524792			1.62679	1.80165	1.14513	-0.582025		0.29938	0.480908	CENPF	NM_016343.3	P49454	Centromere protein F (CENP-F) (AH antigen) (Kinetochore protein CENPF) (Mitosin)	CENPF	x	x	x	x	x	x
CHORDC1;CHP1	0.21	0.88	3.45493	1.66675		0.78	1.64	-0.04	-0.15	0.12	0.7	4.5198	4.10266		0.568622	1.31473	1.59384	0.0281294	-0.0804409	-0.135113	1.36275	3.50086	CHORDC1;CHP1	NM_012124.2	Q9UHD1	Cysteine and histidine-rich domain-containing protein 1 (CHORD domain-containing protein 1) (CHORD-containing protein 1) (CHP-1) (Protein morgana)	CHORDC1;CHP1	CS-domain	cofactor	Heat shock	x;x	x;x	x;x
DNAJA1	0.243913	0.990374	2.24697	1.14453		1.40285	1.56398	-0.0877681	-0.500075	0.54	0.96	1.94219	1.70612		0.906435	1.37552	1.43768	-0.200689	-0.177674	-0.179181	1.56014	1.89129	DNAJA1	NM_001539.2	P31689	DnaJ homolog subfamily A member 1 (DnaJ protein homolog 2) (HSDJ) (Heat shock 40 kDa protein 4) (Heat shock protein J2) (HSJ-2) (Human DnaJ protein 2) (hDj-2)	HSJ2;DNAJA1;HSPF4;HDJ2;DNAJ2	x	x	x	x;x;x;x;x	x;x;x;x;x	x;x;x;x;x
HSP90AA1	0.231678	1.31979	2.94969	1.57078		1.00137	2.27608	0.0983841	-0.118967	0.12	1.11	1.90081	2.36993		0.793485	1.92991	2.11732	-0.0458166	-0.0310298	-0.116834	1.80873	2.46056	HSP90AA1	NM_001017963.2	P07900	Heat shock protein HSP 90-alpha (Heat shock 86 kDa) (HSP 86) (HSP86) (Renal carcinoma antigen NY-REN-38)	HSP90A;HSPCA;HSP90AA1;HSPC1	chaperone	cofactor	x	x;x;Oncogene;x	x;x;x;x	x;x;x;x
HSP90AB1	0.0777899	0.709467	2.24392	0.881078		0.619761	1.50847	-0.0453429	-0.186142	0.04	0.64	1.49372	1.80449		0.435497	1.07818	1.3458	-0.062524	-0.106759	-0.152015	1.26776	2.00404	HSP90AB1	NM_007355.2	P08238	Heat shock protein HSP 90-beta (HSP 90) (Heat shock 84 kDa) (HSP 84) (HSP84)	HSP90AB1;HSPC2;HSP90B;HSPCB	chaperone	cofactor	x	x;x;x;x	x;x;x;x	x;x;x;x
MTOR	-0.219623	-0.388828	0.298926	0.130238		-0.62899	-0.774034					0.371743	0.638352		-0.0786889	-0.595566	-0.911345	-0.0146459	0.26798	0.153969	0.204826	0.537937	MTOR	NM_004958.2	P42345	Serine/threonine-protein kinase mTOR (EC 2.7.11.1) (FK506-binding protein 12-rapamycin complex-associated protein 1) (FKBP12-rapamycin complex-associated protein) (Mammalian target of rapamycin) (mTOR) (Mechanistic target of rapamycin) (Rapamycin and FKBP12 target 1) (Rapamycin target protein 1)	RAPT1;FRAP;FRAP2;MTOR;FRAP1;RAFT1	kinase		x	x;x;x;x;x;x	x;x;x;x;Tumor_supressor;x	x;x;x;Kinase;x;x
PRKAR1A	0.259544	0.9668	1.07881	0.315709		-0.163046	1.1767		0.525848	0.27	1.12	0.39059	1.35014		0.324233	0.831839	1.37666	0.218408	0.279202	0.411222	0.359401	1.21737	PRKAR1A	NM_002734.3	P10644	cAMP-dependent protein kinase type I-alpha regulatory subunit (Tissue-specific extinguisher 1) (TSE1)	PRKAR1;PRKAR1A;TSE1;PKR1	x	x	x	x;Oncogene;x;x	x;Tumor_supressor;x;x	x;Kinase;x;x
BYSL	-0.107803	-0.947668	0.0335007	-0.549388				-0.152146	-0.340271	-0.33	-1.28	-0.781951	-0.0580072		-0.896442	-0.989525		-0.0629449	-0.152595	-0.331258	-0.841298	0.00591467	BYSL	NM_004053.3	Q13895	Bystin	BYSL	x	x	x	x	x	x
CAMK4	-0.0415211	-0.405394	-0.256363	0.199565								0.141546	0.251374								0.371481	-0.0512533	CAMK4	NM_001744.3	Q16566	Calcium/calmodulin-dependent protein kinase type IV (CaMK IV) (EC 2.7.11.17) (CaM kinase-GR)	CAMK;CAMKIV;CAMK-GR;CAMK4	x	x	x	x;x;x;x	x;x;x;x	x;x;x;Kinase
CORO1A	-0.0988454	-0.383304	-0.274561	0.109674		-1.71949	-2.17539	-0.00191162	-0.0370082	0.04	-0.42	0.336594	0.053925		-1.03301	-1.71489	-1.78685	-0.0386025	-0.0118588	-0.0759134	0.124506	0.146394	CORO1A	NM_001193333.2	P31146	Coronin-1A (Coronin-like protein A) (Clipin-A) (Coronin-like protein p57) (Tryptophan aspartate-containing coat protein) (TACO)	CORO1A;CORO1	x	x	x	x;x	x;x	x;x
CRNN4;CORO1C	-0.13	-0.55	0.236091	-0.523062		-0.46	-1.88	-0.08	0.01	-0.14	-0.74	-0.359268	0.623893		-1.03228	-1.53205	-1.98098	-0.00618183	0.0228719	0.0162884	-0.397276	0.383159	CRNN4;CORO1C	NM_014325.2	Q9ULV4	Coronin-1C (Coronin-3) (hCRNN4)	CRNN4;CORO1C	x	x	x	x;x	x;x	x;x
CWF19L1	-0.125636	-0.602547	0.197832	-0.134064		0.144379	-1.13289			-0.06	-0.62	0.0468971	0.30974		-0.36166	-1.17517	-1.28056		-0.115961	-0.191317	-0.215032	0.172902	CWF19L1	NM_018294.4							x
DDX5	-0.0531644	-0.524625	-0.582322	-0.977047		-0.981026	-0.589371	0.048121	-0.286401	-0.21	-0.66	-0.602105	-0.441434		-0.752748	-0.914055	-0.650979	0.0134824	-0.031934	-0.231394	-0.794562	-0.349336	DDX5	NM_004396.3	P17844	Probable ATP-dependent RNA helicase DDX5 (EC 3.6.4.13) (DEAD box protein 5) (RNA helicase p68)	HLR1;DDX5;HELR;G17P1	x	x	x	x;x;x;x	x;Tumor_supressor;x;x	x;x;x;x
FDFT1	-0.00953883	-1.10039	-0.509161	-0.0165551		-0.257155		0.000228302	-0.125969	-0.37		-0.0490118	0.310423		-0.666294	-0.929437	-0.979399	0.0345254	-0.0602952	-0.171329	0.0544446	0.092187	FDFT1	NM_004462.3	P37268	Squalene synthase (SQS) (SS) (EC 2.5.1.21) (FPP:FPP farnesyltransferase) (Farnesyl-diphosphate farnesyltransferase)	FDFT1	x	x	x	x	x	x
GART;PRGS;PGFT	-0.04	-0.32	-1.03933	-0.11607		-0.44	-1.03	-0.02	-0.04	-0.08	-0.44	-0.224981	-0.786785		-0.251238	-0.584908	-0.918122	-7.95953e-05	-0.0377938	-0.0295602	-0.169021	-0.906404	GART;PRGS;PGFT	NM_000819.3	P22102	Trifunctional purine biosynthetic protein adenosine-3 [Includes: Phosphoribosylamine--glycine ligase (EC 6.3.4.13) (Glycinamide ribonucleotide synthetase) (GARS) (Phosphoribosylglycinamide synthetase); Phosphoribosylformylglycinamidine cyclo-ligase (EC 6.3.3.1) (AIR synthase) (AIRS) (Phosphoribosyl-aminoimidazole synthetase); Phosphoribosylglycinamide formyltransferase (EC 2.1.2.2) (5'-phosphorib…	PRGS;PGFT;GART	x	x	x	x;x;x	x;x;x	x;x;x
GMPS	-0.02	-0.31	-0.449373	-0.215731		-0.18	-0.87	0	-0.13	-0.07	-0.4	-0.335184	-0.60726		-0.131089	-0.597952	-0.809608	-0.000165756	0.000368468	-0.0808531	-0.241061	-0.51881	GMPS	NM_003875.2	P49915	GMP synthase [glutamine-hydrolyzing] (EC 6.3.5.2) (GMP synthetase) (Glutamine amidotransferase)	GMPS	x	x	x	x	x	x
LRRC47	-0.166244	-0.952182	0.255338	-0.362297			-2.33894	-0.080669	-0.503402	-0.17	-0.94	-0.264969	0.327892		-1.14879	-0.928913	-1.74281	-0.0434942	-0.205559	-0.408	-0.281676	0.25523	LRRC47	NM_020710.2	Q8N1G4	Leucine-rich repeat-containing protein 47	LRRC47;KIAA1185	x	x	x	x;x	x;x	x;x
MAP2K2	-0.0888683	-0.345803	0.372754	0.0536367		-0.39826	-0.652282					0.184395	0.314649		-0.273963	-0.725293	-0.821243		-0.0437592		0.0645881	0.472854	MAP2K2	NM_030662.2	P36507	Dual specificity mitogen-activated protein kinase kinase 2 (MAP kinase kinase 2) (MAPKK 2) (EC 2.7.12.2) (ERK activator kinase 2) (MAPK/ERK kinase 2) (MEK 2)	PRKMK2;MEK2;MKK2;MAP2K2	x	x	x	x;x;x;x	x;x;x;Tumor_supressor	x;x;x;Kinase
MCM2;CDC47;MCM7	0.07	-0.18	-1.07899	-0.119674		-0.21	-0.86	0.08	0.31	-0.06	-0.24	-0.115447	-1.1668		-0.133672	-0.0625038	-0.617863	0.019615	0.0532745	0.0365575	-0.125232	-0.993395	MCM2;CDC47;MCM7	NM_004526.2	P33993	DNA replication licensing factor MCM7 (EC 3.6.4.12) (CDC47 homolog) (P1.1-MCM3)	MCM2;CDC47;MCM7	x	x	x	x;x;x	x;x;x	x;x;x
PAFAH1B1	-0.080515	-0.382908	0.512338	-0.133397		-0.610139	-1.25306		-0.0542728	0.09		0.141687	0.791468		-0.558033	-1.33349	-0.994029	0.129744	0.004233	0.00636943	0.156593	0.611184	PAFAH1B1	NM_000430.3	P43034	Platelet-activating factor acetylhydrolase IB subunit alpha (Lissencephaly-1 protein) (LIS-1) (PAF acetylhydrolase 45 kDa subunit) (PAF-AH 45 kDa subunit) (PAF-AH alpha) (PAFAH alpha)	PAFAHA;MDS;MDCR;PAFAH1B1;LIS1	DNA repair	client	x	x;x;x;x;x	x;x;x;x;x	x;x;x;x;x
PKN1	-0.0534039	-0.466995	0.182567	-0.0195174		0.492266	-0.843282	-0.0443728	0.026982	-0.192279		0.10046	0.0649298		-0.285432	-0.803762	-1.57447	0.00620113	0.00265624	-0.254963	0.0378367	0.179529	PKN1	NM_213560.1	Q16512	Serine/threonine-protein kinase N1 (EC 2.7.11.13) (Protease-activated kinase 1) (PAK-1) (Protein kinase C-like 1) (Protein kinase C-like PKN) (Protein kinase PKN-alpha) (Protein-kinase C-related kinase 1) (Serine-threonine protein kinase N)	PKN1;PRK1;PAK1;PKN;PRKCL1	x	x	x	x;x;Oncogene;x;x	x;x;x;x;x	Kinase;x;Kinase;x;x
POLD;POLD1	-0.17	-0.87	-1.21252	-0.0717839			-0.85	-0.04	-0.24	-0.25	-0.97	0.145227	-0.975749		-0.736139	-0.975342	-1.67983	-0.0673144	-0.129343	-0.185262	0.164652	-0.97151	POLD;POLD1	NM_002691.2	P28340	DNA polymerase delta catalytic subunit (EC 2.7.7.7) (DNA polymerase subunit delta p125)	POLD;POLD1	x	x	x	x;x	x;x	x;x
RB1	-0.0381841	-0.447957	-0.16632	-0.150302		-0.948658				-0.01	-0.76	-0.319646	-0.121627		0.174743	-0.256807	-0.609775				-0.251534	-0.0588344	RB1	NM_000321.1	P06400	Retinoblastoma-associated protein (p105-Rb) (pRb) (Rb) (pp110)	RB1	x	x	x	Oncogene	Tumor_supressor	x
RNH1	-0.100082	-0.474633	-0.290591	-0.160452		1.23234	-1.32157	-0.0234941	-0.0512068	-0.03	-0.31	-0.074263	-0.286159		-0.297099	-0.817047	-1.52873	0.0143857	0.00989898	0.00408985	-0.0371576	-0.31755	RNH1	NM_203384.1	P13489	Ribonuclease inhibitor (Placental ribonuclease inhibitor) (Placental RNase inhibitor) (Ribonuclease/angiogenin inhibitor 1) (RAI)	PRI;RNH1;RNH	x	x	x	x;x;x	x;x;x	x;x;x
ROCK1	-0.131108	-0.69771	0.419804	0.143302		0.364965	-0.718966				-0.738324	0.173928	0.676118			-0.925247				-0.00355685	0.203219	0.574425	ROCK1	NM_005406.1	Q13464	Rho-associated protein kinase 1 (EC 2.7.11.1) (Renal carcinoma antigen NY-REN-35) (Rho-associated, coiled-coil-containing protein kinase 1) (Rho-associated, coiled-coil-containing protein kinase I) (ROCK-I) (p160 ROCK-1) (p160ROCK)	ROCK1	x	x	x	x	x	Kinase
TAOK3	-0.181002	-0.611094	0.74967	0.61469			-1.49343			-0.03	-0.72	0.584627	0.79097			-1.12977			-0.0683609		0.624643	0.8044	TAOK3	NM_016281.2	Q9H2K8	Serine/threonine-protein kinase TAO3 (EC 2.7.11.1) (Cutaneous T-cell lymphoma-associated antigen HD-CL-09) (CTCL-associated antigen HD-CL-09) (Dendritic cell-derived protein kinase) (JNK/SAPK-inhibitory kinase) (Jun kinase-inhibitory kinase) (Kinase from chicken homolog A) (hKFC-A) (Thousand and one amino acid protein 3)	JIK;TAOK3;DPK;KDS;MAP3K18	x	x	x	x;x;x;x;x	x;x;x;x;x	x;Kinase;x;x;x
TBCE	-0.0774368	-0.362547	0.453177	0.203561		-0.594639	-1.58317	0.0580116	0.0982468	-0.01	-0.47	0.121305	0.741673		-0.0959601	-0.779323	-1.17663	-0.00196111	0.0375522	0.101133	0.00507153	0.554449	TBCE	NM_003193.3	Q15813	Tubulin-specific chaperone E (Tubulin-folding cofactor E)	TBCE	x	x	x	x	x	x
TRAP1	0.0137838	-0.184523	-0.850021	0.0230978		-0.228927	-0.581754	-0.00890085	-0.00740212	0.04	-0.34	0.0335154	-1.11197		0.232936	-0.118965	-0.40627	0.00140956	0.0103502	0.0640903	0.00200119	-1.00476	TRAP1	NM_016292.2	Q12931	Heat shock protein 75 kDa, mitochondrial (HSP 75) (TNFR-associated protein 1) (Tumor necrosis factor type 1 receptor-associated protein) (TRAP-1)	HSP75;TRAP1	x	x	x	x;x	x;x	x;x
CDC20	-0.44	0.88	0.503993	-0.108705			0.55				0.5	0.012797	0.140639			0.962863	0.280994	0.681434	-0.147919	-4.954	-0.118377	0.326482	CDC20	NM_001255.2	Q12834	Cell division cycle protein 20 homolog (p55CDC)	CDC20	x	x	x	x	x	x
CDK6	-1.96607	-2.19172	-0.0581767	-0.352261		-2.32549		-1.59044	-0.959756	-1.86	-2.15	-0.674987	-0.0171689		-2.34879	-2.51792	-2.6574	-1.71252	-1.70328	-0.934184	-0.230744	-0.0390094	CDK6	NM_001259.5	Q00534	Cyclin-dependent kinase 6 (EC 2.7.11.22) (Cell division protein kinase 6) (Serine/threonine-protein kinase PLSTIRE)	CDK6;CDKN6	kinases	client	x	x;x	Tumor_supressor;x	Kinase;x
CSNK1A1	-0.385318	-0.658083	0.514594	0.445073								0.137493	0.601472		-0.913107	-1.35091	-0.664065	0.854832	0.666319		0.551951	0.578629	CSNK1A1	NM_001025105.1	P48729	Casein kinase I isoform alpha (CKI-alpha) (EC 2.7.11.1) (CK1)	CSNK1A1	x	x	x	x	x	Kinase
ITK	-2.07558	-1.99804	0.0797201	0.815156		-1.26342						0.495075	0.817099			-2.48778					0.709903	0.654954	ITK	NM_005546.3	Q08881	Tyrosine-protein kinase ITK/TSK (EC 2.7.10.2) (Interleukin-2-inducible T cell kinase) (IL-2-inducible T cell kinase) (Kinase EMT) (T-cell-specific kinase) (Tyrosine-protein kinase Lyk)	LYK;EMT;ITK	x	x	x	x;x;x	x;x;x	x;x;Kinase
NUP188	-0.486247	-0.562453	-0.380675	-0.0996769		-1.13116		-0.0649797	0.0962544	-0.342613	-0.787551	-0.0291078	-0.386076		-0.954718	-0.938299	-0.933905	-0.0610458	0.046206	0.334986	-0.0177513	-0.432144	NUP188	NM_015354.1	Q5SRE5	Nucleoporin NUP188 homolog (hNup188)	KIAA0169;NUP188	x	x	x	x;x	x;x	x;x
ABCE1	-0.127731	-0.433506	1.18358	0.563767		-0.964616	-1.27629			-0.13	-0.34	0.634282	0.969431		-0.626381	-1.17542	-1.38477	0.0999717	-0.0446673	0.0421007	0.644814	1.064	ABCE1	NM_002940.2	P61221	ATP-binding cassette sub-family E member 1 (2'-5'-oligoadenylate-binding protein) (HuHP68) (RNase L inhibitor) (Ribonuclease 4 inhibitor) (RNS4I)	OK/SW-cl.40;ABCE1;RNASEL1;RLI;RNS4I;RNASELI	x	x	x	x;x;x;x;x;x	x;x;x;x;x;x	x;x;x;x;x;x
ACACA	-0.352492	-1.11569	-0.821064	-0.202229				-0.329522	-0.661622			-0.0476136	0.0328946		3.26891	-0.257018		-0.240909	-0.40196	-0.716043	0.00850156	-0.302159	ACACA	NM_198834.1	Q13085	Acetyl-CoA carboxylase 1 (ACC1) (EC 6.4.1.2) (ACC-alpha) [Includes: Biotin carboxylase (EC 6.3.4.14)]	ACACA;ACC1;ACAC;ACCA	x	x	x	x;x;x;x	Tumor_supressor;x;x;x	x;x;x;x
ADRBK1	-0.399883	-1.05191	0.267981	0.148769			-1.50785	-0.186867	-0.744574			0.13097	0.320507					-0.351327	-0.361244		0.20001	0.407962	ADRBK1	NM_001619.2	P25098	Beta-adrenergic receptor kinase 1 (Beta-ARK-1) (EC 2.7.11.15) (G-protein coupled receptor kinase 2)	BARK;GRK2;BARK1;ADRBK1	kinases	client	x	x;x;x;x	x;x;x;x	x;x;x;Kinase
BRAT1;c7orf27	-1.04976	-1.77754	0.234063	-0.17348								-0.0178483	-0.029716			-1.2255		-0.693378	-0.997536	-0.618227	-0.120429	-0.0851859	BRAT1;c7orf27	NM_152743.3	Q6PJG6	BRCA1-associated ATM activator 1 (BRCA1-associated protein required for ATM activation protein 1)	BAAT1;C7orf27;BRAT1	x	x	x	x;x;x	x;x;x	x;x;x
CASP2	-0.281001	-0.690731	-0.17437	-0.129603		-0.799262	-0.466922					-0.291287	-0.153302		-0.489529	-0.387718	-0.569641	0.330745	0.102135	0.372006	-0.178645	-0.0561993	CASP2	NM_032982.2	P42575	Caspase-2 (CASP-2) (EC 3.4.22.55) (Neural precursor cell expressed developmentally down-regulated protein 2) (NEDD-2) (Protease ICH-1) [Cleaved into: Caspase-2 subunit p18; Caspase-2 subunit p13; Caspase-2 subunit p12]	ICH1;NEDD2;CASP2	x	x	x	x;x;x	x;x;x	x;x;x
CHEK1	-0.917842	-2.38602	-0.47851	-0.100123		-2.34971						-0.167582	-0.574715			-1.45783		-0.311469	-0.0453944		-0.0294259	-0.506313	CHEK1	NM_001114122.1	O14757	Serine/threonine-protein kinase Chk1 (EC 2.7.11.1) (CHK1 checkpoint homolog) (Cell cycle checkpoint kinase) (Checkpoint kinase-1)	CHK1;CHEK1	kinases	client	x	x;x	x;x	x;Kinase
CSK	-0.0688313	-0.390869	-0.335736	-0.397823		-0.0459761	-0.857248	-0.0554726	-0.175878	-0.1	-0.5	-0.301027	-0.32514		-0.283848	-0.865799	-0.948492	-0.0566236	-0.0586259	-0.129407	-0.451455	-0.281649	CSK	NM_004383.1	P41240	Tyrosine-protein kinase CSK (EC 2.7.10.2) (C-Src kinase) (Protein-tyrosine kinase CYL)	CSK	x	x	x	x	x	Kinase
DDX15;DBP1;DHX15	-0.09	-0.33	-0.424006	-0.482245		-0.45	-1.2	-0.06	0.03	-0.06	-0.4	-0.397482	-0.447327		-0.459876	-0.902832	-0.889791	0.00102456	-0.0144039	0.0614549	-0.471721	-0.555507	DDX15;DBP1;DHX15	NM_001358.2	O43143	Putative pre-mRNA-splicing factor ATP-dependent RNA helicase DHX15 (EC 3.6.4.13) (ATP-dependent RNA helicase #46) (DEAH box protein 15)	DDX15;DBP1;DHX15	x	x	x	x;x;x	x;x;x	x;x;x
DHFR	-0.27	-1.17	-1.40163	-0.0589216		-0.45				-0.33		-0.0253968	-1.40655		-0.335702	-0.292486	-1.36872	-0.170054	-0.259026	-0.320439	0.0188827	-0.829182	DHFR	NM_000791.3	P00374	Dihydrofolate reductase (EC 1.5.1.3)	DHFR	x	x	x	x	x	x
EEF2;EF2	-0.27	-0.43	0.458447	0.28438		-0.99	-1.44	-0.05	-0.02	-0.31	-0.57	0.395725	0.568092		-1.07948	-1.51055	-1.37148	-0.0464594	-0.0444031	-0.00314594	0.273694	0.642801	EEF2;EF2	NM_001961.3	P13639	Elongation factor 2 (EF-2)	EEF2;EF2	translation factors	client	x	x;x	x;x	x;x
EIF2S3	-0.123214	-0.476719	0.0771541	0.152238		-1.26741	-2.00163	0.027764	0.155863	-0.13	-0.45	0.181746	0.214898		-0.755376	-1.34912	-2.00631	0.010386	0.0477291	0.133056	0.138861	0.188643	EIF2S3	NM_001415.3	P41091	Eukaryotic translation initiation factor 2 subunit 3 (Eukaryotic translation initiation factor 2 subunit gamma X) (eIF-2-gamma X) (eIF-2gX)	EIF2G;EIF2S3	x	x	x	x;x	x;x	x;x
FANCD2	-0.349713	-1.13473	-0.411692	0.120253								0.188461	-0.195254		-0.875889	-0.883822		-0.166819			0.29632	-0.187205	FANCD2	NM_033084.3	Q9BXW9	Fanconi anemia group D2 protein (Protein FACD2)	FACD;FANCD2	x	x	x	x;x	x;x	x;x
FANCI	-0.368812	-1.45827	-0.507107	0.103593				-0.246087				0.140795	-0.446031		-1.02065	-1.48993	-1.80729	-0.210108	-0.378439	-0.66419	0.0266592	-0.29754	FANCI	NM_001113378.1	Q9NVI1	Fanconi anemia group I protein (Protein FACI)	FANCI;KIAA1794	x	x	x	x;x	x;x	x;x
FARSA	-0.187411	-0.376732	-0.531005	-0.0663767				0.00932412	0.0200497		-0.38	-0.398829	-0.628924		-0.398938	-1.06609	-1.61127	-0.00131942	-0.0269097	-0.00815767	-0.202069	-0.70959	FARSA	NM_004461.2	Q9Y285	Phenylalanine--tRNA ligase alpha chain (EC 6.1.1.20) (CML33) (Phenylalanyl-tRNA synthetase alpha chain) (PheRS)	FARSLA;FARSA;FARSL;FARS	x	x	x	x;x;x;x	x;x;x;x	x;x;x;x
FASN	-0.276677	-0.812182	-1.72645	-0.895971		-1.6208	-1.89861	-0.122748	-0.183588	-0.42	-0.86	-0.346156	-0.615277		-0.807802	-1.79639	-1.87849	-0.0838503	-0.127037	-0.0969727	-0.30687	-0.813246	FASN	NM_004104.4	P49327	Fatty acid synthase (EC 2.3.1.85) [Includes: [Acyl-carrier-protein] S-acetyltransferase (EC 2.3.1.38); [Acyl-carrier-protein] S-malonyltransferase (EC 2.3.1.39); 3-oxoacyl-[acyl-carrier-protein] synthase (EC 2.3.1.41); 3-oxoacyl-[acyl-carrier-protein] reductase (EC 1.1.1.100); 3-hydroxypalmitoyl-[acyl-carrier-protein] dehydratase (EC 4.2.1.61); Enoyl-[acyl-carrier-protein] reductase (EC 1.3.1.10)…	FAS;FASN	others	client	x	Oncogene;x	Tumor_supressor;x	x;x
GTF3C5	-0.258391	-0.579448	-0.418109	-0.155651			-0.786367	0.200951	-0.576257			-0.169634	-0.369237		-0.610096	-0.845814	-0.962671	0.0525666	-0.217709	-0.226533	-0.00164711	-0.29535	GTF3C5	NM_012087.3	Q9Y5Q8	General transcription factor 3C polypeptide 5 (TF3C-epsilon) (Transcription factor IIIC 63 kDa subunit) (TFIIIC 63 kDa subunit) (TFIIIC63) (Transcription factor IIIC subunit epsilon)	GTF3C5;CDABP0017	x	x	x	x;x	x;x	x;x
HCFC1	-0.174117	-0.550993	0.346648	-0.363487		-0.68216	-1.44393	-0.0457516	-0.205115			0.177115	0.690442		-0.347094	-1.25612	-1.35515	-0.0557531	-0.0849335	-0.0750507	0.0424849	0.690374	HCFC1	NM_005334.2	P51610	Host cell factor 1 (HCF) (HCF-1) (C1 factor) (CFF) (VCAF) (VP16 accessory protein) [Cleaved into: HCF N-terminal chain 1; HCF N-terminal chain 2; HCF N-terminal chain 3; HCF N-terminal chain 4; HCF N-terminal chain 5; HCF N-terminal chain 6; HCF C-terminal chain 1; HCF C-terminal chain 2; HCF C-terminal chain 3; HCF C-terminal chain 4; HCF C-terminal chain 5; HCF C-terminal chain 6]	HFC1;HCFC1;HCF1	transcription factor	client	x	x;x;x	x;x;x	x;x;x
ILK	-0.218347	-0.646112	0.434787	-0.187553		0.566289		-0.214795	-0.236791			-0.0197742	0.4379			0.117457	-1.38141		-0.0764815	-0.0551966	-0.0538366	0.551961	ILK	NM_004517.2	Q13418	Integrin-linked protein kinase (EC 2.7.11.1) (59 kDa serine/threonine-protein kinase) (ILK-1) (ILK-2) (p59ILK)	ILK1;ILK2;ILK	kinases	client	x	x;x;x	x;x;x	x;x;Kinase
LCK	-1.07957	-2.44741	0.275546	-0.116117		-1.39858	-2.6506	-0.870097	-1.97	-0.84	-2.32	-0.0905142	0.330075		-1.11405	-2.34602	-2.74241	-0.860765	-1.10335	-1.48448	-0.313369	0.35644	LCK	NM_001042771.1	P06239	Tyrosine-protein kinase Lck (EC 2.7.10.2) (Leukocyte C-terminal Src kinase) (LSK) (Lymphocyte cell-specific protein-tyrosine kinase) (Protein YT16) (Proto-oncogene Lck) (T cell-specific protein-tyrosine kinase) (p56-LCK)	LCK	kinases	client	x	Oncogene	x	Kinase
MAP2K4	-0.223862	-0.346646	0.693554	0.0150985								0.0592174	0.783053			-0.166524		-0.00446159			-0.119689	0.704392	MAP2K4	NM_003010.2	P45985	Dual specificity mitogen-activated protein kinase kinase 4 (MAP kinase kinase 4) (MAPKK 4) (EC 2.7.12.2) (JNK-activating kinase 1) (MAPK/ERK kinase 4) (MEK 4) (SAPK/ERK kinase 1) (SEK1) (Stress-activated protein kinase kinase 1) (SAPK kinase 1) (SAPKK-1) (SAPKK1) (c-Jun N-terminal kinase kinase 1) (JNKK)	MEK4;SERK1;MKK4;SKK1;MAP2K4;JNKK1;SEK1;PRKMK4	x	x	x	x;x;x;x;x;x;x;x	x;x;x;x;Tumor_supressor;x;x;x	x;x;x;x;Kinase;x;x;x
MLH1	-0.42194	-0.670934	0.101759	0.103486				-0.466419				0.207288	0.372369		-0.180309				-0.488949		0.160807	0.338459	MLH1	NM_000249.2	P40692	DNA mismatch repair protein Mlh1 (MutL protein homolog 1)	COCA2;MLH1	x	x	x	x;x	x;Tumor_supressor	x;x
MTCH2	-0.111415	-0.392876	-0.240787	0.0380421		-0.154584	-0.410535	0.138022	0.108793	0.03		-0.0347432	-0.220992		-0.951265	-0.351556	-1.09919	0.014261	0.0661479	0.0682935	-0.15435	-0.321934	MTCH2	NM_014342.2	Q9Y6C9	Mitochondrial carrier homolog 2 (Met-induced mitochondrial protein)	HSPC032;MTCH2;MIMP	x	x	x	x;x;x	x;x;x	x;x;x
NEK9	-0.192695	-0.62814	0.197949	0.0752611		0.608207	-2.46044	-0.267762		-0.06	-0.7	0.446607	0.497948		-1.18875	-1.20069	-2.09495	-0.0298861	-0.0686584		0.25925	0.439514	NEK9	NM_033116.3	Q8TD19	Serine/threonine-protein kinase Nek9 (EC 2.7.11.1) (Nercc1 kinase) (Never in mitosis A-related kinase 9) (NimA-related protein kinase 9) (NimA-related kinase 8) (Nek8)	KIAA1995;NERCC;NEK8;NEK9	x	x	x	x;x;x;x	x;x;Tumor_supressor;x	x;x;Kinase;Kinase
NSUN5	-0.313513	-0.954138	-0.370514	-0.27564				0.179861	0.13458			-0.230482	-0.303851		-1.04788	-1.84939	-1.57469	-0.309306	-0.0144754	0.177556	-0.304104	-0.264449	NSUN5	NM_148956.1	Q96P11	Putative methyltransferase NSUN5 (EC 2.1.1.-) (NOL1-related protein) (NOL1R) (NOL1/NOP2/Sun domain family member 5) (Williams-Beuren syndrome chromosomal region 20A protein)	NSUN5;WBSCR20;WBSCR20A	x	x	x	x;x;x	x;x;x	x;x;x
NUP205	-0.17	-0.41	0.0803284	-0.0527643		0.287375	-1.08566	-0.127451				-0.0161345	0.0783092		0.376621	-1.05315	-0.973682	-0.0855529	0.0269947	0.0533569	-0.117841	0.0992647	NUP205	NM_015135.1	Q92621	Nuclear pore complex protein Nup205 (205 kDa nucleoporin) (Nucleoporin Nup205)	KIAA0225;C7orf14;NUP205	x	x	x	x;x;x	x;x;x	x;x;x
NUP37	-0.515542	-1.23236	0.0888159	0.100242		-2.59594	1.68597	-0.140835		-0.407686		-0.00406702	-0.257366		-0.988774	-1.23177	-1.59796	-0.126827	-0.173017	0.0740078	0.0138838	-0.146925	NUP37	NM_024057.2	Q8NFH4	Nucleoporin Nup37 (p37) (Nup107-160 subcomplex subunit Nup37)	NUP37	x	x	x	x	x	x
NUP85	-0.251109	-0.80216	-0.416752	-0.303687			-0.446332	-0.221039				-0.268491	-0.17852		0.921433	-0.88296		0.00755907	0.036264	-0.0568774	-0.363631	-0.146223	NUP85	NM_024844.3	Q9BW27	Nuclear pore complex protein Nup85 (85 kDa nucleoporin) (FROUNT) (Nucleoporin Nup75) (Nucleoporin Nup85) (Pericentrin-1)	NUP85;PCNT1;NUP75	x	x	x	x;x;x	x;x;x	x;x;x
P34CDC2;CDK1;CDC2;CDKN1;CDC28A	-0.59	-1.63	0.321646	0.0640476		-1.27	-2.3		-0.44	-0.64		-0.00262829	-0.171167		-1.23916	-1.82031	-2.43551	-0.300492	-0.401514	-0.584167	0.156403	0.105323	P34CDC2;CDK1;CDC2;CDKN1;CDC28A	NM_001786.4	P06493	Cyclin-dependent kinase 1 (CDK1) (EC 2.7.11.22) (EC 2.7.11.23) (Cell division control protein 2 homolog) (Cell division protein kinase 1) (p34 protein kinase)	P34CDC2;CDC2;CDKN1;CDC28A;CDK1	others	client	x	x;x;x;x;x	x;Tumor_supressor;x;x;x	x;x;x;x;Kinase
POLR2A;POLR2	-0.18	-0.35	-0.179248	-0.575326		-0.83	-0.99	0.16	0.69	-0.23	-0.32	0.0367604	0.243088		-0.731289	-0.821683	-1.21095	0.260527	0.363608	0.54799	-0.259795	0.243626	POLR2A;POLR2	NM_000937.2	P24928	DNA-directed RNA polymerase II subunit RPB1 (RNA polymerase II subunit B1) (EC 2.7.7.6) (DNA-directed RNA polymerase II subunit A) (DNA-directed RNA polymerase III largest subunit) (RNA-directed RNA polymerase II subunit RPB1) (EC 2.7.7.48)	POLR2;POLR2A	others		x	x;x	x;x	x;x
PRKDC;HYRC1;HYRC	-0.31	-0.65	-0.523533	0.0908384		-0.85	-1.81	-0.04	-0.01	-0.19	-0.57	0.152064	-0.283351		-0.854386	-1.80616	-1.98956	-0.0297529	-0.0322727	-0.0112509	-0.00625124	-0.450752	PRKDC;HYRC1;HYRC	NM_006904.6	P78527	DNA-dependent protein kinase catalytic subunit (DNA-PK catalytic subunit) (DNA-PKcs) (EC 2.7.11.1) (DNPK1) (p460)	PRKDC;HYRC1;HYRC	kinases	client	x	x;x;x	x;x;x	Kinase;x;x
RABGGTA	-0.171027	-0.660019	-0.158543	0.0732077		0.393087	0.21617					0.116657	-0.0368665		-0.0133763	-0.0911795	-1.00615	-0.184987	-0.000786093	-0.10625	0.302683	0.0130098	RABGGTA	NM_182836.1	Q92696	Geranylgeranyl transferase type-2 subunit alpha (EC 2.5.1.60) (Geranylgeranyl transferase type II subunit alpha) (Rab geranyl-geranyltransferase subunit alpha) (Rab GG transferase alpha) (Rab GGTase alpha) (Rab geranylgeranyltransferase subunit alpha)	RABGGTA	x	x	x	x	x	x
SMU1	-0.157126	-0.398684	0.619605	0.126257		-0.0494177	-1.15916	-0.0148658	0.150567	-0.07	-0.31	0.0970344	0.627792		-0.486308	-1.25545	-0.965862	0.0133172	0.0399957	0.151632	0.0299171	0.617305	SMU1	NM_018225.2	Q2TAY7	WD40 repeat-containing protein SMU1 (Smu-1 suppressor of mec-8 and unc-52 protein homolog)	SMU1	x	x	x	x	x	x
TELO2	-0.611623	-1.11141	-2.15309	-0.921906								-0.290615	-1.26528					-0.454783	-0.378883	-0.236242	-0.364812	-0.881587	TELO2	NM_016111.3	Q9Y4R8	Telomere length regulation protein TEL2 homolog (Protein clk-2 homolog) (hCLK2)	KIAA0683;TELO2	cochaperone		x	x;x	x;x	x;x
TRMT6	-0.183884	-0.63386	-0.371031	-0.359244					-0.385217	-0.1		-0.288778	-0.532711		-0.565522	-1.71241	-1.55451	-0.124508	-0.0927725	-0.28537	-0.357579	-0.524543	TRMT6	NM_015939.3	Q9UJA5	tRNA (adenine(58)-N(1))-methyltransferase non-catalytic subunit TRM6 (tRNA(m1A58)-methyltransferase subunit TRM6) (tRNA(m1A58)MTase subunit TRM6)	TRM6;CGI-09;KIAA1153;TRMT6	x	x	x	x;x;x;x	x;x;x;x	x;x;x;x
UMPS	-0.110153	-0.443497	-0.538728	-0.805589		-0.362267	-1.47942	-0.006376		-0.23	-0.5	-0.200296	-0.238197		-0.180579	-1.22476	-1.14124	0.0275448	-0.0269013	-0.107561	-0.707223	-0.440342	UMPS	NM_000373.2	P11172	Uridine 5'-monophosphate synthase (UMP synthase) [Includes: Orotate phosphoribosyltransferase (OPRT) (OPRTase) (EC 2.4.2.10); Orotidine 5'-phosphate decarboxylase (ODC) (EC 4.1.1.23) (OMPdecase)]	OK/SW-cl.21;UMPS	x	x	x	x;x	x;x	x;x
ZAP70	-0.20146	-0.682742	-0.808928	-0.196765		-0.555722	-2.15789	0.327909		-0.14	-0.72	0.055583	-0.17223		-0.575068	-1.52213	-2.46422	0.0579301	0.094574	0.189147	-0.150102	-0.437169	ZAP70	NM_001079.3	P43403	Tyrosine-protein kinase ZAP-70 (EC 2.7.10.2) (70 kDa zeta-chain associated protein) (Syk-related tyrosine kinase)	SRK;ZAP70	kinases	client	x	x;x	x;x	x;Kinase
PLK1	-0.74756	-0.519466	0.412576	-0.165483			-0.867072					-0.0931156	-0.0748686		-1.01674	-0.688769	-0.329511	0.153753	-0.0348456	-0.22185	-0.0908346	0.185258	PLK1	NM_005030.3	P53350	Serine/threonine-protein kinase PLK1 (EC 2.7.11.21) (Polo-like kinase 1) (PLK-1) (Serine/threonine-protein kinase 13) (STPK13)	PLK;PLK1	kinases	client	x	x;x	x;Tumor_supressor	x;Kinase
EIF2AK2	-0.027322	0.23842	1.03008	0.347207		-0.0158804	0.636299					0.434874	0.988045		-0.714824	0.242908	0.321988		-0.0701524	-0.134402	0.483995	0.926995	EIF2AK2	NM_002759.1	P19525	Interferon-induced, double-stranded RNA-activated protein kinase (EC 2.7.11.1) (Eukaryotic translation initiation factor 2-alpha kinase 2) (eIF-2A protein kinase 2) (Interferon-inducible RNA-dependent protein kinase) (P1/eIF-2A protein kinase) (Protein kinase RNA-activated) (PKR) (Tyrosine-protein kinase EIF2AK2) (EC 2.7.10.2) (p68 kinase)	PRKR;PKR;EIF2AK2	kinases	client	x	Oncogene;x;x	x;x;Tumor_supressor	x;x;Kinase
FYN	0.133483	-1.80395	0.000158451	0.374567			1.05722			0.07	0.24	0.494253	0.423966		-0.703116		-1.98546		-0.736825		0.548086	0.445252	FYN	NM_002037.3	P06241	Tyrosine-protein kinase Fyn (EC 2.7.10.2) (Proto-oncogene Syn) (Proto-oncogene c-Fyn) (Src-like kinase) (SLK) (p59-Fyn)	FYN	kinases	client	x	Oncogene	x	Kinase
IRAK4	-0.112715	-0.650902	0.0237303	0.158038								0.236045	0.414416			-1.10263					-0.0536959	0.160471	IRAK4	NM_001114182.1	Q9NWZ3	Interleukin-1 receptor-associated kinase 4 (IRAK-4) (EC 2.7.11.1) (Renal carcinoma antigen NY-REN-64)	IRAK4	x	x	x	x	x	Kinase
MAP4K1	-0.228669	-0.740143	-0.722149	-0.0330962								0.0437114	-0.410032								-0.141532	-0.398674	MAP4K1	NM_001042600.1	Q92918	Mitogen-activated protein kinase kinase kinase kinase 1 (EC 2.7.11.1) (Hematopoietic progenitor kinase) (MAPK/ERK kinase kinase kinase 1) (MEK kinase kinase 1) (MEKKK 1)	MAP4K1;HPK1	x	x	x	x;x	Tumor_supressor;x	Kinase;x
OGT	-0.97065	-0.828153	-0.0195549	0.107347								0.31895	0.371767		-0.81676	-0.819561	-0.721088	0.423172	-2.24797		0.0843236	0.285521	OGT	NM_181672.1	O15294	UDP-N-acetylglucosamine--peptide N-acetylglucosaminyltransferase 110 kDa subunit (EC 2.4.1.-) (O-GlcNAc transferase subunit p110) (O-linked N-acetylglucosamine transferase 110 kDa subunit)	OGT	x	x	x	x	x	x
PTK7	-0.212907	-1.10401	-0.242965	-0.306144								-0.175358	-0.00666406								-0.170118	0.0938219	PTK7	NM_002821.3	Q13308	Inactive tyrosine-protein kinase 7 (Colon carcinoma kinase 4) (CCK-4) (Protein-tyrosine kinase 7) (Pseudo tyrosine kinase receptor 7) (Tyrosine-protein kinase-like 7)	CCK4;PTK7	x	x	x	x;x	x;x	x;Kinase
SRPK2	0.134941	0.284277	0.578074	0.254863								0.0774913	0.876015		0.151425	0.507464			0.0191473		0.198788	0.700818	SRPK2	NM_182692.1	P78362	SRSF protein kinase 2 (EC 2.7.11.1) (SFRS protein kinase 2) (Serine/arginine-rich protein-specific kinase 2) (SR-protein-specific kinase 2) [Cleaved into: SRSF protein kinase 2 N-terminal; SRSF protein kinase 2 C-terminal]	SRPK2	x	x	x	x	x	Kinase
STK38	-0.424417	-0.983076	0.0127516	-0.490651								-0.352995	0.343471		-0.352151	-2.06947	-2.21507				-0.509879	0.245404	STK38	NM_007271.2	Q15208	Serine/threonine-protein kinase 38 (EC 2.7.11.1) (NDR1 protein kinase) (Nuclear Dbf2-related kinase 1)	NDR1;STK38	x	x	x	x;x	x;x	x;Kinase
TOE1	-0.0844867	-0.577837	0.499354	0.303039		-0.553916	-0.840955					0.496842	0.174399		-0.61749	-0.398672		-0.181005	-0.122911		0.425343	0.392273	TOE1	NM_025077.3	Q96GM8	Target of EGR1 protein 1	TOE1	x	x	x	x	x	x

## Sheet: Legend 2-column def.
Gene name
REFSEQ Accession
stSILAC 6h-mRNA_fold change treated vs untreated	mRNA: log2 of fold change (treated/control) at 6h - Samples as stSILAC exp.
stSILAC 20h-mRNA_fold change treated vs untreated	mRNA: log2 of fold change (treated/control) at 20h - Samples as stSILAC exp.
pcSILACexp1 mRNA fold change 6h	pcSILAC experiment 1 : mRNA: log2 of fold change (treated/control) at 6h
pcSILACexp1 mRNA fold change 20h	pcSILAC experiment 1 : mRNA: log2 of fold change (treated/control) at 20h
pcSILACexp2 mRNA fold change 6h	pcSILAC experiment 2 : mRNA: log2 of fold change (treated/control) at 6h
pcSILACexp2 mRNA fold change 20h	pcSILAC experiment 2 : mRNA: log2 of fold change (treated/control) at 20h
index	MaxQuant index
genes	Gene names
avg(S1,S2) 6h	Average of S1,S2 ratios (net (treated/control) protein ratio from pcSILAC raw data) - not normalized - 6h
centered log2(avg(S1S2)6h)	Average of S1,S2 ratios (net (treated/control) protein ratio from pcSILAC raw data) - log2 and distribution centered around 0 - 6h
avg(S1,S2) 12h	same as above, for t=12h
centered log2(avg(S1, S2)12h)	same as above, for t=20h
average(S1,S2) at 20h	same as above, for t=20h
centered log2(avg(S1,S2 at 20h)	same as above, for t=20h
Uniprot
Protein.Names	IPI names
Gene.Names	IPI gene names
id
protein names	reviewed (Uniprot) names
Reviewed IDs	reviewed Ids
genes	reviewed (Uniprot) genes
***
MQ id	Max Quant id
Length	sequence length
#K	number of K in sequence
#R	number of R in sequence
Fract iBAQ score global	total ion intensity (basis for iBAQ score)
tot iBAQ score
***
id
Protein Names
Gene Names
Protein Descriptions
Uniprot
Uniprot Name
***
n_nonConverging	0= convergence
resNorm	residual norm of the fitting; if large-> poor fitting
kA_app [/hr]	k apparent (A=control sample)
kB_app [/hr]	k apparent (B=GA treated sample)
kB_app/kA_app
kA_specific [/hr]	true decay constant kdeg (A=control sample)
kB_specific [/hr]	true decay constant kdeg (B=GA treated sample)
kBspec/kAspec
log2(kBspec/kAspec)
ln2/kA_spec	half-life control sample
ln2/kB_spec	half-life treated sample
vB/vA	ratio of synthesis rates treated/control
log2(vB/vA)
P_B / P_A	ratio of steady-state (t-> infinite) concentrations of pA(control), pB(treated)
log2(P_B / P_A)
***
p_A [a.u. - concentration]	steady-state (t-> infinite) concentrations of pA(control), pB(treated)
p_B [a.u. - concentration]	steady-state (t-> infinite) concentrations of pA(control), pB(treated)
V_A [a.u. - concentration/time]	synthesis rate control
V_B [a.u. - concentration/time]	synthesis rate treated
***
d_pB_dt (time_drug) [a.u.]	Flux total at time of drug addition
d_V-synth (td) [a.u.]	Flux synthesis at time of drug addition
d_V-degrad (td) [a.u.]	Flux decay at time of drug addition
d_V-dilution (td) [a.u.]	Flux dilution term at time of drug addition
***
d_pB_dt (6 hr) [a.u.]	Same as above, later time point
d_V-synth (6 hr) [a.u.]	Same as above, later time point
d_V-degrad (6 hr) [a.u.]	Same as above, later time point
d_V-dilution (6 hr) [a.u.]	Same as above, later time point
***
d_pB_dt (20 hr) [a.u.]	Same as above, later time point
d_V-synth (20 hr) [a.u.]	Same as above, later time point
d_V-degrad (20 hr) [a.u.]	Same as above, later time point
d_V-dilution (20 hr) [a.u.]	Same as above, later time point
***
d_pB_dt (200 hr) [a.u.]	Same as above, later time point
d_V-synth (200 hr) [a.u.]	Same as above, later time point
d_V-degrad (200 hr) [a.u.]	Same as above, later time point
d_V-dilution (200 hr) [a.u.]	Same as above, later time point
id
Interactor category	see previous tables for definition
Interactor type	see previous tables for definition
HS genes richter	see previous tables for definition
Oncogene	see previous tables for definition
Suppressor	see previous tables for definition
Human kinase	see previous tables for definition

## Sheet: mRNA levels-kinetic param.
Gene name	REFSEQ Accession	stSILAC 6h-mRNA_fold change treated vs untreated	stSILAC 20h-mRNA_fold change treated vs untreated	pcSILACexp1 mRNA fold change 6h	pcSILACexp1 mRNA fold change 20h	pcSILACexp2 mRNA fold change 6h	pcSILACexp2 mRNA fold change 20h		index	genes	avg(S1,S2) 6h	centered log2(avg(S1S2)6h)	avg(S1,S2) 12h	centered log2(avg(S1, S2)12h)	average(S1,S2) at 20h	centered log2(avg(S1,S2 at 20h)	Uniprot	Protein.Names	Gene.Names	id	protein names	Reviewed IDs	genes	***	MQ id	Length	#K	#R	Fract iBAQ score global	tot iBAQ score	***	id	Protein Names	Gene Names	Protein Descriptions	Uniprot	Uniprot Name	***	n_nonConverging	resNorm	kA_app [/hr]	kB_app [/hr]	kB_app/kA_app	kA_specific [/hr]	kB_specific [/hr]	kBspec/kAspec	log2(kBspec/kAspec)	ln2/kA_spec	ln2/kB_spec
CTSD;CPSD	NM_001909.3	1.194	0.118	0.066	1.111	0.118	1.032		138	CTSD;CPSD	0.854444	-0.0309426	1.15917	0.123088	1.0889	0.369474	P07339	Cathepsin D;Cathepsin D light chain;Cathepsin D heavy chain	CTSD;CPSD	945	Cathepsin D (EC 3.4.23.5) [Cleaved into: Cathepsin D light chain; Cathepsin D heavy chain]	;P07339(IPI00011229)	CTSD;CPSD	***	945	412	23	12	0.000213		***	945	Cathepsin D;Cathepsin D light chain;Cathepsin D heavy chain	CTSD;CPSD	Cathepsin D	P07339	CATD_HUMAN		0	0.2257	0.0439	0.033	0.7525	0.0189	0.0267	1.4085	0.4941	36.672	25.9588
DNAJB1	NM_006145.1	4.179	3.233	3.698	3.254	3.752	2.966		198	HSPF1;DNAJ1;DNAJB1;HDJ1	1.77825	1.02646	4.06119	1.9319	1.68239	0.99711	P25685	DnaJ homolog subfamily B member 1;Heat shock 40 kDa protein 1;HSP40;DnaJ protein homolog 1;HDJ-1	DNAJB1;DNAJ1;HDJ1;HSPF1	1298	DnaJ homolog subfamily B member 1 (DnaJ protein homolog 1) (Heat shock 40 kDa protein 1) (HSP40) (Heat shock protein 40) (Human DnaJ protein 1) (hDj-1)	;P25685(IPI00015947)	HSPF1;DNAJ1;DNAJB1;HDJ1	***	1298	340	28	26	0.000575		***	1298	DnaJ homolog subfamily B member 1;Heat shock 40 kDa protein 1;HSP40;DnaJ protein homolog 1;HDJ-1	DNAJB1;DNAJ1;HDJ1;HSPF1	DnaJ homolog subfamily B member 1	P25685	DNJB1_HUMAN		NaN	NaN	NaN	NaN	NaN	NaN	NaN	NaN	NaN	#VALUE!	#VALUE!
HSP90B1	NM_003299.1	1.017	1.957	1.807	0.651	2.409	0.544		338	GRP94;HSP90B1;TRA1	1.02733	0.234902	1.68952	0.666611	1.51547	0.84637	P14625	Endoplasmin;Heat shock protein 90 kDa beta member 1;94 kDa glucose-regulated protein;gp96 homolog;Tumor rejection antigen 1	HSP90B1;TRA1	2074	Endoplasmin (94 kDa glucose-regulated protein) (GRP-94) (Heat shock protein 90 kDa beta member 1) (Tumor rejection antigen 1) (gp96 homolog)	;P14625(IPI00027230)	GRP94;HSP90B1;TRA1	***	2074	803	78	38	0.000853		***	2074	Endoplasmin;Heat shock protein 90 kDa beta member 1;94 kDa glucose-regulated protein;gp96 homolog;Tumor rejection antigen 1	HSP90B1;TRA1	Endoplasmin	P14625	ENPL_HUMAN		0	0.4169	0.0328	0.0205	0.6254	0.0079	0.0142	1.7983	0.8466	87.7342	48.8099
HSPA1A	NM_005345.5	4.045	6.851	8.678	5.347	7.855	0
RCC2;TD60;KIAA1470	NM_018715.3	0.109	0.366	0.399	0.082	0.142	0.01		759	RCC2;TD60;KIAA1470	0.841019	-0.0537894	0.873911	-0.284443	0.563245	-0.581564	Q9P258	Protein RCC2;Telophase disk protein of 60 kDa;RCC1-like protein TD-60	RCC2;KIAA1470;TD60	5044	Protein RCC2 (RCC1-like protein TD-60) (Telophase disk protein of 60 kDa)	;Q9P258(IPI00465044)	RCC2;TD60;KIAA1470	***	5044	522	33	34	0.000657		***	5044	Protein RCC2;Telophase disk protein of 60 kDa;RCC1-like protein TD-60	RCC2;KIAA1470;TD60	Protein RCC2	Q9P258	RCC2_HUMAN		0	0.1937	0.0344	0.0275	0.8005	0.0095	0.0212	2.2402	1.1636	72.9579	32.6934
SERPINH1	NM_001235.2	4.16	3.306	3.298	3.834	3.226	3.435
AHSA1	NM_012111.2	2.169	1.011	1.514	1.936	1.797	1.687		371	HSPC322;C14orf3;AHSA1	0.975561	0.160303	1.59301	0.581755	1.82159	1.1118	O95433	Activator of 90 kDa heat shock protein ATPase homolog 1;p38	AHSA1;C14orf3;HSPC322	2288	Activator of 90 kDa heat shock protein ATPase homolog 1 (AHA1) (p38)	;O95433(IPI00030706)	HSPC322;C14orf3;AHSA1	***	2288	338	27	15	0.000787		***	2288	Activator of 90 kDa heat shock protein ATPase homolog 1;p38	AHSA1;C14orf3;HSPC322	Activator of 90 kDa heat shock protein ATPase homolog 1	O95433	AHSA1_HUMAN		0	0.9532	0.0288	0.0166	0.5756	0.0039	0.0102	2.6342	1.3973	177.718	67.951
ANXA6;ANX6	NM_001155.4	2.306	0.761	0.724	2.054	0.695	1.854		549	ANXA6;ANX6	0.960313	0.137577	1.38867	0.383699	1.50612	0.837434	P08133	Annexin A6;Annexin-6;Annexin VI;Lipocortin VI;p68;p70;Protein III;Chromobindin-20;67 kDa calelectrin;Calphobindin-II	ANXA6;ANX6	3677	Annexin A6 (67 kDa calelectrin) (Annexin VI) (Annexin-6) (Calphobindin-II) (CPB-II) (Chromobindin-20) (Lipocortin VI) (Protein III) (p68) (p70)	;P08133(IPI00221226)	ANXA6;ANX6	***	3677	673	52	42	0.000868		***	3677	Annexin A6;Annexin-6;Annexin VI;Lipocortin VI;p68;p70;Protein III;Chromobindin-20;67 kDa calelectrin;Calphobindin-II	ANXA6;ANX6	Annexin A6	P08133	ANXA6_HUMAN		NaN	NaN	NaN	NaN	NaN	NaN	NaN	NaN	NaN	#VALUE!	#VALUE!
CDK5	NM_017774.2	0.176	0.156	0.18	0.369	0.173	0.405
CENPF	NM_016343.3	0.551	0.109	0.299	0.481	0.251	0.525
CHORDC1;CHP1	NM_012124.2	3.455	1.667	1.363	3.501	4.52	4.103		195	CHORDC1;CHP1	1.00704	0.206119	1.46469	0.460594	1.559	0.88722	Q9UHD1-1;Q9UHD1;Q9UHD1-2	Cysteine and histidine-rich domain-containing protein 1;CHORD domain-containing protein 1	CHORDC1;CHP1	1290	Cysteine and histidine-rich domain-containing protein 1 (CHORD domain-containing protein 1) (CHORD-containing protein 1) (CHP-1) (Protein morgana)	;Q9UHD1(IPI00015897)	CHORDC1;CHP1	***	1290	332	39	12	0.00088		***	1290	Cysteine and histidine-rich domain-containing protein 1;CHORD domain-containing protein 1	CHORDC1;CHP1	Isoform 1 of Cysteine and histidine-rich domain-containing protein 1;Isoform 2 of Cysteine and histidine-rich domain-containing protein 1	Q9UHD1-1;Q9UHD1;Q9UHD1-2	CHRD1_HUMAN		0	0.7939	0.0285	0.0178	0.6253	0.0036	0.0115	3.2128	1.6838	192.528	60.2696
DNAJA1	NM_001539.2	2.247	1.145	1.56	1.891	1.942	1.706		158	DNAJA1;HSPF4;HSJ2;HDJ2;DNAJ2	1.03788	0.249638	1.69626	0.672354	1.66029	0.978037	P31689	DnaJ homolog subfamily A member 1;Heat shock 40 kDa protein 4;DnaJ protein homolog 2;HDJ-2;HSJ-2;HSDJ	DNAJA1;DNAJ2;HDJ2;HSJ2;HSPF4	1041	DnaJ homolog subfamily A member 1 (DnaJ protein homolog 2) (HSDJ) (Heat shock 40 kDa protein 4) (Heat shock protein J2) (HSJ-2) (Human DnaJ protein 2) (hDj-2)	;P31689(IPI00012535)	DNAJA1;HSPF4;HSJ2;HDJ2;DNAJ2	***	1041	397	36	25	0.000646		***	1041	DnaJ homolog subfamily A member 1;Heat shock 40 kDa protein 4;DnaJ protein homolog 2;HDJ-2;HSJ-2;HSDJ	DNAJA1;DNAJ2;HDJ2;HSJ2;HSPF4	DnaJ homolog subfamily A member 1	P31689	DNJA1_HUMAN		0	0.2201	0.0645	0.0666	1.0324	0.0395	0.0602	1.5236	0.6075	17.5468	11.5133
HSP90AA1	NM_001017963.2	2.95	1.571	1.809	2.461	1.901	2.37		696	HSP90AA1;HSPC1;HSP90A;HSPCA	0.891352	0.0300673	1.76171	0.726976	2.00852	1.25274	P07900-2;P07900;P07900-1	Heat shock protein HSP 90-alpha;HSP 86;Renal carcinoma antigen NY-REN-38	HSP90AA1;HSP90A;HSPC1;HSPCA	4586	Heat shock protein HSP 90-alpha (Heat shock 86 kDa) (HSP 86) (HSP86) (Renal carcinoma antigen NY-REN-38)	;P07900(IPI00382470;IPI00784295)	HSP90AA1;HSPC1;HSP90A;HSPCA	***	4586	854	83	39	0.0101		***	4586	Heat shock protein HSP 90-alpha;HSP 86;Renal carcinoma antigen NY-REN-38	HSP90AA1;HSP90A;HSPC1;HSPCA	Isoform 2 of Heat shock protein HSP 90-alpha;Isoform 1 of Heat shock protein HSP 90-alpha	P07900-2;P07900;P07900-1	HS90A_HUMAN		0	1.7183	0.0292	0.0205	0.7007	0.0043	0.0141	3.2894	1.7178	161.186	49.156
HSP90AB1	NM_007355.2	2.244	0.881	1.268	2.004	1.494	1.804		733	HSP90AB1;HSPC2;HSP90B;HSPCB	0.883077	0.0166108	1.31812	0.30848	1.28273	0.605817	P08238;Q58FF7	Heat shock protein HSP 90-beta;HSP 84;Putative heat shock protein HSP 90-beta-3;Heat shock protein 90-beta c	HSP90AB1;HSP90B;HSPC2;HSPCB;HSP90AB3P;HSP90BC	4871	Heat shock protein HSP 90-beta (HSP 90) (Heat shock 84 kDa) (HSP 84) (HSP84)	;P08238(IPI00414676)	HSP90AB1;HSPC2;HSP90B;HSPCB	***	4871	724	75	32	0.00326		***	4871	Heat shock protein HSP 90-beta;HSP 84;Putative heat shock protein HSP 90-beta-3;Heat shock protein 90-beta c	HSP90AB1;HSP90B;HSPC2;HSPCB;HSP90AB3P;HSP90BC	Heat shock protein HSP 90-beta;Putative heat shock protein HSP 90-beta-3	P08238;Q58FF7	HS90B_HUMAN;H90B3_HUMAN		0	0.3991	0.0307	0.0278	0.9063	0.0058	0.0215	3.7271	1.8981	119.5	32.2372
MTOR	NM_004958.2	0.299	0.13	0.205	0.538	0.372	0.638
PRKAR1A	NM_002734.3	1.079	0.316	0.359	1.217	0.391	1.35		268	PRKAR1A;TSE1;PKR1;PRKAR1	1.21182	0.473179	1.57366	0.564122	1.7608	1.06283	P10644	cAMP-dependent protein kinase type I-alpha regulatory subunit;Tissue-specific extinguisher 1	PRKAR1A;PKR1;PRKAR1;TSE1	1664	cAMP-dependent protein kinase type I-alpha regulatory subunit (Tissue-specific extinguisher 1) (TSE1)	;P10644(IPI00021831)	PRKAR1A;TSE1;PKR1;PRKAR1	***	1664	381	22	31	0.000438		***	1664	cAMP-dependent protein kinase type I-alpha regulatory subunit;Tissue-specific extinguisher 1	PRKAR1A;PKR1;PRKAR1;TSE1	cAMP-dependent protein kinase type I-alpha regulatory subunit	P10644	KAP0_HUMAN		0	0.333	0.0769	0.0559	0.7272	0.052	0.0496	0.9541	-0.0678	13.3288	13.9738
BYSL	NM_004053.3	0.034	-0.549	-0.841	0.006	-0.782	-0.058
CAMK4	NM_001744.3	-0.256	0.2	0.371	-0.051	0.142	0.251
CORO1A	NM_001193333.2	-0.275	0.11	0.125	0.146	0.337	0.054		120	CORO1A;CORO1	0.844004	-0.0486784	0.982415	-0.115595	0.671871	-0.327145	P31146	Coronin-1A;Coronin-like protein p57;Coronin-like protein A;Tryptophan aspartate-containing coat protein	CORO1A;CORO1	860	Coronin-1A (Coronin-like protein A) (Clipin-A) (Coronin-like protein p57) (Tryptophan aspartate-containing coat protein) (TACO)	;P31146(IPI00010133)	CORO1A;CORO1	***	860	461	22	35	0.00245		***	860	Coronin-1A;Coronin-like protein p57;Coronin-like protein A;Tryptophan aspartate-containing coat protein	CORO1A;CORO1	Coronin-1A	P31146	COR1A_HUMAN		0	0.3102	0.0259	0.0182	0.7007	0.001	0.0118	12.297	3.6202	693.1	58.7373
CRNN4;CORO1C	NM_014325.2	0.236	-0.523	-0.397	0.383	-0.359	0.624
CWF19L1	NM_018294.4	0.198	-0.134	-0.215	0.173	0.047	0.31
DDX5	NM_004396.3	-0.582	-0.977	-0.795	-0.349	-0.602	-0.441		219	DDX5;HELR;HLR1;G17P1	0.755419	-0.208651	0.797802	-0.415897	0.573735	-0.554943	P17844	Probable ATP-dependent RNA helicase DDX5;DEAD box protein 5;RNA helicase p68	DDX5;G17P1;HELR;HLR1	1405	Probable ATP-dependent RNA helicase DDX5 (EC 3.6.4.13) (DEAD box protein 5) (RNA helicase p68)	;P17844(IPI00017617)	DDX5;HELR;HLR1;G17P1	***	1405	614	34	51	0.000864		***	1405	Probable ATP-dependent RNA helicase DDX5;DEAD box protein 5;RNA helicase p68	DDX5;G17P1;HELR;HLR1	Probable ATP-dependent RNA helicase DDX5	P17844	DDX5_HUMAN		0	0.1006	0.063	0.0623	0.9888	0.0381	0.056	1.4698	0.5556	18.1916	12.3768
FDFT1	NM_004462.3	-0.509	-0.017	0.054	0.092	-0.049	0.31
GART;PRGS;PGFT	NM_000819.3	-1.039	-0.116	-0.169	-0.906	-0.225	-0.787		314	GART;PRGS;PGFT	0.853318	-0.0328449	0.963021	-0.144361	0.676377	-0.3175	P22102-1;P22102;P22102-2	Trifunctional purine biosynthetic protein adenosine-3;Phosphoribosylamine--glycine ligase;Glycinamide ribonucleotide synthetase;Phosphoribosylglycinamide synthetase;Phosphoribosylformylglycinamidine cyclo-ligase;Phosphoribosyl-aminoimidazole synthetase;AIR synthase;Phosphoribosylglycinamide formyltransferase;5'-phosphoribosylglycinamide transformylase;GAR transformylase	GART;PGFT;PRGS	1936	Trifunctional purine biosynthetic protein adenosine-3 [Includes: Phosphoribosylamine--glycine ligase (EC 6.3.4.13) (Glycinamide ribonucleotide synthetase) (GARS) (Phosphoribosylglycinamide synthetase); Phosphoribosylformylglycinamidine cyclo-ligase (EC 6.3.3.1) (AIR synthase) (AIRS) (Phosphoribosyl-aminoimidazole synthetase); Phosphoribosylglycinamide formyltransferase (EC 2.1.2.2) (5'-phosphorib…	;P22102(IPI00025273)	GART;PRGS;PGFT	***	1936	1010	69	34	0.000441		***	1936	Trifunctional purine biosynthetic protein adenosine-3;Phosphoribosylamine--glycine ligase;Glycinamide ribonucleotide synthetase;Phosphoribosylglycinamide synthetase;Phosphoribosylformylglycinamidine cyclo-ligase;Phosphoribosyl-aminoimidazole synthetase;AIR synthase;Phosphoribosylglycinamide formyltransferase;5'-phosphoribosylglycinamide transformylase;GAR transformylase	GART;PGFT;PRGS	Isoform Long of Trifunctional purine biosynthetic protein adenosine-3;Isoform Short of Trifunctional purine biosynthetic protein adenosine-3	P22102-1;P22102;P22102-2	PUR2_HUMAN		0	0.1528	0.035	0.0283	0.8092	0.01	0.022	2.1861	1.1284	69.31	31.5045
GMPS	NM_003875.2	-0.449	-0.216	-0.241	-0.519	-0.335	-0.607		358	GMPS	0.840869	-0.0540472	1.00912	-0.0769022	0.700859	-0.266204	P49915	GMP synthase [glutamine-hydrolyzing];Glutamine amidotransferase;GMP synthetase	GMPS	2196	GMP synthase [glutamine-hydrolyzing] (EC 6.3.5.2) (GMP synthetase) (Glutamine amidotransferase)	;P49915(IPI00029079)	GMPS	***	2196	693	48	35	0.000289		***	2196	GMP synthase [glutamine-hydrolyzing];Glutamine amidotransferase;GMP synthetase	GMPS	GMP synthase [glutamine-hydrolyzing]	P49915	GUAA_HUMAN		0	0.1478	0.0379	0.0304	0.8015	0.013	0.024	1.8526	0.8895	53.3154	28.8792
LRRC47	NM_020710.2	0.255	-0.362	-0.282	0.255	-0.265	0.328		442	LRRC47;KIAA1185	0.791083	-0.142099	0.922252	-0.206768	0.471592	-0.83779	Q8N1G4	Leucine-rich repeat-containing protein 47	LRRC47;KIAA1185	3081	Leucine-rich repeat-containing protein 47	;Q8N1G4(IPI00170935)	LRRC47;KIAA1185	***	3081	583	34	48	0.000148		***	3081	Leucine-rich repeat-containing protein 47	LRRC47;KIAA1185	Leucine-rich repeat-containing protein 47	Q8N1G4	LRC47_HUMAN		0	0.2443	0.0301	0.0376	1.2498	0.0051	0.0313	6.0715	2.6021	135.902	22.1438
MAP2K2	NM_030662.2	0.373	0.054	0.065	0.473	0.184	0.315
MCM2;CDC47;MCM7	NM_004526.2	-1.079	-0.12	-0.125	-0.993	-0.115	-1.167		632	MCM2;CDC47;MCM7	0.890991	0.0294835	1.03184	-0.0447816	0.6955	-0.277277	P33993-1;P33993	DNA replication licensing factor MCM7;CDC47 homolog;P1.1-MCM3	MCM7;CDC47;MCM2	4097	DNA replication licensing factor MCM7 (EC 3.6.4.12) (CDC47 homolog) (P1.1-MCM3)	;P33993(IPI00299904)	MCM2;CDC47;MCM7	***	4097	719	32	62	0.000487		***	4097	DNA replication licensing factor MCM7;CDC47 homolog;P1.1-MCM3	MCM7;CDC47;MCM2	Isoform 1 of DNA replication licensing factor MCM7	P33993-1;P33993	MCM7_HUMAN		0	0.1197	0.0661	0.0449	0.679	0.0411	0.0385	0.9364	-0.0947	16.8637	18.0026
PAFAH1B1	NM_000430.3	0.512	-0.133	0.157	0.611	0.142	0.791		503	MDS;LIS1;PAFAHA;MDCR;PAFAH1B1	0.912022	0.0631413	0.834599	-0.350845	0.63654	-0.405078	P43034-1;P43034	Platelet-activating factor acetylhydrolase IB subunit alpha;PAF acetylhydrolase 45 kDa subunit;PAF-AH alpha;PAFAH alpha;Lissencephaly-1 protein	PAFAH1B1;LIS1;MDCR;MDS;PAFAHA	3488	Platelet-activating factor acetylhydrolase IB subunit alpha (Lissencephaly-1 protein) (LIS-1) (PAF acetylhydrolase 45 kDa subunit) (PAF-AH 45 kDa subunit) (PAF-AH alpha) (PAFAH alpha)	;P43034(IPI00218728)	MDS;LIS1;PAFAHA;MDCR;PAFAH1B1	***	3488	410	34	22	0.00011		***	3488	Platelet-activating factor acetylhydrolase IB subunit alpha;PAF acetylhydrolase 45 kDa subunit;PAF-AH alpha;PAFAH alpha;Lissencephaly-1 protein	PAFAH1B1;LIS1;MDCR;MDS;PAFAHA	Isoform 1 of Platelet-activating factor acetylhydrolase IB subunit alpha	P43034-1;P43034	LIS1_HUMAN		0	0.344	0.0458	0.0336	0.7345	0.0208	0.0273	1.3101	0.3897	33.3221	25.3883
PKN1	NM_213560.1	0.183	-0.02	0.038	0.18	0.1	0.065
POLD;POLD1	NM_002691.2	-1.213	-0.072	0.165	-0.972	0.145	-0.976		17	POLD;POLD1	0.73072	-0.25661	0.793021	-0.424569	0.435127	-0.953892	P28340	DNA polymerase delta catalytic subunit;DNA polymerase subunit delta p125	POLD1;POLD	259	DNA polymerase delta catalytic subunit (EC 2.7.7.7) (DNA polymerase subunit delta p125)	;P28340(IPI00002894)	POLD;POLD1	***	259	1107	46	88	3.83e-05		***	259	DNA polymerase delta catalytic subunit;DNA polymerase subunit delta p125	POLD1;POLD	DNA polymerase delta catalytic subunit	P28340	DPOD1_HUMAN		0	0.1406	0.0509	0.0555	1.091	0.0259	0.0492	1.8953	0.9225	26.7606	14.0874
RB1	NM_000321.1	-0.166	-0.15	-0.252	-0.059	-0.32	-0.122
RNH1	NM_203384.1	-0.291	-0.16	-0.037	-0.318	-0.074	-0.286		786	PRI;RNH1;RNH	0.842499	-0.0512524	0.953066	-0.159352	0.641121	-0.394731	P13489	Ribonuclease inhibitor;Ribonuclease/angiogenin inhibitor 1;Placental ribonuclease inhibitor	RNH1;PRI;RNH	5226	Ribonuclease inhibitor (Placental ribonuclease inhibitor) (Placental RNase inhibitor) (Ribonuclease/angiogenin inhibitor 1) (RAI)	;P13489(IPI00550069)	PRI;RNH1;RNH	***	5226	461	16	24	0.000231		***	5226	Ribonuclease inhibitor;Ribonuclease/angiogenin inhibitor 1;Placental ribonuclease inhibitor	RNH1;PRI;RNH	Ribonuclease inhibitor	P13489	RINI_HUMAN		0	0.3282	0.0292	0.0197	0.6748	0.0043	0.0134	3.1198	1.6415	161.186	51.7239
ROCK1	NM_005406.1	0.42	0.143	0.203	0.574	0.174	0.676
TAOK3	NM_016281.2	0.75	0.615	0.625	0.804	0.585	0.791
TBCE	NM_003193.3	0.453	0.204	0.005	0.554	0.121	0.742
TRAP1	NM_016292.2	-0.85	0.023	0.002	-1.005	0.034	-1.112		366	HSP75;TRAP1	0.914262	0.0666798	1.0602	-0.00566276	0.787791	-0.0975148	Q12931	Heat shock protein 75 kDa, mitochondrial;Tumor necrosis factor type 1 receptor-associated protein;TNFR-associated protein 1	TRAP1;HSP75	2268	Heat shock protein 75 kDa, mitochondrial (HSP 75) (TNFR-associated protein 1) (Tumor necrosis factor type 1 receptor-associated protein) (TRAP-1)	;Q12931(IPI00030275)	HSP75;TRAP1	***	2268	704	44	53	0.000221		***	2268	Heat shock protein 75 kDa, mitochondrial;Tumor necrosis factor type 1 receptor-associated protein;TNFR-associated protein 1	TRAP1;HSP75	Heat shock protein 75 kDa, mitochondrial	Q12931	TRAP1_HUMAN		0	0.1601	0.0367	0.0264	0.7192	0.0117	0.02	1.7077	0.7721	59.2393	34.655
CDC20	NM_001255.2	0.504	-0.109	-0.118	0.326	0.013	0.141
CDK6	NM_001259.5	-0.058	-0.352	-0.231	-0.039	-0.675	-0.017		291	CDKN6;CDK6	0.222609	-1.97141	0.213157	-2.32001	0.176738	-2.25372	Q00534	Cell division protein kinase 6;Serine/threonine-protein kinase PLSTIRE	CDK6	1801	Cyclin-dependent kinase 6 (EC 2.7.11.22) (Cell division protein kinase 6) (Serine/threonine-protein kinase PLSTIRE)	;Q00534(IPI00023529)	CDKN6;CDK6	***	1801	326	18	22	0.000281		***	1801	Cell division protein kinase 6;Serine/threonine-protein kinase PLSTIRE	CDK6	Cell division protein kinase 6	Q00534	CDK6_HUMAN		0	0.3783	0.0678	0.2686	3.9628	0.0428	0.2623	6.1225	2.6141	16.1939	2.64239
CSNK1A1	NM_001025105.1	0.515	0.445	0.552	0.579	0.137	0.601
ITK	NM_005546.3	0.08	0.815	0.71	0.655	0.495	0.817
NUP188	NM_015354.1	-0.381	-0.1	-0.018	-0.432	-0.029	-0.386		699	KIAA0169;NUP188	0.650502	-0.424374	0.733829	-0.536485	0.579391	-0.540791	Q5SRE5-1;Q5SRE5;Q5SRE5-2	Nucleoporin NUP188 homolog	NUP188;KIAA0169	4625	Nucleoporin NUP188 homolog (hNup188)	;Q5SRE5(IPI00385001;IPI00477040)	KIAA0169;NUP188	***	4625	1749	76	88	1.49e-05		***	4625	Nucleoporin NUP188 homolog	NUP188;KIAA0169	Isoform 1 of Nucleoporin NUP188 homolog;Isoform 2 of Nucleoporin NUP188 homolog	Q5SRE5-1;Q5SRE5;Q5SRE5-2	NU188_HUMAN		0	0.2907	0.0818	0.0617	0.7539	0.0568	0.0553	0.9731	-0.0393	12.2025	12.5335
ABCE1	NM_002940.2	1.184	0.564	0.645	1.064	0.634	0.969		646	OK/SW-cl.40;ABCE1;RNASEL1;RLI;RNS4I;RNASELI	0.81499	-0.0991457	0.869854	-0.291154	0.660795	-0.351125	P61221	ATP-binding cassette sub-family E member 1;RNase L inhibitor;Ribonuclease 4 inhibitor;2'-5'-oligoadenylate-binding protein;HuHP68	ABCE1;RLI;RNASEL1;RNASELI;RNS4I;OK/SW-cl.40	4188	ATP-binding cassette sub-family E member 1 (2'-5'-oligoadenylate-binding protein) (HuHP68) (RNase L inhibitor) (Ribonuclease 4 inhibitor) (RNS4I)	;P61221(IPI00303207)	OK/SW-cl.40;ABCE1;RNASEL1;RLI;RNS4I;RNASELI	***	4188	599	53	29	0.000329		***	4188	ATP-binding cassette sub-family E member 1;RNase L inhibitor;Ribonuclease 4 inhibitor;2'-5'-oligoadenylate-binding protein;HuHP68	ABCE1;RLI;RNASEL1;RNASELI;RNS4I;OK/SW-cl.40	ATP-binding cassette sub-family E member 1	P61221	ABCE1_HUMAN		0	0.2021	0.0387	0.0291	0.7511	0.0138	0.0227	1.65	0.7225	50.2246	30.533
ACACA	NM_198834.1	-0.821	-0.202	0.009	-0.302	-0.048	0.033
ADRBK1	NM_001619.2	0.268	0.149	0.2	0.408	0.131	0.321
BRAT1;c7orf27	NM_152743.3	0.234	-0.173	-0.12	-0.085	-0.018	-0.03
CASP2	NM_032982.2	-0.174	-0.13	-0.179	-0.056	-0.291	-0.153
CHEK1	NM_001114122.1	-0.479	-0.1	-0.029	-0.506	-0.168	-0.575
CSK	NM_004383.1	-0.336	-0.398	-0.451	-0.282	-0.301	-0.325		170	CSK	0.842811	-0.0507198	0.897188	-0.246518	0.629513	-0.421092	P41240	Tyrosine-protein kinase CSK;C-SRC kinase;Protein-tyrosine kinase CYL	CSK	1096	Tyrosine-protein kinase CSK (EC 2.7.10.2) (C-Src kinase) (Protein-tyrosine kinase CYL)	;P41240(IPI00013212)	CSK	***	1096	450	35	21	0.000136		***	1096	Tyrosine-protein kinase CSK;C-SRC kinase;Protein-tyrosine kinase CYL	CSK	Tyrosine-protein kinase CSK	P41240	CSK_HUMAN		0	0.2229	0.0346	0.0329	0.9507	0.0097	0.0266	2.7468	1.4577	71.4536	26.0564
DDX15;DBP1;DHX15	NM_001358.2	-0.424	-0.482	-0.472	-0.556	-0.397	-0.447		712	DDX15;DBP1;DHX15	0.883978	0.0180821	0.977405	-0.122971	0.718501	-0.230338	O43143	Putative pre-mRNA-splicing factor ATP-dependent RNA helicase DHX15;DEAH box protein 15;ATP-dependent RNA helicase #46	DHX15;DBP1;DDX15	4716	Putative pre-mRNA-splicing factor ATP-dependent RNA helicase DHX15 (EC 3.6.4.13) (ATP-dependent RNA helicase #46) (DEAH box protein 15)	;O43143(IPI00396435)	DDX15;DBP1;DHX15	***	4716	795	47	61	0.000626		***	4716	Putative pre-mRNA-splicing factor ATP-dependent RNA helicase DHX15;DEAH box protein 15;ATP-dependent RNA helicase #46	DHX15;DBP1;DDX15	Putative pre-mRNA-splicing factor ATP-dependent RNA helicase DHX15	O43143	DHX15_HUMAN		0	0.1804	0.0368	0.0222	0.604	0.0118	0.0159	1.3412	0.4235	58.7373	43.5912
DHFR	NM_000791.3	-1.402	-0.059	0.019	-0.829	-0.025	-1.407		368	DHFR	0.680017	-0.360357	0.87293	-0.286062	0.334652	-1.33267	P00374	Dihydrofolate reductase	DHFR;DHFRP1	2277	Dihydrofolate reductase (EC 1.5.1.3)	;P00374(IPI00030357)	DHFR	***	2277	187	17	8	8.15e-05		***	2277	Dihydrofolate reductase	DHFR;DHFRP1	Dihydrofolate reductase	P00374	DYR_HUMAN		0	0.6553	0.1063	0.1161	1.092	0.0813	0.1097	1.3488	0.4317	8.52522	6.31814
EEF2;EF2	NM_001961.3	0.458	0.284	0.274	0.643	0.396	0.568		465	EEF2;EF2	0.759929	-0.200063	0.841114	-0.339627	0.611102	-0.463914	P13639	Elongation factor 2	EEF2;EF2	3276	Elongation factor 2 (EF-2)	;P13639(IPI00186290)	EEF2;EF2	***	3276	858	65	44	0.00243		***	3276	Elongation factor 2	EEF2;EF2	Elongation factor 2	P13639	EF2_HUMAN		0	0.288	0.0519	0.0385	0.7407	0.027	0.0321	1.19	0.251	25.6704	21.5919
EIF2S3	NM_001415.3	0.077	0.152	0.139	0.189	0.182	0.215		615	EIF2G;EIF2S3	0.787369	-0.148888	0.884276	-0.267432	0.61014	-0.466188	P41091;Q2VIR3-1;Q2VIR3;Q2VIR3-2	Eukaryotic translation initiation factor 2 subunit 3;Eukaryotic translation initiation factor 2 subunit gamma;Eukaryotic translation initiation factor 2 subunit 3-like protein	EIF2S3;EIF2G	4033	Eukaryotic translation initiation factor 2 subunit 3 (Eukaryotic translation initiation factor 2 subunit gamma X) (eIF-2-gamma X) (eIF-2gX)	;P41091(IPI00297982)	EIF2G;EIF2S3	***	4033	472	36	22	0.000819		***	4033	Eukaryotic translation initiation factor 2 subunit 3;Eukaryotic translation initiation factor 2 subunit gamma;Eukaryotic translation initiation factor 2 subunit 3-like protein	EIF2S3;EIF2G	Eukaryotic translation initiation factor 2 subunit 3;Isoform 1 of Eukaryotic translation initiation factor 2 subunit 3-like protein;Isoform 2 of Eukaryotic translation initiation factor 2 subunit 3-like protein	P41091;Q2VIR3-1;Q2VIR3;Q2VIR3-2	IF2G_HUMAN;IF2GL_HUMAN		NaN	NaN	NaN	NaN	NaN	NaN	NaN	NaN	NaN	#VALUE!	#VALUE!
FANCD2	NM_033084.3	-0.412	0.12	0.296	-0.187	0.188	-0.195
FANCI	NM_001113378.1	-0.507	0.104	0.027	-0.298	0.141	-0.446		667	FANCI;KIAA1794	0.660672	-0.401994	0.573839	-0.891282	0.321066	-1.39246	Q9NVI1-3;Q9NVI1;Q9NVI1-1;Q9NVI1-2	Fanconi anemia group I protein	FANCI;KIAA1794	4316	Fanconi anemia group I protein (Protein FACI)	;Q9NVI1(IPI00306518)	FANCI;KIAA1794	***	4316	1328	102	47	1.58e-05		***	4316	Fanconi anemia group I protein	FANCI;KIAA1794	Isoform 3 of Fanconi anemia group I protein;Isoform 1 of Fanconi anemia group I protein;Isoform 2 of Fanconi anemia group I protein	Q9NVI1-3;Q9NVI1;Q9NVI1-1;Q9NVI1-2	FANCI_HUMAN		0	0.1543	0.0636	0.0838	1.3187	0.0386	0.0775	2.0063	1.0045	17.956	8.94323
FARSA	NM_004461.2	-0.531	-0.066	-0.202	-0.71	-0.399	-0.629
FASN	NM_004104.4	-1.726	-0.896	-0.307	-0.813	-0.346	-0.615		332	FAS;FASN	0.763973	-0.192406	0.807966	-0.397633	0.547361	-0.622835	P49327	Fatty acid synthase;[Acyl-carrier-protein] S-acetyltransferase;[Acyl-carrier-protein] S-malonyltransferase;3-oxoacyl-[acyl-carrier-protein] synthase;3-oxoacyl-[acyl-carrier-protein] reductase;3-hydroxypalmitoyl-[acyl-carrier-protein] dehydratase;Enoyl-[acyl-carrier-protein] reductase;Oleoyl-[acyl-carrier-protein] hydrolase	FASN;FAS	2035	Fatty acid synthase (EC 2.3.1.85) [Includes: [Acyl-carrier-protein] S-acetyltransferase (EC 2.3.1.38); [Acyl-carrier-protein] S-malonyltransferase (EC 2.3.1.39); 3-oxoacyl-[acyl-carrier-protein] synthase (EC 2.3.1.41); 3-oxoacyl-[acyl-carrier-protein] reductase (EC 1.1.1.100); 3-hydroxypalmitoyl-[acyl-carrier-protein] dehydratase (EC 4.2.1.61); Enoyl-[acyl-carrier-protein] reductase (EC 1.3.1.10)…	;P49327(IPI00026781)	FAS;FASN	***	2035	2511	85	142	0.000195		***	2035	Fatty acid synthase;[Acyl-carrier-protein] S-acetyltransferase;[Acyl-carrier-protein] S-malonyltransferase;3-oxoacyl-[acyl-carrier-protein] synthase;3-oxoacyl-[acyl-carrier-protein] reductase;3-hydroxypalmitoyl-[acyl-carrier-protein] dehydratase;Enoyl-[acyl-carrier-protein] reductase;Oleoyl-[acyl-carrier-protein] hydrolase	FASN;FAS	Fatty acid synthase	P49327	FAS_HUMAN		0	0.2012	0.0435	0.0358	0.8226	0.0185	0.0294	1.5878	0.667	37.4649	23.5748
GTF3C5	NM_012087.3	-0.418	-0.156	-0.002	-0.295	-0.17	-0.369
HCFC1	NM_005334.2	0.347	-0.363	0.042	0.69	0.177	0.69		245	HFC1;HCFC1;HCF1	0.76241	-0.19536	0.825641	-0.366413	0.547542	-0.622359	P51610-1;P51610;P51610-2	Host cell factor;HCF-1;C1 factor;VP16 accessory protein;VCAF;CFF;HCF N-terminal chain 1;HCF N-terminal chain 2;HCF N-terminal chain 3;HCF N-terminal chain 4;HCF N-terminal chain 5;HCF N-terminal chain 6;HCF C-terminal chain 1;HCF C-terminal chain 2;HCF C-terminal chain 3;HCF C-terminal chain 4;HCF C-terminal chain 5;HCF C-terminal chain 6	HCFC1;HCF1;HFC1	1527	Host cell factor 1 (HCF) (HCF-1) (C1 factor) (CFF) (VCAF) (VP16 accessory protein) [Cleaved into: HCF N-terminal chain 1; HCF N-terminal chain 2; HCF N-terminal chain 3; HCF N-terminal chain 4; HCF N-terminal chain 5; HCF N-terminal chain 6; HCF C-terminal chain 1; HCF C-terminal chain 2; HCF C-terminal chain 3; HCF C-terminal chain 4; HCF C-terminal chain 5; HCF C-terminal chain 6]	;P51610(IPI00019848)	HFC1;HCFC1;HCF1	***	1527	2035	73	56	5.32e-05		***	1527	Host cell factor;HCF-1;C1 factor;VP16 accessory protein;VCAF;CFF;HCF N-terminal chain 1;HCF N-terminal chain 2;HCF N-terminal chain 3;HCF N-terminal chain 4;HCF N-terminal chain 5;HCF N-terminal chain 6;HCF C-terminal chain 1;HCF C-terminal chain 2;HCF C-terminal chain 3;HCF C-terminal chain 4;HCF C-terminal chain 5;HCF C-terminal chain 6	HCFC1;HCF1;HFC1	Isoform 1 of Host cell factor;Isoform 2 of Host cell factor	P51610-1;P51610;P51610-2	HCFC1_HUMAN		0	0.2173	0.0453	0.0425	0.9373	0.0204	0.0361	1.774	0.827	33.9755	19.1994
ILK	NM_004517.2	0.435	-0.188	-0.054	0.552	-0.02	0.438
LCK	NM_001042771.1	0.276	-0.116	-0.313	0.356	-0.091	0.33		897	LCK	0.456893	-0.934072	0.359606	-1.56551	0.175369	-2.26493	P06239-1;P06239;P06239-3;P06239-2	Proto-oncogene tyrosine-protein kinase LCK;Lymphocyte cell-specific protein-tyrosine kinase;p56-LCK;LSK;T cell-specific protein-tyrosine kinase	LCK	5857	Tyrosine-protein kinase Lck (EC 2.7.10.2) (Leukocyte C-terminal Src kinase) (LSK) (Lymphocyte cell-specific protein-tyrosine kinase) (Protein YT16) (Proto-oncogene Lck) (T cell-specific protein-tyrosine kinase) (p56-LCK)	;P06239(IPI00940423)	LCK	***	5857	509	23	29	0.000269		***	5857	Proto-oncogene tyrosine-protein kinase LCK;Lymphocyte cell-specific protein-tyrosine kinase;p56-LCK;LSK;T cell-specific protein-tyrosine kinase	LCK	Isoform Long of Proto-oncogene tyrosine-protein kinase LCK;Isoform 3 of Proto-oncogene tyrosine-protein kinase LCK;Isoform Short of Proto-oncogene tyrosine-protein kinase LCK	P06239-1;P06239;P06239-3;P06239-2	LCK_HUMAN		0	0.1878	0.0511	0.1416	2.7741	0.0261	0.1353	5.1815	2.3734	26.5556	5.12269
MAP2K4	NM_003010.2	0.694	0.015	-0.12	0.704	0.059	0.783
MLH1	NM_000249.2	0.102	0.103	0.161	0.338	0.207	0.372
MTCH2	NM_014342.2	-0.241	0.038	-0.154	-0.322	-0.035	-0.221		30	MTCH2;MIMP;HSPC032	0.868425	-0.00752628	0.9333	-0.189588	0.787625	-0.0978195	Q9Y6C9	Mitochondrial carrier homolog 2;Met-induced mitochondrial protein	MTCH2;MIMP;HSPC032	325	Mitochondrial carrier homolog 2 (Met-induced mitochondrial protein)	;Q9Y6C9(IPI00003833)	MTCH2;MIMP;HSPC032	***	325	303	11	13	0.000475		***	325	Mitochondrial carrier homolog 2;Met-induced mitochondrial protein	MTCH2;MIMP;HSPC032	Mitochondrial carrier homolog 2	Q9Y6C9	MTCH2_HUMAN		0	0.2268	0.0362	0.0177	0.4896	0.0113	0.0114	1.0092	0.0132	61.3363	60.7982
NEK9	NM_033116.3	0.198	0.075	0.259	0.44	0.447	0.498
NSUN5	NM_148956.1	-0.371	-0.276	-0.304	-0.264	-0.23	-0.304
NUP205	NM_015135.1	0.08	-0.053	-0.118	0.099	-0.016	0.078		844	NUP205;KIAA0225;C7orf14	0.837355	-0.060089	0.964981	-0.141428	0.65096	-0.372758	Q92621	Nuclear pore complex protein Nup205;Nucleoporin Nup205;205 kDa nucleoporin	NUP205;C7orf14;KIAA0225	5563	Nuclear pore complex protein Nup205 (205 kDa nucleoporin) (Nucleoporin Nup205)	;Q92621(IPI00783781)	NUP205;KIAA0225;C7orf14	***	5563	2012	90	112	1.79e-05		***	5563	Nuclear pore complex protein Nup205;Nucleoporin Nup205;205 kDa nucleoporin	NUP205;C7orf14;KIAA0225	Nuclear pore complex protein Nup205	Q92621	NU205_HUMAN		0	0.4335	0.0391	0.0279	0.7143	0.0141	0.0216	1.5254	0.6092	49.156	32.088
NUP37	NM_024057.2	0.089	0.1	0.014	-0.147	-0.004	-0.257
NUP85	NM_024844.3	-0.417	-0.304	-0.364	-0.146	-0.268	-0.179
P34CDC2;CDK1;CDC2;CDKN1;CDC28A	NM_001786.4	0.322	0.064	0.156	0.105	-0.003	-0.171		331	P34CDC2;CDK1;CDC2;CDKN1;CDC28A	0.614639	-0.506189	0.526697	-1.01496	0.267714	-1.65464	P06493-1;P06493;P06493-2	Cell division control protein 2 homolog;p34 protein kinase;Cyclin-dependent kinase 1	CDC2	2034	Cyclin-dependent kinase 1 (CDK1) (EC 2.7.11.22) (EC 2.7.11.23) (Cell division control protein 2 homolog) (Cell division protein kinase 1) (p34 protein kinase)	;P06493(IPI00026689)	P34CDC2;CDK1;CDC2;CDKN1;CDC28A	***	2034	303	27	15	0.000597		***	2034	Cell division control protein 2 homolog;p34 protein kinase;Cyclin-dependent kinase 1	CDC2	Putative uncharacterized protein DKFZp686L20222;Isoform 2 of Cell division control protein 2 homolog	P06493-1;P06493;P06493-2	CDC2_HUMAN		0	0.0816	0.0629	0.0838	1.3313	0.038	0.0774	2.0383	1.0274	18.2395	8.95478
POLR2A;POLR2	NM_000937.2	-0.179	-0.575	-0.26	0.244	0.037	0.243		382	POLR2A;POLR2	0.755131	-0.209202	0.791735	-0.426911	0.551428	-0.612156	P24928	DNA-directed RNA polymerase II subunit RPB1;DNA-directed RNA polymerase II subunit A;DNA-directed RNA polymerase III largest subunit;RNA-directed RNA polymerase II subunit RPB1	POLR2A	2350	DNA-directed RNA polymerase II subunit RPB1 (RNA polymerase II subunit B1) (EC 2.7.7.6) (DNA-directed RNA polymerase II subunit A) (DNA-directed RNA polymerase III largest subunit) (RNA-directed RNA polymerase II subunit RPB1) (EC 2.7.7.48)	;P24928(IPI00031627)	POLR2A;POLR2	***	2350	1970	105	98	4.96e-05		***	2350	DNA-directed RNA polymerase II subunit RPB1;DNA-directed RNA polymerase II subunit A;DNA-directed RNA polymerase III largest subunit;RNA-directed RNA polymerase II subunit RPB1	POLR2A	DNA-directed RNA polymerase II subunit RPB1	P24928	RPB1_HUMAN		0	0.2561	0.0902	0.0657	0.7285	0.0652	0.0594	0.9097	-0.1366	10.6304	11.6684
PRKDC;HYRC1;HYRC	NM_006904.6	-0.524	0.091	-0.006	-0.451	0.152	-0.283		604	PRKDC;HYRC1;HYRC	0.816241	-0.0969336	0.846839	-0.32984	0.599076	-0.492589	P78527-1;P78527;P78527-2	DNA-dependent protein kinase catalytic subunit;DNPK1;p460	PRKDC;HYRC;HYRC1	3984	DNA-dependent protein kinase catalytic subunit (DNA-PK catalytic subunit) (DNA-PKcs) (EC 2.7.11.1) (DNPK1) (p460)	;P78527(IPI00296337)	PRKDC;HYRC1;HYRC	***	3984	4128	276	215	0.000168		***	3984	DNA-dependent protein kinase catalytic subunit;DNPK1;p460	PRKDC;HYRC;HYRC1	Isoform 1 of DNA-dependent protein kinase catalytic subunit;Isoform 2 of DNA-dependent protein kinase catalytic subunit	P78527-1;P78527;P78527-2	PRKDC_HUMAN		NaN	NaN	NaN	NaN	NaN	NaN	NaN	NaN	NaN	#VALUE!	#VALUE!
RABGGTA	NM_182836.1	-0.159	0.073	0.303	0.013	0.117	-0.037		279	RABGGTA	0.670708	-0.380243	1.04113	-0.0318471	0.885309	0.0708532	Q92696	Geranylgeranyl transferase type-2 subunit alpha;Geranylgeranyl transferase type II subunit alpha;Rab geranylgeranyltransferase subunit alpha;Rab geranyl-geranyltransferase subunit alpha	RABGGTA	1733	Geranylgeranyl transferase type-2 subunit alpha (EC 2.5.1.60) (Geranylgeranyl transferase type II subunit alpha) (Rab geranyl-geranyltransferase subunit alpha) (Rab GG transferase alpha) (Rab GGTase alpha) (Rab geranylgeranyltransferase subunit alpha)	;Q92696(IPI00022664)	RABGGTA	***	1733	567	20	40	3.34e-05		***	1733	Geranylgeranyl transferase type-2 subunit alpha;Geranylgeranyl transferase type II subunit alpha;Rab geranylgeranyltransferase subunit alpha;Rab geranyl-geranyltransferase subunit alpha	RABGGTA	Geranylgeranyl transferase type-2 subunit alpha	Q92696	PGTA_HUMAN		0	1.3532	0.0325	0.0233	0.7178	0.0075	0.017	2.2505	1.1703	92.4133	40.7706
SMU1	NM_018225.2	0.62	0.126	0.03	0.617	0.097	0.628		661	SMU1	0.80737	-0.112699	0.896146	-0.248194	0.672369	-0.326074	Q2TAY7	WD40 repeat-containing protein SMU1;Smu-1 suppressor of mec-8 and unc-52 protein homolog	SMU1	4282	WD40 repeat-containing protein SMU1 (Smu-1 suppressor of mec-8 and unc-52 protein homolog)	;Q2TAY7(IPI00305833)	SMU1	***	4282	513	32	26	0.00012		***	4282	WD40 repeat-containing protein SMU1;Smu-1 suppressor of mec-8 and unc-52 protein homolog	SMU1	WD40 repeat-containing protein SMU1	Q2TAY7	SMU1_HUMAN		0	0.165	0.0429	0.0279	0.6501	0.0179	0.0215	1.201	0.2642	38.7207	32.2372
TELO2	NM_016111.3	-2.153	-0.922	-0.365	-0.882	-0.291	-1.265
TRMT6	NM_015939.3	-0.371	-0.359	-0.358	-0.525	-0.289	-0.533
UMPS	NM_000373.2	-0.539	-0.806	-0.707	-0.44	-0.2	-0.238
ZAP70	NM_001079.3	-0.809	-0.197	-0.15	-0.437	0.056	-0.172		681	ZAP70;SRK	0.84699	-0.0435829	0.838	-0.344977	0.557591	-0.596122	P43403-1;P43403;P43403-3	Tyrosine-protein kinase ZAP-70;70 kDa zeta-associated protein;Syk-related tyrosine kinase	ZAP70;SRK	4450	Tyrosine-protein kinase ZAP-70 (EC 2.7.10.2) (70 kDa zeta-chain associated protein) (Syk-related tyrosine kinase)	;P43403(IPI00329789)	ZAP70;SRK	***	4450	619	42	37	0.000184		***	4450	Tyrosine-protein kinase ZAP-70;70 kDa zeta-associated protein;Syk-related tyrosine kinase	ZAP70;SRK	Isoform 1 of Tyrosine-protein kinase ZAP-70;Isoform 3 of Tyrosine-protein kinase ZAP-70	P43403-1;P43403;P43403-3	ZAP70_HUMAN		0	0.226	0.0404	0.0288	0.7123	0.0154	0.0224	1.4519	0.5379	45.0065	30.942
PLK1	NM_005030.3	0.413	-0.165	-0.091	0.185	-0.093	-0.075		260	PLK;PLK1	0.505663	-0.787751	0.609308	-0.804757	0.566226	-0.57395	P53350	Serine/threonine-protein kinase PLK1;Polo-like kinase 1;Serine/threonine-protein kinase 13	PLK1;PLK	1620	Serine/threonine-protein kinase PLK1 (EC 2.7.11.21) (Polo-like kinase 1) (PLK-1) (Serine/threonine-protein kinase 13) (STPK13)	;P53350(IPI00021248)	PLK;PLK1	***	1620	603	40	46	3.06e-05		***	1620	Serine/threonine-protein kinase PLK1;Polo-like kinase 1;Serine/threonine-protein kinase 13	PLK1;PLK	Serine/threonine-protein kinase PLK1	P53350	PLK1_HUMAN		0	2.5253	0.1187	0.1236	1.0413	0.0938	0.1173	1.2506	0.3227	7.38913	5.90878
EIF2AK2	NM_002759.1	1.03	0.347	0.484	0.927	0.435	0.988
FYN	NM_002037.3	0	0.375	0.548	0.445	0.494	0.424
IRAK4	NM_001114182.1	0.024	0.158	-0.054	0.16	0.236	0.414
MAP4K1	NM_001042600.1	-0.722	-0.033	-0.142	-0.399	0.044	-0.41
OGT	NM_181672.1	-0.02	0.107	0.084	0.286	0.319	0.372
PTK7	NM_002821.3	-0.243	-0.306	-0.17	0.094	-0.175	-0.007
SRPK2	NM_182692.1	0.578	0.255	0.199	0.701	0.077	0.876
STK38	NM_007271.2	0.013	-0.491	-0.51	0.245	-0.353	0.343
TOE1	NM_025077.3	0.499	0.303	0.425	0.392	0.497	0.174
[truncated: 36 more columns]
